# Supplementary material for: Metabolic flexibility ensures proper neuronal network function in moderate neuroinflammation
Source: Sci Rep. 2024 Jun 22;14:14405. doi: 10.1038/s41598-024-64872-1 (PMC11193723; doi:10.1038/s41598-024-64872-1)
Supplement: Supplementary file 2 — Supplementary Information 2. [file 41598_2024_64872_MOESM2_ESM.xlsx]

## Sheet: Information
Metabolic flexibility ensures proper neuronal network function in moderate neuroinflammation
Bruno Chausse, Nikolai Malorny, Andrea Lewen, Gernot Poschet, Nikolaus Berndt, Oliver Kann
This file contains information raw and analyzed data presentend in Figure 2 and Supplementary Figure 4
Table 1	Differential expression analysis in whole genome comparing LPS vs PBS microglia.
Table 2	Go terms hierarchy and list of metabolic genes analyzed in figure 2.
Table 3	Differential expression analysis in metabolic genes comparing LPS vs PBS microglia.
Table 4	Differential expression analysis in metabolic genes comparing LPS vs PBS astrocytes.
Table 5	Differential expression analysis in metabolic genes comparing LPS vs PBS neurons.
Table 6	Genes changing in parallel and exclusively in microglia and neurons depicted in Supplementary Figure 4A
Table 7	Genes changing in parallel and exclusively in microglia and astrocytes depicted in Supplementary Figure 4B
Table 8	Genes changing in parallel and exclusively in astrocytes and neurons depicted in Supplementary Figure 4C

## Sheet: Table 1
Row-names	Symbol	ML-MC___log2FoldChange	ML-MC___padj	data	MC_1	MC_2	MC_3	MC_4	MC_5	ML_1	ML_2	ML_3	ML_4	ML_5
	NA	-0.66989	0.374937		17.2455	16.2233	16.7094	15.8303	17.9446	15.0815	17.2477	14.7365	17.2754	14.9695
1600029I14RIK	NA	2.63337	NA		2	2	2	2	2	2.41473	2	2.74558	2	2
1700007J24RIK	NA	0.0608482	0.970298		2.35632	4.2409	3.74872	2.90848	4.30644	4.15104	3.49065	3.23468	2	4.38826
1700012D01RIK	NA	4.15144	0.00584099		2.18913	2.22577	2.13535	2	2	2.99938	4.38508	3.23468	3.52477	2.77051
1810009N02RIK	NA	-0.386764	0.736497		6.77267	3.95601	3.88942	4.89371	4.87077	3.95843	4.81432	4.132	5.6164	5.61988
1810013A23RIK	NA	1.88014	NA		2	2	2.25908	2	2.47991	2.73647	2	2	2	3.04181
2310067E19RIK	NA	-1.49123	0.305267		4.97524	4.1336	2.19854	3.2997	4.18648	3.22168	3.77127	2	2.95509	2.43609
2310069G16RIK	NA	-1.77759	0.624923		2	3.89161	2	3.11731	2	2	2.26439	2	2	2.77051
2610524H06RIK	NA	2.81446	NA		2	2	2	2	2.47991	2.73647	2	2	2.95509	2.43609
2700012I20RIK	NA	-1.56592	0.579758		3.75759	2.59284	3.2787	2.37	2	3.15132	2	2	2	2
2700070H01RIK	NA	-4.84768	0.00841153		2.35632	3.82419	2.75575	3.60715	4.30644	2	2	2	2	2
2700073G19RIK	NA	1.11516	0.171497		5.07454	3.75346	3.21899	3.86044	5.76862	6.15982	5.61627	5.56394	4.92046	5.34715
2810001A02RIK	NA	-1.05134	0.286722		4.07786	5.31882	4.18298	4.94938	3.12696	3.47313	3.77127	4.132	2	4.17931
2810408B13RIK	NA	-0.964844	0.553529		2.64184	4.1336	2.98811	3.4616	2.47991	2.53013	2.68112	2.74558	2	3.46711
2900092D14RIK	NA	-0.748532	0.70913		2.18913	2.22577	3.5928	3.60715	4.30644	2.73647	3.59038	3.59929	2	2
3110021A11RIK	NA	-1.74135	NA		2	2	2	2	3.12696	2	2	2	2	2
4631423B10RIK	NA	-0.923196	0.244307		6.56637	6.20545	6.28477	6.0942	4.61602	5.22128	6.00762	3.89009	2.95509	5.84916
4831440E17RIK	NA	-0.2941	0.890069		2	4.38822	3.21899	2.90848	2.83941	2.63699	4.07658	2.74558	2.95509	2.43609
4833423F13RIK	NA	-1.3925	0.380426		3.17678	3.60068	3.47012	4.07584	2.83941	2.28928	3.68366	2.74558	2	2
4833432E10RIK	NA	-1.47572	0.0193995		7.32488	5.60653	5.64477	5.88173	6.06922	4.95827	4.4921	4.132	6.00173	4.48238
4930423K06RIK	NA	0.463235	0.879222		3.63282	2.22577	2	3.4616	2	3.99907	2	3.59929	2	2.43609
4930428G15RIK	NA	-1.7183	NA		2	2.59284	2	2.66422	2	2	2	2	2	2
4930429B21RIK	NA	-0.482144	0.898599		2	2.22577	3.33603	2.66422	2	2	2.85161	2	2	2.77051
4930430J02RIK	NA	-4.09824	0.0198859		5.00071	2.59284	2.13535	3.4616	4.18648	2	2.26439	2	2	2.43609
4930455D15RIK	NA	1.99416	NA		2	2	2.13535	2	2	2	2	2	3.52477	2
4930487H11RIK	NA	1.52061	0.11335		2	4.38822	4.7766	4.42903	3.36661	5.01881	4.93306	5.189	5.37671	6.04695
4930525D18RIK	NA	1.73677	NA		2	2	2	2	2	2	2	2.74558	2	2
4930528A17RIK	NA	-1.91562	0.000150114		7.32991	6.37993	6.88141	7.064	7.28123	4.80629	6.20932	3.89009	4.92046	5.07239
4930539N22RIK	NA	-3.66771	0.278482		4.02918	2	2.52869	2.66422	2	2	2	2	2	2
4930542C21RIK	NA	1.31084	NA		2	2	2.06926	2	2	2	2	2.74558	2	2
4930552P12RIK	NA	5.39652	3.04807e-06		2	2	2	3.2997	2	5.11438	5.07755	5.86126	4.92046	5.57786
4931402G19RIK	NA	-1.27265	0.261021		5.75136	4.82753	5.21898	4.83581	3.91174	3.22168	5.51838	3.23468	2	2.77051
4931403G20RIK	NA	0.830848	0.397575		4.9229	4.01767	3.12453	3.86044	2.47991	4.18666	4.855	4.132	4.50931	5.01055
4931406H21RIK	NA	-0.873622	0.02466		6.85876	7.13136	6.98137	7.13773	7.28123	5.97866	6.88559	5.79247	6.43639	5.73907
4931408D14RIK	NA	-0.185456	0.964512		2	2	2.79717	3.60715	2	2	2	2.74558	2	3.46711
4931430N09RIK	NA	-0.854069	NA		2	2.59284	2.06926	3.11731	2	2	2	2	2	2.77051
4931440J10RIK	NA	-0.933705	0.455686		5.05034	3.0118	3.70587	4.17257	3.91174	2.73647	4.43958	3.23468	2	3.46711
4933407G14RIK	NA	2.70695	NA		2	2	2	2	2	2	2	2	3.52477	2
4933407I18RIK	NA	0.914185	NA		2	2	2	2.37	2.47991	2.63699	2	2	2	2
4933416M06RIK	NA	2.39429	NA		2	2	2	2	2	2.28928	2	2.74558	2	2
4933439G19RIK	NA	-0.0737107	0.972914		2.18913	2.59284	3.41797	3.4616	2.47991	2.63699	3.59038	2.74558	2	2.77051
5031426D15RIK	NA	-1.56703	0.345098		6.72761	2	3.49551	5.15277	3.36661	3.35288	5.20888	2	3.52477	2.43609
5230400M03RIK	NA	4.05535	3.47674e-08		2.50613	4.2409	4.35926	4.17257	3.12696	6.88416	4.208	8.30039	7.61099	7.988
5330427O13RIK	NA	2.85139	0.0129581		2.9859	2	3.02344	2.66422	2.47991	3.95843	4.0061	5.47894	2	4.94594
5730408K05RIK	NA	4.3928	NA		2	2	2	2	2	2.28928	2.68112	2	2	3.79517
5730409K12RIK	NA	-0.106192	0.956957		5.54176	5.43636	5.06642	4.34851	3.36661	3.58413	6.83566	2	2.95509	2
5930403L14RIK	NA	0.554193	0.688753		3.17678	3.33608	3.68395	4.83581	3.12696	3.5297	5.49283	3.59929	2	3.93489
5930422O12RIK	NA	1.48573	0.567307		2	2	2.13535	3.11731	2	2.15188	2.68112	2.74558	2.95509	3.04181
6230426M11RIK	NA	2.89065	NA		2	2	2.13535	2	2	2.15188	2	2	2	3.46711
6330405D24RIK	NA	1.82322	0.272478		2	2.22577	2.37304	3.11731	2.47991	2.63699	3.93199	2.74558	2.95509	3.27008
6330407A03RIK	NA	2.00408	3.0836e-05		6.6811	5.75873	6.70495	6.04394	4.94659	7.45091	7.24822	8.58091	7.79297	8.8543
6430411K18RIK	NA	-1.58476	NA		2	2	2	2	5.38844	2.15188	3.93199	2	2	2
8430431K14RIK	NA	-1.87107	0.372935		2	4.1336	3.94576	3.11731	3.75188	2.15188	3.68366	2	2	2
9030411K21RIK	NA	2.09757	0.0641081		3.17678	3.33608	2.19854	3.11731	2.47991	4.22141	3.77127	4.95726	2	4.80734
9030425P06RIK	NA	1.33811	0.380018		2.18913	3.82419	3.6391	2.90848	2	4.44377	4.54278	2.74558	2	4.38826
9130004J05RIK	NA	-0.11486	0.852801		7.07803	7.74189	7.12655	6.98629	5.84984	6.92163	6.68588	6.94357	7.19655	7.09491
9330133O14RIK	NA	0.259526	0.814402		4.56139	5.45876	5.19594	5.56281	5.49328	6.18645	4.0061	4.33911	3.52477	6.70368
9430019J16RIK	NA	-1.74135	NA		2	2	2	2	3.12696	2	2	2	2	2
9430032J07RIK	NA	4.05498	0.104966		2	2	2.25908	2	2	3.41426	3.77127	2	2	3.46711
9430083A17RIK	NA	-1.49539	0.634679		2.64184	4.01767	2.13535	2	2	2.28928	2.85161	2	2	2
9530004P13RIK	NA	1.14331	0.606724		2.9859	3.82419	2.57705	2	3.75188	2	2	2.74558	5.82189	3.04181
9530027J09RIK	NA	0.203138	0.803575		6.06081	5.36699	4.24416	5.56281	5.08722	5.74779	4.855	5.189	5.6164	6.07743
9530091C08RIK	NA	1.42154	0.251499		2.88008	3.0118	3.96406	4.89371	2	4.47291	6.20932	3.59929	3.52477	4.06227
A130040M12RIK	NA	4.41021	1.01352e-11		3.34532	2.59284	4.45294	4.07584	3.12696	6.46551	5.72998	8.17089	8.41756	7.76271
A230045G11RIK	NA	-1.00366	0.215202		5.47062	5.62646	4.54091	5.33099	6.81924	5.55686	5.44033	4.132	3.52477	4.06227
A230056J06RIK	NA	-3.97578	NA		6.14318	2	2.13535	3.11731	2	2.15188	2	3.23468	2	2
A230070E04RIK	NA	-1.94663	0.278558		5.00071	2.74642	2.13535	4.34851	2.83941	2	3.26778	2.74558	2	3.04181
A330017A19RIK	NA	0.401623	0.922857		2	3.42978	2	2.66422	2	2	3.49065	2	2	3.04181
A330069E16RIK	NA	2.55337	NA		2	2	2	2	2	2	2	2	2	2.77051
A430107J10RIK	NA	2.29806	0.0135402		2.18913	3.89161	2.75575	2.90848	3.57207	5.0578	3.26778	4.95726	5.37671	4.80734
A530079E22RIK	NA	-1.67181	0.687551		2	2	3.70587	3.11731	2	2	2.85161	2	2	2
A630066F11RIK	NA	0.855319	0.724517		2.50613	2.42095	2.37304	2.90848	2	3.15132	2	2.74558	2	3.27008
A630077J23RIK	NA	-2.10243	NA		2	2	2.98811	2	2.47991	2	2	2	2	2
A830039N20RIK	NA	0.3659	0.746216		2.64184	4.1336	3.74872	4.77549	4.87077	4.61039	4.89455	3.59929	4.92046	3.93489
A930011G23RIK	NA	-2.41742	0.497897		2.18913	2	2	2.37	4.18648	2	2.48775	2	2	2
A930013F10RIK	NA	-0.349709	0.636213		4.75344	5.94481	6.39004	5.59807	6.52988	4.82901	6.27074	5.64421	5.08909	5.84916
AA543186	NA	-1.1877	NA		2	3.0118	2.19854	2.90848	2	2.63699	2	2	2	2
AA666905	NA	-0.902262	0.435786		5.21174	3.67909	3.92722	4.42903	4.70603	2.41473	3.14194	4.33911	5.08909	3.04181
AA667203	NA	0.101869	0.925011		5.14477	5.54504	4.65795	6.44342	4.79075	6.19522	6.11199	5.47894	2.95509	5.07239
AF357359	NA	3.55829	NA		2	2	2	2	2	2.41473	3.26778	2	2	2
AF357425	NA	0.540265	NA		2	2	2.13535	3.11731	2	2	3.38352	2	2	2
AF357426	NA	-0.508154	NA		2	2	2	2.66422	2	2	2	2	2	2
AHNAK2	NA	0.413751	0.900865		2.35632	2	3.09161	2.37	2	2.41473	2	2.74558	2	3.27008
AI256396	NA	-2.47284	NA		2	2	3.94576	2	2	2	2.26439	2	2	2
AI413391	NA	1.73677	NA		2	2	2	2	2	2	2	2.74558	2	2
AI450353	NA	2.59017	0.00379317		4.02918	3.75346	2.57705	3.4616	2	6.42135	5.30008	4.95726	3.52477	5.18864
AI464196	NA	2.65489	NA		2.50613	3.75346	4.28841	3.60715	4.61602	4.28852	4.81432	4.68104	8.09985	4.7327
AI746446	NA	2.32747	NA		2	2	2	2	2	2	2.26439	2	2	2.43609
AV051173	NA	2.65837	0.0543175		2.64184	2.22577	2.06926	2.66422	2.47991	3.41426	2.85161	3.23468	4.92046	2.77051
AW060742	NA	-0.354034	0.925695		2.76587	2.59284	2	3.2997	2	2	2.26439	2	2	3.46711
AW121686	NA	-2.06436	NA		2	3.23587	2	2	2	2	2	2	2	2
B130006D01RIK	NA	0.0101974	0.99021		5.29645	6.61749	6.40351	6.34308	5.54298	6.26352	6.96206	5.86126	4.50931	5.95144
B230325K18RIK	NA	1.33428	0.0342512		6.03639	6.20545	5.33602	6.11868	4.52003	6.25516	5.44033	7.91994	6.61279	7.66574
B230344G16RIK	NA	-0.433775	NA		2	2.74642	2	2.37	5.59102	3.22168	2	2	5.08909	2.43609
B930082K07RIK	NA	1.84289	NA		2	2.42095	2	2.37	2	2	2.68112	3.23468	2	2.43609
BB319198	NA	5.89525	NA		2	2	2	2	2	2	5.38586	2	2	2
BBLN	NA	2.15542	0.000742603		3.87243	3.95601	3.6617	3.4616	2.47991	5.41391	6.00762	4.52018	5.37671	4.87831
BC031361	NA	-0.5541	0.780655		3.49622	2.74642	4.28841	3.4616	3.75188	4.687	2	2.74558	2	2.43609
BC039771	NA	-1.33331	NA		2	2	2.79717	2	2	2	2	2	2	2
BTF3L4B	NA	-0.696609	0.567761		5.09833	4.75697	3.81071	2.90848	3.36661	3.82918	2.48775	3.59929	4.50931	3.79517
C030016D13RIK	NA	-0.359177	NA		2.18913	2.42095	2.42681	2.66422	5.54298	2	3.00407	2.74558	5.08909	2.77051
C030017K20RIK	NA	-4.17764	9.1401e-19		9.10849	9.73535	9.55632	9.33018	10.0414	6.07683	6.49319	4.33911	4.24938	4.48238
C030023E24RIK	NA	2.84903	0.0965027		2.18913	2	2.13535	2.66422	2.83941	2.63699	4.97056	3.23468	2	2.77051
C030048H21RIK	NA	2.45226	NA		2	2	2.06926	2	2	2.91695	2	2	2	2
C130023O10RIK	NA	-3.47504	NA		2	2.74642	2	2.37	3.91174	2	2	2	2	2
C530047H08RIK	NA	0.0544321	0.975661		2.18913	3.33608	4.68026	2.90848	3.12696	3.58413	3.85387	2.74558	2.95509	4.06227
C530050E15RIK	NA	2.73203	3.18364e-12		4.4175	5.1363	4.31717	4.71254	4.30644	7.39491	6.64007	6.70244	6.91168	7.66574
C78653	NA	2.70695	NA		2	2	2	2	2	2	2	2	3.52477	2
CAHM	NA	-1.00105	0.253416		4.72315	4.38822	4.16727	3.97216	3.91174	3.41426	3.77127	3.59929	2	3.93489
CFAP418	NA	1.87	0.13156		2	3.33608	2.91474	3.2997	2	3.41426	3.59038	4.132	4.50931	4.06227
D030029J20RIK	NA	0.576154	0.583882		4.7831	5.10823	3.81071	2.90848	2.83941	5.01881	4.89455	4.68104	3.9321	4.48238
D130012P04RIK	NA	1.18411	0.0507379		3.9788	4.43417	4.87659	4.57774	3.75188	5.52938	5.17715	4.82575	4.92046	6.13652
D130046C19RIK	NA	-1.08433	NA		2	2	2.66916	2	2	2	2	2	2	2
D130050E23RIK	NA	-4.33168	0.0380236		2.9859	2	2.83743	2.90848	5.1527	2	2	2	2	2.43609
D130062J21RIK	NA	-2.0759	0.0150927		5.07454	5.31882	3.79034	5.93785	5.1527	2.53013	3.14194	3.23468	4.50931	4.06227
D17ERTD648E	NA	-0.781409	NA		2.50613	3.0118	2	2	2	2.28928	2	2	2	2.43609
D1ERTD448E	NA	2.19573	0.0274055		3.56613	3.95601	4.19852	5.19943	2	5.82892	2.85161	6.26825	7.15914	5.53457
D4ERTD617E	NA	1.3962	0.447395		2.76587	4.79268	2.19854	2.37	2	3.95843	2	5.29226	2.95509	4.87831
D5ERTD683E	NA	0.140555	0.933293		3.56613	4.68279	2.57705	3.86044	2.83941	3.28877	4.72936	3.89009	2	3.64044
D630004N19RIK	NA	0.276875	0.912398		2.18913	2	5.06642	4.07584	2	4.28852	2.26439	4.33911	2	4.57073
D630041G03RIK	NA	-2.07851	0.00468262		5.8387	5.34311	5.50178	4.64671	5.27538	3.6872	2.85161	3.23468	5.08909	3.04181
D730005E14RIK	NA	0.961462	0.148329		4.56139	5.68463	6.78176	5.79323	4.94659	6.9633	7.44756	6.10765	5.6164	6.49372
D830014E11RIK	NA	-1.53944	0.219706		3.9266	5.58632	3.90844	3.4616	3.57207	3.63659	2.26439	2.74558	2	4.17931
D830031N03RIK	NA	-1.75428	0.000198202		9.57703	9.25378	9.20077	9.25486	9.09554	7.44357	8.52531	7.40175	5.24005	7.47285
D930048G16RIK	NA	2.02627	NA		2	2	2.13535	2.37	2	2.53013	2.26439	2	2	2.77051
DNAAF10	NA	1.67826	0.0583707		3.26351	3.51776	2.62384	4.17257	3.57207	5.32081	3.14194	4.82575	5.08909	4.57073
DNAAF8	NA	-2.48872	0.0131723		5.76629	4.86156	3.36387	5.28845	4.52003	3.47313	3.68366	3.23468	2	2
DNAAF9	NA	-0.56309	0.438959		5.47062	5.52395	6.4913	6.36372	6.67067	5.52938	6.65166	4.95726	3.9321	5.66071
E030003E18RIK	NA	3.27284	NA		2	2	2	2.37	2	2.28928	2.26439	3.23468	2.95509	2
E030011O05RIK	NA	-1.38469	NA		2	2.59284	2.37304	2	2	2	2	2	2	2
E030024N20RIK	NA	0.572361	0.382704		5.78106	6.4709	6.71849	6.21267	4.52003	6.90033	6.54383	6.73945	5.24005	7.19561
E030047D23RIK	NA	1.98594	0.0277675		3.56613	2.42095	3.88942	2.66422	3.75188	3.78339	5.93359	4.68104	4.24938	4.7327
E130112N10RIK	NA	-2.15042	0.000831433		6.451	7.21927	6.36271	6.0942	4.52003	4.66192	3.68366	4.52018	3.52477	5.07239
E230008O15RIK	NA	0.845935	0.428805		2.64184	3.89161	4.08605	4.34851	2.83941	4.03859	3.14194	4.33911	5.24005	4.57073
E330027M22RIK	NA	1.03551	NA		2	2.22577	2	2	2	2	2	2	2	2.43609
E330033B04RIK	NA	-1.44715	0.0396796		4.49124	7.05989	6.21389	5.93785	5.92674	5.22128	5.23992	4.33911	2.95509	5.01055
E430016F16RIK	NA	-1.27143	NA		2	2	2	3.73935	2	2	2	2	2	2.77051
EAR12	NA	-1.33331	NA		2	2	2.79717	2	2	2	2	2	2	2
EAR3	NA	-1.33331	NA		2	2	2.79717	2	2	2	2	2	2	2
ENSMUSG00000000001	Gnai3 ENSMUSG00000000001	1.2791	0.00754336		5.72103	5.68463	4.58887	5.4896	5.76862	6.39113	6.54383	6.26825	7.61099	6.30054
ENSMUSG00000000028	Cdc45	2.48008	0.0220415		2.35632	2.74642	3.76968	3.4616	2	3.07735	4.68493	4.33911	6.16161	4.28756
ENSMUSG00000000031	H19	2.47135	NA		2	2	2	2	2	2	2.68112	2	2	2
ENSMUSG00000000037	Scml2	1.73677	NA		2	2	2	2	2	2	2	2	2	2.43609
ENSMUSG00000000049	Apoh	-1.08433	NA		2	2	2.66916	2	2	2	2	2	2	2
ENSMUSG00000000056	Narf	-2.40428	0.000405937		4.69222	7.54657	6.73989	6.60812	6.47973	3.91662	5.35783	4.82575	2.95509	4.06227
ENSMUSG00000000058	Cav2	-2.87313	0.0465944		2.9859	3.23587	2.57705	4.89371	4.79075	2.63699	2	2.74558	2	2.77051
ENSMUSG00000000078	Klf6	1.30765	0.000186677		6.73522	6.84712	6.81491	7.8436	7.22144	8.19517	7.91488	8.54999	8.88676	8.46807
ENSMUSG00000000085	Scmh1	-1.23425	0.00217929		8.44308	8.65506	8.61733	8.42262	9.23435	6.9374	8.13316	7.15012	8.01862	6.62333
ENSMUSG00000000088	Cox5a	2.09221	0.0465285		2	3.0118	4.40016	3.97216	2.83941	5.44365	4.0061	5.72024	3.9321	5.61988
ENSMUSG00000000093	Tbx2	2.03475	0.5961		2	2.22577	2	3.11731	2	2	2	2	4.72949	2
ENSMUSG00000000120	Ngfr	3.77684	NA		2	2	2	2	2	2.15188	2	3.23468	2.95509	2
ENSMUSG00000000125	Wnt3	2.06141	NA		2	2	2	2	2	2.41473	2	2	2	2
ENSMUSG00000000127	Fer	-0.941962	0.0667852		8.71532	8.6502	8.92059	8.80858	9.13658	8.06007	8.75758	7.06519	6.00173	8.24455
ENSMUSG00000000131	Xpo6	0.448294	0.14319		9.36783	8.90799	9.07854	8.74315	9.44179	9.35924	9.2522	9.90195	9.51655	9.76622
ENSMUSG00000000134	Tfe3	-0.501454	0.167972		9.08784	8.58805	8.80034	8.84938	8.57476	8.40816	8.89558	7.87074	7.66537	8.24455
ENSMUSG00000000142	Axin2	-1.55146	0.44851		2	4.43417	4.28841	3.60715	2	2.53013	3.26778	2	2	3.27008
ENSMUSG00000000148	Brat1	-0.462198	0.485312		5.62602	5.8119	5.5869	5.45155	6.52988	5.94785	4.26947	5.64421	4.92046	5.66071
ENSMUSG00000000149	Gna12	-1.19344	5.23912e-05		8.16188	8.14212	8.9241	8.18243	8.30638	7.06727	6.98056	7.20408	7.61099	7.19561
ENSMUSG00000000154	Slc22a18	0.381723	NA		2	2	3.6617	2	2	2	2.48775	2	3.9321	2
ENSMUSG00000000157	Itgb2l	2.63226	0.371106		2	2	2.62384	2	2	2.99938	3.00407	2	2	3.64044
ENSMUSG00000000159	Igsf5	1.73677	NA		2	2	2	2	2	2	2	2	2	2.43609
ENSMUSG00000000167	Pih1d2	-1.75732	0.500205		2	2	4.18298	2	4.18648	2	2.48775	2.74558	2.95509	2.43609
ENSMUSG00000000168	Dlat	0.383091	0.606139		6.66526	6.05183	4.80733	6.01814	6.62525	6.80616	5.20888	7.25609	5.91461	6.62333
ENSMUSG00000000171	Sdhd	0.0639532	0.958447		4.9229	6.17871	4.15139	4.89371	2.47991	5.5704	4.68493	5.189	4.24938	5.01055
ENSMUSG00000000184	Ccnd2	2.77692	0.000224949		3.08449	2.22577	5.32898	5.63248	5.01861	6.97862	6.82546	7.3063	7.61099	7.73429
ENSMUSG00000000194	Gpr107	0.164132	0.751221		7.33493	7.13832	6.81994	7.34909	7.99438	7.49774	7.88081	7.15012	7.88751	7.03405
ENSMUSG00000000197	Nalcn	-1.08126	NA		3.9788	3.51776	3.90844	4.17257	7.71974	4.61039	6.31514	3.23468	4.24938	2
ENSMUSG00000000202	Btbd17	-1.77017	0.528481		2	3.23587	3.02344	3.60715	2	2	2.68112	2.74558	2	2
ENSMUSG00000000204	Slfn4	2.65846	0.0155652		5.07454	2.59284	5.24166	4.07584	6.87851	7.47632	9.34614	7.35481	6.99897	6.64384
ENSMUSG00000000223	Drp2	0.325134	0.818661		3.42274	3.12818	2.62384	4.71254	4.52003	3.35288	4.63909	2.74558	4.92046	3.93489
ENSMUSG00000000244	Tspan32	0.274863	0.817462		3.75759	5.0796	5.75923	3.97216	3.57207	4.99891	5.85556	3.89009	3.52477	5.07239
ENSMUSG00000000247	Lhx2	-3.81722	NA		8.55263	4.79268	5.30764	5.00298	5.27538	2.28928	4.63909	3.23468	2	3.27008
ENSMUSG00000000248	Clec2g	4.09949	0.0921516		2	2.59284	2	2	2	4.25536	2	2	2.95509	4.57073
ENSMUSG00000000253	Gmpr	-0.328781	0.742663		4.69222	4.0768	4.50387	5.33099	6.06922	4.55696	5.41335	5.47894	3.52477	3.93489
ENSMUSG00000000263	Glra1	2.51849	NA		2	2	2.06926	2	2	2	2.26439	2.74558	2	2.43609
ENSMUSG00000000266	Mid2	-0.822191	0.57034		3.9266	3.33608	3.15671	3.73935	4.05564	2.82953	4.0061	3.59929	2	2
ENSMUSG00000000275	Trim25	1.11037	0.00197797		6.28469	6.9847	7.12044	7.18487	7.60745	8.05526	8.70014	8.1015	8.07997	7.74383
ENSMUSG00000000276	Dgke	2.4928	7.4472e-05		3.42274	3.12818	4.7662	4.57774	3.12696	5.7947	5.8149	6.04988	7.08127	5.81339
ENSMUSG00000000278	Scpep1	0.804397	0.146798		7.33993	5.9762	7.9469	6.53723	6.28903	7.78305	7.01686	8.04348	7.46533	8.34819
ENSMUSG00000000282	Mnt	-1.3453	0.000162359		7.55722	7.99277	7.19206	7.11357	7.25165	6.61024	6.20932	5.79247	5.82189	6.04695
ENSMUSG00000000290	Itgb2	0.0623589	0.875026		9.95233	9.91216	9.76283	9.43139	9.85721	10.1154	10.1538	9.53176	9.51655	9.80999
ENSMUSG00000000295	Hddc2	3.72031	0.000334087		2.18913	3.12818	2.47865	3.60715	2	3.73609	4.14379	4.68104	7.08127	4.80734
ENSMUSG00000000296	Tpd52l1	1.11675	NA		2	2	2.31718	2	2	2.28928	2	2.74558	2	2
ENSMUSG00000000301	Pemt	3.3688	0.103913		2	2.22577	2.06926	2.37	2	3.28877	2	3.59929	2.95509	2.77051
ENSMUSG00000000303	Cdh1	-1.63988	NA		3.69655	2	2.06926	2.66422	2	2	2	2	2	2.77051
ENSMUSG00000000305	Cdh4	1.34162	0.60042		2.18913	2	2.31718	3.60715	2	2.99938	2	2	4.50931	2.77051
ENSMUSG00000000308	Ckmt1	2.27987	0.0773762		3.08449	3.42978	2.47865	2	2.83941	3.07735	5.54348	4.68104	3.52477	2.43609
ENSMUSG00000000317	Bcl6b	-2.29063	0.134702		2.88008	4.01767	2.79717	4.34851	4.52003	3.15132	2	3.23468	2	2
ENSMUSG00000000318	Clec10a	2.86182	0.0828107		2	2.22577	2.25908	2.37	2.47991	2.91695	3.00407	4.33911	2	3.04181
ENSMUSG00000000320	Alox12	-0.548221	0.796031		4.72315	2	2.91474	3.2997	2.47991	3.5297	2.48775	2.74558	2	3.79517
ENSMUSG00000000326	Comt	-1.48834	0.000444874		8.56335	8.86041	9.21564	8.52693	8.20969	7.50128	8.0524	6.97495	5.91461	6.86962
ENSMUSG00000000339	Rtca	0.859204	0.176071		4.72315	3.82419	4.73457	5.37231	5.1527	5.75966	4.59174	5.38861	5.91461	5.98398
ENSMUSG00000000340	Dbt	0.540856	0.312343		5.14477	6.50359	5.72745	5.63248	6.34613	6.22121	5.87547	6.70244	6.99897	6.37604
ENSMUSG00000000346	Dazap2	0.187163	0.80788		6.31547	5.8292	7.43446	6.67569	7.4729	6.97862	5.63974	7.35481	6.86597	7.73429
ENSMUSG00000000355	Mcts1	0.733576	0.600883		3.49622	4.0768	2.62384	3.97216	2.47991	3.47313	4.93306	3.23468	2	4.38826
ENSMUSG00000000359	Rem1	0.918335	NA		2.18913	2	2.37304	2	2	2	2	2	3.52477	2
ENSMUSG00000000365	Rnf17	1.28409	0.189518		3.08449	3.0118	4.15139	4.34851	3.75188	4.55696	5.87547	3.59929	2.95509	4.87831
ENSMUSG00000000374	Trappc10	0.223434	0.503161		8.22808	8.16954	8.53938	8.32077	8.85607	8.68059	8.34431	8.74462	8.89816	8.6259
ENSMUSG00000000378	Ccm2	-0.83919	0.0893967		7.09587	7.3206	6.41353	6.93205	6.81924	6.31271	6.93386	5.72024	5.7228	5.24344
ENSMUSG00000000384	Tbrg4	1.59096	4.32749e-07		7.2472	7.11735	7.13667	7.39993	6.87851	8.99123	7.92447	8.30039	9.0992	9.00461
ENSMUSG00000000385	Tmprss2	1.60576	0.296975		2.18913	3.23587	2.66916	2.66422	3.36661	3.22168	5.32924	2.74558	2	2.77051
ENSMUSG00000000386	Mx1	2.03112	0.00515401		5.47062	4.0768	6.85223	5.69895	3.36661	7.63943	7.68604	8.04348	5.6164	7.69552
ENSMUSG00000000392	Fap	4.22707	1.99348e-06		3.42274	2.59284	2.06926	2.90848	2.83941	5.01881	3.85387	6.94357	5.91461	6.22086
ENSMUSG00000000394	Gcg	1.8521	NA		2	2.22577	2	2	2	2	2	2	2	2.77051
ENSMUSG00000000399	Ndufa9	-0.0342492	0.965876		5.60955	5.62646	4.62383	5.91007	5.01861	5.25523	5.23992	6.10765	4.92046	5.18864
ENSMUSG00000000402	Egfl6	-2.49794	NA		2.64184	2	2.19854	2	3.12696	2	2	2	2	2
ENSMUSG00000000409	Lck	-0.0135354	0.994863		2.76587	2.22577	3.72745	2	2	2.41473	3.14194	2.74558	2.95509	2.43609
ENSMUSG00000000411	Tssk3	2.22671	NA		2	2	2	2.66422	2	2	2.26439	3.59929	2	2
ENSMUSG00000000416	Cttnbp2	-0.845228	0.337631		4.07786	6.61749	5.8107	6.50044	5.72623	4.61039	6.44071	4.33911	5.08909	3.93489
ENSMUSG00000000420	Galnt1	0.345509	0.377686		7.92964	7.05254	7.61033	7.41977	6.81924	8.01867	7.62267	7.71219	7.66537	7.7533
ENSMUSG00000000439	Mkrn2	0.200189	0.729187		6.06081	5.1363	6.51632	6.0942	6.55432	6.54998	6.20932	6.26825	6.43639	6.19329
ENSMUSG00000000440	Pparg	2.79243	0.030363		2.35632	2	2.8766	2.90848	2	3.35288	2.85161	4.95726	4.50931	3.46711
ENSMUSG00000000441	Raf1	-0.46855	0.15042		8.65844	8.50707	8.7753	8.67461	9.34705	8.01867	8.71126	8.3491	8.36924	8.25125
ENSMUSG00000000486	Septin1	1.32716	0.700519		2.50613	3.23587	2	2	2	2.63699	2	2	2	4.28756
ENSMUSG00000000489	Pdgfb	-2.93498	0.00954868		9.95721	8.86041	8.73657	8.60266	9.03604	2.99938	7.92924	3.23468	6.00173	5.81339
ENSMUSG00000000530	Acvrl1	-0.060406	0.953597		5.60955	5.84629	4.92411	5.76248	5.08722	5.8176	6.40006	4.95726	2.95509	4.80734
ENSMUSG00000000531	Tamalin	-1.39631	0.384659		5.37647	2	2.37304	4.34851	3.12696	2.99938	3.14194	2.74558	3.52477	3.04181
ENSMUSG00000000532	Acvr1b	1.18136	0.0147253		4.49124	6.05183	5.43774	5.73107	5.49328	6.4436	6.45401	6.91149	5.82189	7.13893
ENSMUSG00000000538	Tom1l2	-1.05214	0.00315901		7.71174	8.9282	8.8608	8.22252	8.28464	7.5293	7.48691	6.81075	7.55447	7.63533
ENSMUSG00000000544	Gpa33	-0.508154	NA		2	2	2	2.66422	2	2	2	2	2	2
ENSMUSG00000000552	Zfp385a	-1.9571	1.72802e-09		10.146	9.57285	9.91962	9.09128	10.0819	7.43249	8.3008	7.3063	8.28491	7.76271
ENSMUSG00000000555	Itga5	2.45575	1.09197e-10		8.32453	8.01183	7.5158	8.05501	8.78039	11.0595	9.16996	10.7459	10.9285	10.6136
ENSMUSG00000000560	Gabra2	-0.00261509	0.99879		2.18913	2	2.83743	3.60715	3.75188	2.63699	4.38508	2	2	2
ENSMUSG00000000561	Wdr77	0.115666	0.816874		6.90671	6.77754	6.43992	6.72437	6.91671	6.6233	6.38625	6.73945	7.40268	7.10974
ENSMUSG00000000562	Adora3	0.222628	0.736739		7.99764	8.27745	7.94114	7.79884	6.77833	8.60856	6.68588	8.11565	8.61008	7.48427
ENSMUSG00000000563	Atp5pb	0.808477	0.238037		3.75759	4.18824	4.33133	4.26322	4.05564	5.01881	5.32924	4.52018	4.24938	4.28756
ENSMUSG00000000567	Sox9	1.80722	0.174484		2	4.01767	2.91474	3.60715	2	3.41426	5.46682	3.89009	3.9321	4.17931
ENSMUSG00000000568	Hnrnpd	-0.126066	0.687173		8.47751	8.40116	8.47624	8.32077	8.11429	8.30052	8.22136	8.36103	7.93255	8.32932
ENSMUSG00000000581	C1d	0.680882	0.325198		3.81616	4.99016	5.00587	5.73107	4.94659	5.78312	4.855	6.16319	4.92046	5.88406
ENSMUSG00000000594	Gm2a	-0.561046	0.174919		7.87215	7.70019	7.60451	7.41977	7.59572	7.57032	7.4409	6.50161	7.19655	6.27446
ENSMUSG00000000600	Krit1	-0.0720005	0.907944		7.0539	7.60297	8.0565	7.3071	6.81924	7.10964	6.58067	7.46941	7.66537	7.79057
ENSMUSG00000000605	Clcn4	-0.759917	0.136992		8.66443	7.3267	7.11636	7.3594	6.89773	7.33269	6.58067	7.06519	6.37244	6.8521
ENSMUSG00000000606	Vmn2r88	-1.25292	NA		2	2	2.75575	2	2	2	2	2	2	2
ENSMUSG00000000617	Grm6	2.1541	NA		2	2	2	2	2	2	2.48775	2	2	2
ENSMUSG00000000627	Sema4f	-1.40545	0.47707		2.76587	4.86156	2.06926	3.86044	2	2.99938	3.00407	2.74558	2.95509	2
ENSMUSG00000000628	Hk2	-0.126054	0.769279		9.21162	8.99295	8.78498	8.80103	8.54459	8.95425	9.19195	8.73548	8.13881	8.51336
ENSMUSG00000000631	Myo18a	-2.57076	6.54152e-15		10.6269	10.0796	10.2932	9.98638	10.7744	7.93476	8.60498	7.33076	7.30329	7.44974
ENSMUSG00000000632	Sez6	-1.32334	0.263981		6.33563	4.64422	3.52045	5.91007	2.83941	3.22168	5.27031	4.33911	2.95509	3.04181
ENSMUSG00000000673	Haao	-2.94834	0.00789739		7.51365	4.1336	5.61033	4.26322	3.36661	3.73609	2	3.89009	3.52477	3.46711
ENSMUSG00000000682	Cd52	0.545923	0.50488		5.94749	5.79439	5.76446	4.26322	4.79075	6.66177	6.32965	6.04988	3.52477	5.53457
ENSMUSG00000000686	Abhd15	-0.209388	0.717338		8.02583	7.87277	7.70177	7.87268	7.96733	8.23186	6.31514	7.15012	8.1579	7.80885
ENSMUSG00000000693	Loxl3	-1.71592	4.48336e-06		8.25743	7.35683	7.71264	7.68867	7.9764	5.59712	6.5685	6.58533	5.24005	6.32615
ENSMUSG00000000706	Btn1a1	1.03551	NA		2	2	2	2	2.47991	2	2	2	2	2.43609
ENSMUSG00000000708	Kat2b	-0.763546	0.0687395		7.38415	7.13832	7.62046	7.63026	7.99438	6.22121	7.56867	6.45786	6.81876	6.68401
ENSMUSG00000000711	Rab5b	-0.512366	0.545618		4.12495	5.1363	5.21898	5.56281	4.18648	4.97874	4.07658	3.59929	5.24005	4.17931
ENSMUSG00000000724	Cryba1	2.38189	0.207881		2	3.82419	2.57705	2	2	3.5297	2	3.23468	5.37671	4.38826
ENSMUSG00000000732	Icosl	-0.390923	0.497947		8.66841	8.11769	8.58296	8.11709	7.93046	6.22978	8.55339	7.53404	8.09985	8.27775
ENSMUSG00000000738	Spg7	-0.591135	0.154673		5.65839	6.03702	6.03068	6.04394	6.22957	5.4583	5.63974	5.38861	5.50153	5.24344
ENSMUSG00000000740	Rpl13	0.633456	0.742627		2.50613	2.59284	2.75575	3.11731	2.47991	3.47313	2.85161	2	2	3.46711
ENSMUSG00000000743	Chmp1a	0.274531	0.742627		3.87243	4.92729	5.24166	5.10454	6.19889	5.8062	4.97056	5.79247	5.08909	5.48995
ENSMUSG00000000751	Rpa1	0.679104	0.102831		5.78106	5.58632	5.39791	5.37231	5.8888	6.24675	5.83537	6.26825	6.00173	6.70368
ENSMUSG00000000753	Serpinf1	-2.63688	9.77426e-06		5.60955	6.16515	6.28112	5.73107	6.28903	3.82918	4.54278	2	2.95509	3.79517
ENSMUSG00000000759	Tubgcp3	-0.221995	0.551936		8.97831	8.49628	8.01321	8.20548	8.37659	8.08859	8.27105	8.22409	8.46433	8.11831
ENSMUSG00000000766	Oprm1	0.787669	0.521127		3.63282	3.60068	4.2139	4.64671	3.75188	5.4583	5.68556	2.74558	2	3.79517
ENSMUSG00000000776	Polr3d	1.65619	0.00096434		5.70562	4.75697	4.72387	5.15277	4.41718	6.33669	5.79413	6.41274	7.49566	6.35131
ENSMUSG00000000782	Tcf7	2.65188	NA		2	2.22577	2	2.37	2	2.15188	3.49065	2.74558	2	2
ENSMUSG00000000787	Ddx3x	0.0585205	0.886541		8.47524	8.90392	8.78305	8.37768	8.62754	8.4709	8.30814	8.94806	8.90947	8.83213
ENSMUSG00000000791	Il12rb1	4.46765	0.0769109		2.18913	2	2	2	2	3.07735	2	3.59929	2	3.79517
ENSMUSG00000000792	Slc5a5	-2.91718	0.0581695		2.88008	3.12818	4.40016	3.4616	3.57207	2.63699	2	2.74558	2	2
ENSMUSG00000000794	Kcnn3	0.758696	0.685836		2.88008	3.33608	2.75575	4.64671	2.83941	3.58413	5.70794	2	2	2.43609
ENSMUSG00000000804	Usp32	-0.0134428	0.976325		8.24416	8.40405	8.64241	7.82139	8.04699	7.99627	8.22525	8.56037	8.03936	8.37297
ENSMUSG00000000805	Car4	-2.20451	0.101995		4.62829	2.42095	3.6617	3.4616	3.75188	2.41473	3.00407	2.74558	2	2.43609
ENSMUSG00000000811	Txnrd3	4.31201	0.00132889		2	3.0118	2.25908	2	2.47991	4.07705	2	5.29226	5.7228	5.18864
ENSMUSG00000000817	Fasl	-1.94454	NA		2	2	4.35926	2	2	2.82953	2	2	2	2
ENSMUSG00000000823	Zfp512b	-0.216679	0.559788		8.58877	8.01561	7.94345	8.22252	8.3207	8.144	7.94345	7.78481	8.44891	7.69552
ENSMUSG00000000826	Dnajc5	0.287433	0.523047		8.73822	8.327	8.0296	8.04227	7.2958	8.6759	8.70849	8.56037	8.05981	8.06607
ENSMUSG00000000827	Tpd52l2	0.272875	0.751499		7.76474	5.39049	5.52662	6.53723	7.09388	6.68686	7.51257	6.41274	7.74328	5.88406
ENSMUSG00000000838	Fmr1	0.26503	0.648256		6.15457	7.33883	7.50958	7.27478	6.22957	6.75369	7.42072	7.17735	6.99897	7.79057
ENSMUSG00000000861	Bcl11a	-0.431319	0.832367		2.9859	3.0118	4.73457	4.77549	2	4.11452	4.38508	3.59929	2	2
ENSMUSG00000000869	Il4	-1.16741	NA		2.18913	2	2	2	2.83941	2	2	2	2	2
ENSMUSG00000000876	Pxmp4	-1.95796	0.0043767		4.56139	5.2434	5.8604	5.73107	4.30644	3.78339	3.93199	2.74558	3.9321	3.64044
ENSMUSG00000000881	Dlg3	-0.211116	0.782283		7.26833	6.21864	5.27869	6.6423	6.77833	5.94785	7.16979	5.47894	6.30553	6.32615
ENSMUSG00000000884	Gnb1l	-1.2662	0.362633		2.35632	3.75346	4.66915	3.60715	4.61602	2.99938	2	3.23468	3.9321	3.46711
ENSMUSG00000000901	Mmp11	-1.76185	0.405987		2	2.22577	4.16727	3.97216	3.36661	2.28928	2	2	2.95509	3.27008
ENSMUSG00000000902	Smarcb1	0.52416	0.326393		5.76629	6.57711	6.6267	6.46268	5.49328	6.46551	5.8149	7.03573	7.04071	7.16755
ENSMUSG00000000915	Hip1r	3.50092	4.65709e-07		4.07786	3.82419	3.30765	3.4616	4.41718	5.07691	4.54278	7.23032	7.76834	7.59376
ENSMUSG00000000916	Nsun5	0.110421	0.879489		7.43175	7.18609	7.43774	6.53723	6.10275	7.15079	6.00762	6.77554	7.88751	7.35339
ENSMUSG00000000934	Top1mt	-1.13751	0.114928		7.45035	5.26898	5.52662	5.28845	7.22144	5.25523	5.83537	5.29226	5.91461	4.38826
ENSMUSG00000000957	Mmp14	3.35794	1.11585e-15		7.26307	5.89639	7.04078	6.77146	6.83926	9.84912	8.39346	10.4322	10.599	10.5224
ENSMUSG00000000958	Slc7a7	-0.138947	0.83459		7.27877	8.61073	7.18428	7.63875	7.31022	8.28006	7.51891	7.40175	6.71945	7.46134
ENSMUSG00000000959	Oxa1l	-0.255052	0.520455		7.9913	8.26796	8.31092	7.73692	8.70599	8.33466	8.01699	7.5959	8.09985	7.73429
ENSMUSG00000000976	Heatr6	0.766326	0.0237109		8.69206	8.0639	7.76707	8.00335	7.88301	8.83867	8.70014	9.11932	8.26744	9.25848
ENSMUSG00000000982	Ccl3	4.8809	2.16715e-06		5.57606	3.75346	3.6617	5.00298	6.89773	8.40627	6.78393	10.8234	11.2058	10.4427
ENSMUSG00000001014	Icam4	-1.84021	0.547376		2	3.51776	2	2	4.79075	2.73647	3.14194	2	2	2
ENSMUSG00000001016	Ilf2	0.930208	0.118768		4.56139	7.28343	7.02125	5.59807	6.52988	7.1372	7.38644	7.55496	7.43434	7.44974
ENSMUSG00000001017	Chtop	0.0550459	0.921113		6.52308	7.08171	6.46584	6.57311	6.19889	6.64906	6.11199	6.91149	6.95598	6.62333
ENSMUSG00000001018	Snapin	-0.248406	0.643105		7.07803	7.44923	6.33836	6.46268	6.34613	6.85678	6.22492	6.66445	6.23537	6.72309
ENSMUSG00000001020	S100a4	-1.66956	0.44991		2	2	3.61614	3.4616	5.21535	3.28877	2	2.74558	2	3.27008
ENSMUSG00000001025	S100a6	2.47609	0.0107778		2.76587	2.22577	3.54498	3.4616	2	3.95843	5.49283	4.132	4.50931	4.65399
ENSMUSG00000001029	Icam2	-1.765	0.677191		2	4.0768	2.19854	2	2	2.73647	2	2	2	2
ENSMUSG00000001034	Mapk7	-0.953837	0.0251762		7.72326	7.24528	7.07064	6.36372	6.40106	6.05772	6.06075	6.36617	5.91461	6.30054
ENSMUSG00000001036	Epn2	-2.61849	0.000531745		5.33701	5.56583	6.64383	6.67569	8.86097	3.63659	5.11152	4.52018	5.08909	5.18864
ENSMUSG00000001039	B9d1	-0.322501	0.92933		2	2	3.99998	2.37	2	2.73647	2.48775	2	3.52477	2
ENSMUSG00000001052	Sec24b	-0.691919	0.0219124		10.2479	9.56513	9.79321	9.24933	10.0327	9.10147	9.26734	9.42219	8.89816	8.88908
ENSMUSG00000001053	N4bp3	-1.58331	0.536693		2	2	2.95189	2.37	4.30644	2.15188	2	2.74558	2.95509	2.43609
ENSMUSG00000001054	Rmnd5b	0.229283	0.809403		3.87243	5.60653	5.59867	5.96512	7.06014	6.34459	5.14471	6.54408	5.7228	6.49372
ENSMUSG00000001056	Nhp2	1.51044	0.0324916		5.98626	5.36699	3.74872	4.26322	4.18648	6.65543	5.27031	5.79247	7.26858	6.01581
ENSMUSG00000001062	Vps9d1	-0.0321245	0.954795		8.68028	8.40405	8.25813	8.50387	9.36443	8.70075	8.43765	8.21097	9.36048	8.32297
ENSMUSG00000001065	Zfp276	-0.537491	0.11872		8.91106	7.80007	8.29565	8.13521	8.39023	7.9862	7.87588	7.71219	7.49566	7.94732
ENSMUSG00000001082	Mfsd10	0.865112	0.185525		3.9266	5.92885	4.47863	5.56281	6.22957	5.99883	6.14517	6.58533	6.00173	6.40036
ENSMUSG00000001089	Luzp1	1.17682	8.8545e-05		7.83014	8.0381	7.63624	8.13521	7.9582	8.60692	8.50629	9.45595	9.22221	9.4218
ENSMUSG00000001098	Kctd10	0.285959	0.667397		5.50663	5.29412	6.5101	5.93785	4.87077	5.55686	6.34401	6.36617	5.6164	6.01581
ENSMUSG00000001100	Poldip2	-0.460998	0.390416		7.20399	6.58731	7.29865	6.34308	5.63751	6.57035	6.04325	6.58533	6.08388	6.13652
ENSMUSG00000001103	Sebox	3.86806	0.0805478		2	2.22577	2.06926	2	2	2.41473	3.14194	2.74558	3.9321	2
ENSMUSG00000001105	Ift20	0.907577	0.269555		3.08449	4.38822	5.45725	5.52667	4.52003	5.4728	6.53133	5.47894	4.72949	5.24344
ENSMUSG00000001119	Col6a1	0.12253	0.966812		2.18913	2	2.71311	4.57774	2	2.63699	4.14379	3.59929	2	2
ENSMUSG00000001120	Pcbp3	1.93957	0.226328		2	3.23587	2.06926	2.90848	2.83941	3.82918	4.26947	4.132	2	3.04181
ENSMUSG00000001123	Lgals9	0.125125	0.838654		6.78738	7.23882	7.58543	6.8757	7.90218	7.67748	7.78934	6.73945	7.88751	6.7798
ENSMUSG00000001127	Araf	-0.0125263	0.985241		8.76448	8.49628	7.23978	7.42959	7.04297	7.59373	8.04362	7.78481	8.21371	8.08869
ENSMUSG00000001128	Cfp	1.39864	0.136181		3.17678	3.33608	5.45725	4.42903	4.30644	5.38354	6.85584	5.38861	4.92046	3.64044
ENSMUSG00000001131	Timp1	4.98278	0.000400656		2.35632	2	2	2.37	2	4.15104	2.68112	3.89009	4.24938	4.80734
ENSMUSG00000001134	Uxt	0.246504	0.903317		3.26351	2.59284	2.71311	3.11731	2.47991	2.28928	2.68112	4.132	2	3.04181
ENSMUSG00000001138	Cnnm3	-0.756721	0.0913592		7.33993	7.51485	6.36959	6.6921	7.17492	6.05772	6.42728	5.72024	6.99897	6.32615
ENSMUSG00000001143	Lman2l	-0.280681	0.688537		5.8245	6.6075	5.80055	6.14276	5.63751	6.15982	6.27074	5.92691	3.9321	5.39634
ENSMUSG00000001150	Mcm3ap	-0.293981	0.469522		8.23882	7.98892	7.2878	7.52427	8.06411	7.27595	7.48043	7.57558	8.01862	7.48427
ENSMUSG00000001151	Pcnt	-0.802574	0.0489757		8.74011	9.04755	8.06288	8.61131	9.84983	7.93738	8.13729	8.19774	8.41756	8.23782
ENSMUSG00000001156	Mxd1	-0.200569	0.843245		8.31187	7.63775	7.893	6.46268	5.49328	6.66808	8.6519	6.81075	6.00173	6.51615
ENSMUSG00000001157	Gmcl1	0.561783	0.384833		5.09833	4.38822	5.3219	5.33099	5.8888	5.61029	5.91447	5.38861	4.72949	6.51615
ENSMUSG00000001158	Snrnp27	-0.185541	0.841838		4.69222	5.50255	5.50803	4.57774	5.1527	4.18666	5.11152	3.89009	6.08388	4.87831
ENSMUSG00000001166	Oas1c	1.29151	0.482145		3.81616	4.18824	2	3.73935	2	3.22168	5.77306	2	4.50931	3.46711
ENSMUSG00000001168	Oas1h	-0.508154	NA		2	2	2	2.66422	2	2	2	2	2	2
ENSMUSG00000001173	Ocrl	0.537074	0.246531		7.70401	7.41527	7.91668	7.40988	6.85902	8.2467	8.62275	7.23032	7.26858	8.21058
ENSMUSG00000001175	Calm1	-0.069293	0.890194		9.15461	9.55347	9.26676	10.2179	9.47737	9.07201	9.89927	9.58865	9.69706	9.1551
ENSMUSG00000001211	Agpat3	0.0455567	0.941468		7.81586	7.68126	7.36385	7.76821	8.96033	8.162	8.04802	7.99838	8.38553	7.69552
ENSMUSG00000001225	Slc26a3	1.31084	NA		2	2	2.06926	2	2	2	2	2.74558	2	2
ENSMUSG00000001227	Sema6b	3.29838	1.34673e-12		4.72315	5.10823	3.88942	4.64671	3.91174	8.24459	7.20167	6.41274	8.03936	7.36579
ENSMUSG00000001228	Uhrf1	4.77289	0.001374		2	2	2.47865	2	2	3.78339	5.11152	2.74558	4.24938	3.93489
ENSMUSG00000001229	Dpp9	0.242581	0.573005		7.79781	7.0672	7.78905	7.08899	7.65342	7.61022	8.10814	7.20408	7.95456	7.73429
ENSMUSG00000001240	Ramp2	0.212896	0.950124		2.50613	2	3.24915	3.2997	2	2	3.68366	2	2	3.27008
ENSMUSG00000001247	Lsr	-0.985869	0.245052		6.12012	6.84712	6.58296	5.45155	5.33302	4.44377	6.74117	4.33911	3.52477	4.80734
ENSMUSG00000001248	Gramd1a	-0.937134	0.00401456		11.5301	11.1896	10.8176	10.9507	11.7359	9.66252	10.775	10.1996	10.5884	10.2949
ENSMUSG00000001249	Hpn	-1.21492	0.18132		5.5243	5.91271	5.99997	4.83581	4.79075	4.28852	5.61627	2.74558	2	4.57073
ENSMUSG00000001260	Gabrg1	0.713104	0.767757		2	2	2.42681	3.97216	2.83941	3.07735	2	3.23468	3.9321	3.27008
ENSMUSG00000001270	Ckb	-0.890682	0.240134		7.22035	7.14524	6.99701	7.17323	7.54784	5.16882	7.87588	5.29226	6.23537	4.57073
ENSMUSG00000001280	Sp1	-0.496811	0.04772		8.83698	8.91003	8.54927	8.58079	8.62754	8.06964	8.1699	8.1015	8.55353	8.19676
ENSMUSG00000001281	Itgb7	0.0897002	0.946875		5.02574	5.0504	3.36387	4.34851	2.47991	3.91662	4.26947	3.89009	4.50931	5.18864
ENSMUSG00000001285	Myg1	0.00736286	0.991349		6.59174	6.49278	5.30764	5.41247	5.21535	5.90573	6.34401	5.98971	5.37671	5.88406
ENSMUSG00000001288	Rarg	-1.41381	0.168974		3.75759	3.42978	5.30764	3.97216	5.63751	2.99938	3.59038	3.59929	4.72949	2.77051
ENSMUSG00000001289	Pfdn5	0.411778	0.568851		4.8686	6.48188	6.25535	6.83195	5.49328	6.7054	7.08684	5.98971	6.91168	5.29622
ENSMUSG00000001300	Efnb2	0.451776	0.608071		5.3958	6.28282	3.6391	5.41247	6.7147	6.05772	5.00711	6.41274	6.37244	6.74224
ENSMUSG00000001305	Rrp15	2.42167	0.0156888		3.63282	3.51776	2.25908	3.60715	2	4.52949	3.26778	5.29226	5.82189	4.87831
ENSMUSG00000001313	Rnd2	1.21975	NA		2	2	2	2.90848	2	2.63699	2.68112	2.74558	2	2
ENSMUSG00000001323	Srr	-0.488545	0.44647		6.47845	7.24528	7.07275	6.16644	4.94659	6.45824	6.04325	6.31804	5.37671	6.13652
ENSMUSG00000001333	Sync	-1.23345	NA		2.50613	2	5.34303	2	3.12696	3.15132	2.26439	3.23468	2.95509	3.04181
ENSMUSG00000001334	Fndc5	-3.0001	0.0471173		2.35632	6.58731	2.47865	3.60715	4.41718	2.91695	3.49065	2.74558	2	2
ENSMUSG00000001348	Acp5	0.92139	0.776311		2	2	2	2	4.61602	3.6872	3.85387	2	2	4.38826
ENSMUSG00000001349	Cnn1	2.11604	NA		2	2	2.06926	2.37	2	2	2	2.74558	2	2.77051
ENSMUSG00000001366	Fbxo9	-0.107499	0.88701		5.65839	6.96135	6.67471	5.76248	5.54298	6.45824	6.54383	5.56394	5.6164	6.13652
ENSMUSG00000001376	Vps50	0.116208	0.843341		7.0478	8.06755	7.96632	8.51775	8.87559	8.12117	8.53473	8.529	7.95456	8.38521
ENSMUSG00000001380	Hars	1.21328	0.00170079		5.55901	5.2434	5.66729	5.6661	6.06922	6.54313	6.14517	7.03573	7.30329	6.8521
ENSMUSG00000001383	Zmat2	0.893479	0.0105042		5.57606	6.33219	5.95035	6.21267	5.72623	6.72974	6.97134	6.94357	7.04071	6.49372
ENSMUSG00000001403	Ube2c	1.12564	NA		2	2	2.37304	2	2	2	2	2	2	2.77051
ENSMUSG00000001415	Smg5	0.571758	0.101196		8.40066	7.73731	8.10369	7.56938	8.55067	8.65221	8.72229	8.77167	8.99689	8.18281
ENSMUSG00000001416	Cct3	1.62615	0.00214767		5.55901	4.60458	5.40463	5.76248	3.91174	6.64906	5.56815	7.15012	6.99897	6.86962
ENSMUSG00000001418	Glmp	-0.235366	0.454568		7.73848	7.69548	7.58395	7.70493	7.82393	7.77722	7.2859	7.44721	7.26858	7.48427
ENSMUSG00000001419	Mef2d	-1.0585	0.00140891		10.2611	9.95218	10.0036	9.58427	10.8078	9.40532	9.34436	8.66989	8.69095	9.30752
ENSMUSG00000001420	Tmem79	-0.435011	0.859641		4.9229	2.22577	2.75575	2.37	2	3.5297	2	2.74558	3.9321	2.77051
ENSMUSG00000001424	Snd1	0.161293	0.657498		8.13049	8.52575	8.50854	8.46143	8.86586	8.93082	8.8858	8.36103	8.49468	8.56267
ENSMUSG00000001435	Col18a1	-0.117858	0.972914		3.56613	3.67909	2.13535	2	2	2	2	2	4.24938	2.77051
ENSMUSG00000001436	Slc19a1	2.2166	9.6149e-06		4.52674	4.18824	4.68026	3.4616	4.30644	6.20394	5.27031	6.94357	6.23537	6.40036
ENSMUSG00000001440	Kpnb1	0.845648	0.008795		8.52436	9.01957	8.78112	8.72731	8.56277	9.53014	8.7414	9.98522	9.3687	9.92967
ENSMUSG00000001441	Npepps	0.528901	0.22935		7.66471	6.79525	7.13868	6.4239	7.0256	7.35634	7.11223	8.22409	7.46533	7.58317
ENSMUSG00000001445	Mrpl10	1.39179	0.00645985		4.21476	4.56383	4.9881	4.83581	4.18648	5.91638	6.49319	5.189	5.50153	5.61988
ENSMUSG00000001467	Cyp51	0.524866	0.461072		5.41487	5.87988	4.72387	4.07584	4.79075	5.91638	5.11152	6.16319	5.50153	4.94594
ENSMUSG00000001472	Tcf25	-0.278655	0.341203		10.5748	10.3196	10.3905	10.2898	10.4211	10.0087	10.614	9.8394	10.0588	9.95657
ENSMUSG00000001473	Tubb6	1.19254	0.247961		4.56139	3.89161	3.15671	3.2997	3.75188	6.03836	4.38508	4.68104	2.95509	3.46711
ENSMUSG00000001482	Def8	3.27101	4.21544e-06		3.56613	4.1336	2.91474	4.94938	4.18648	6.25516	5.49283	6.66445	8.49468	6.01581
ENSMUSG00000001493	Meox1	-1.14647	NA		2	2.74642	2	2	2	2	2	2	2	2
ENSMUSG00000001494	Sost	-3.63677	0.0825723		5.65839	3.82419	2.06926	2	3.12696	2	2.26439	3.23468	2	2
ENSMUSG00000001497	Pax9	-1.54745	NA		2	2	2.91474	2	2	2	2	2	2	2
ENSMUSG00000001506	Col1a1	-3.56125	0.0819528		2.50613	2.42095	2.79717	3.60715	3.57207	2.15188	2	2	2	2
ENSMUSG00000001507	Itga3	0.269291	0.894849		3.42274	2.74642	2.25908	3.4616	4.05564	2.15188	4.4921	2.74558	2	3.93489
ENSMUSG00000001508	Sgca	1.73677	NA		2	2	2	2	2	2	2	2	2	2.43609
ENSMUSG00000001517	Foxm1	-0.277268	0.821956		5.21174	5.21736	4.46584	4.5053	6.7147	4.38366	2.85161	5.47894	5.08909	6.35131
ENSMUSG00000001518	Itfg2	1.13414	0.0658787		5.00071	5.62646	7.30045	5.82334	7.0256	7.11427	7.01686	7.25609	8.47958	7.15331
ENSMUSG00000001520	Nrip2	1.22293	0.43004		3.49622	4.34077	2	3.4616	2	4.35264	3.26778	3.59929	4.72949	4.57073
ENSMUSG00000001521	Tulp3	-0.238304	0.816191		5.79569	5.74056	4.16727	5.41247	3.75188	5.35251	5.46682	5.07778	3.52477	4.57073
ENSMUSG00000001524	Gtf2h4	1.63384	0.174919		2.18913	5.34311	3.05793	3.60715	4.05564	4.18666	4.63909	3.59929	7.12073	4.57073
ENSMUSG00000001525	Tubb5	0.454523	0.364994		7.61609	7.31447	7.30943	7.44903	8.05558	8.74323	8.42419	7.61595	6.95598	7.56177
ENSMUSG00000001542	Ell2	2.39264	1.38411e-13		6.92012	5.62646	6.8934	6.11868	6.0349	8.87733	8.60795	8.77167	8.66449	8.86307
ENSMUSG00000001552	Jup	-2.43426	5.70505e-08		7.17071	7.59793	7.65888	7.13773	6.93544	3.99907	5.75168	4.52018	5.08909	5.24344
ENSMUSG00000001555	Fkbp10	0.963524	0.688306		3.08449	2	2	2.37	3.57207	3.78339	2.26439	3.59929	2	3.27008
ENSMUSG00000001558	Klhl10	-0.715412	0.806566		2	2	2.91474	2.66422	3.91174	2.63699	2	2	2.95509	3.04181
ENSMUSG00000001569	Nom1	1.11218	0.000452258		6.70455	6.24465	6.34536	6.34308	7.04297	7.26765	7.4342	7.95183	7.81719	7.67573
ENSMUSG00000001576	Ergic1	0.773071	0.164599		9.14893	8.20641	7.77746	7.1257	8.70599	9.86844	8.03037	8.53953	9.40111	9.08182
ENSMUSG00000001583	Tnk1	-0.487196	0.617755		5.29645	5.0504	3.68395	4.64671	6.16755	5.20401	4.07658	3.59929	5.6164	4.38826
ENSMUSG00000001588	Acap1	-1.62829	0.563595		4.02918	2	2.8766	2	3.12696	2.99938	2	2	2	2.43609
ENSMUSG00000001604	Tcea3	3.8971	NA		2	2	2	2	2	2.53013	2	3.59929	2	2
ENSMUSG00000001627	Ifrd1	1.16256	0.027435		5.00071	5.52395	4.27381	4.5053	5.72623	6.13268	5.97108	6.66445	5.50153	6.24791
ENSMUSG00000001630	Stk38l	0.224337	0.763026		4.896	5.29412	5.30764	4.77549	4.18648	4.61039	5.44033	5.64421	4.92046	5.07239
ENSMUSG00000001632	Brpf1	0.724168	0.00234983		9.23596	8.97169	9.30809	9.18121	9.39181	9.83726	9.87599	9.66759	10.3684	9.89159
ENSMUSG00000001642	Akr1b3	1.1872	0.306171		3.69655	2.42095	3.76968	4.17257	2.83941	3.95843	3.85387	4.132	5.82189	2.77051
ENSMUSG00000001663	Gstt1	-1.40884	NA		2	2	2.83743	2	2	2	2	2	2	2
ENSMUSG00000001665	Gstt3	-3.5956	NA		2.50613	5.02059	2	2	2.83941	2.15188	2	2.74558	2	2
ENSMUSG00000001666	Ddt	-0.511665	0.689186		2.50613	4.86156	3.81071	4.07584	3.36661	3.91662	3.49065	3.23468	3.52477	3.46711
ENSMUSG00000001674	Ddx18	0.477717	0.365226		5.93433	6.03702	5.37757	6.04394	7.12684	6.67437	6.44071	6.58533	6.61279	6.92095
ENSMUSG00000001687	Ubl3	-0.983724	0.000747848		7.46415	8.13518	8.01211	8.02294	8.27732	7.22974	6.69711	7.09406	7.08127	7.0648
ENSMUSG00000001700	Gramd3	1.01477	0.397493		4.62829	3.75346	2.95189	4.57774	2	4.32093	5.75168	4.82575	2.95509	4.06227
ENSMUSG00000001707	Eef1e1	2.32531	0.047972		3.08449	4.2409	2.37304	4.26322	2	5.1509	2.26439	5.56394	6.16161	5.39634
ENSMUSG00000001729	Akt1	0.0349391	0.9456		8.12761	7.8686	7.23037	7.77593	8.32781	7.51185	8.008	7.99838	8.05981	8.08119
ENSMUSG00000001739	Cldn15	0.803285	NA		2	2	2	2.66422	2	2	2.26439	2	2	2.43609
ENSMUSG00000001741	Il16	-0.947052	2.93498e-05		8.68225	9.01579	8.74849	8.75491	8.52617	7.95038	7.58084	7.8198	7.88751	7.85357
ENSMUSG00000001750	Tcirg1	-0.261101	0.473159		11.2064	10.6673	11.1258	10.7769	11.3518	10.3839	10.6367	10.625	11.3642	10.744
ENSMUSG00000001751	Naglu	-0.803887	0.186859		7.3793	7.11735	7.22279	6.94581	6.13551	7.00878	6.87574	5.07778	5.82189	5.13169
ENSMUSG00000001755	Coasy	0.516119	0.202833		6.49647	6.96917	6.43337	5.91007	5.99974	6.91102	6.74117	6.84512	6.86597	7.19561
ENSMUSG00000001761	Smo	-0.644464	0.239212		7.07803	6.37993	5.5869	6.01814	7.31022	5.96846	6.09511	6.31804	5.6164	5.84916
ENSMUSG00000001763	Tspan33	-0.4535	0.649967		5.25472	4.72036	6.065	5.00298	6.10275	3.35288	6.3723	4.68104	5.08909	4.38826
ENSMUSG00000001767	Crnkl1	0.866594	0.0210802		6.4324	5.62646	6.51941	6.27935	6.57835	6.60367	7.1454	7.35481	7.08127	7.48427
ENSMUSG00000001768	Rin2	0.153618	0.749228		9.22924	9.40852	9.64406	8.88193	8.80096	9.54823	8.42419	9.56307	9.67072	9.41585
ENSMUSG00000001773	Folh1	0.429683	NA		4.84066	2	2.06926	2.66422	2	2	2.48775	2	5.37671	2
ENSMUSG00000001774	Chordc1	0.500653	0.211188		6.47845	6.06649	7.04937	6.99953	6.50502	6.75961	7.36548	7.09406	7.30329	7.19561
ENSMUSG00000001783	Rtcb	1.08951	0.00243994		7.03553	6.13764	6.24416	6.40412	6.40106	7.63943	8.0348	7.33076	7.37031	7.0648
ENSMUSG00000001785	Pwp1	2.74544	9.19808e-05		3.87243	4.8948	5.37073	3.11731	2.83941	5.95819	5.75168	6.94357	7.86445	6.97051
ENSMUSG00000001786	Fbxo7	0.589898	0.298906		7.02315	6.1096	5.83079	5.33099	5.1527	6.74177	6.80485	6.81075	6.37244	6.30054
ENSMUSG00000001794	Capns1	0.192579	0.682968		8.26534	7.44363	8.16034	7.48714	7.7089	8.59537	7.58084	7.99838	7.76834	8.04309
ENSMUSG00000001802	Lrp3	0.732312	0.65553		3.34532	2	3.47012	3.73935	2.47991	3.78339	4.14379	3.59929	2	3.46711
ENSMUSG00000001827	Folr1	-0.813216	NA		2	2	2.06926	2.66422	2	2	2	2	2	2
ENSMUSG00000001829	Clpb	0.49595	0.540475		3.87243	5.74056	5.67286	4.71254	5.44182	6.17763	4.89455	5.38861	6.49762	4.80734
ENSMUSG00000001833	Septin7 ENSMUSG00000001833	-0.0640972	0.90698		7.26833	7.49872	6.4497	7.33871	7.48566	6.8401	7.17782	7.65522	7.04071	7.12441
ENSMUSG00000001844	Zdhhc4	1.01282	0.289013		3.26351	4.34077	2.79717	4.5053	3.75188	5.07691	3.49065	5.07778	3.9321	4.87831
ENSMUSG00000001847	Rac1	-0.0786489	0.862918		8.45695	8.11063	8.38495	8.09258	7.48566	8.22116	7.97147	8.08721	7.71777	8.26456
ENSMUSG00000001855	Nup214	0.0983743	0.752015		9.7305	9.93331	10.0474	9.69832	10.2352	9.8705	10.1103	10.0676	10.1711	9.97288
ENSMUSG00000001864	Aif1l	-1.25488	NA		2	2	2.19854	3.11731	2	2	2	2	2	2.43609
ENSMUSG00000001870	Ltbp1	-0.302666	0.917879		2.35632	2	3.56909	2.37	2.47991	2.73647	2.26439	2	2	3.27008
ENSMUSG00000001891	Ugp2	0.566787	0.388595		5.33701	5.68463	5.87981	5.79323	4.94659	5.895	5.93359	4.82575	7.26858	5.61988
ENSMUSG00000001901	Kcnh6	0.178626	0.940504		4.17056	4.18824	2.31718	4.07584	2	2.53013	5.23992	3.89009	2	2
ENSMUSG00000001909	Trmt1	1.40711	0.00505945		8.0656	6.51433	7.03213	7.19642	6.50502	8.01124	7.92447	8.60116	9.62343	7.89694
ENSMUSG00000001910	Nacc1	-0.116212	0.838696		7.97533	6.99239	6.98137	6.98629	7.14304	7.66175	6.66315	7.23032	6.99897	7.03405
ENSMUSG00000001911	Nfix	-1.56716	0.000162862		9.61772	8.369	8.58592	8.48045	8.90914	7.1553	7.47392	6.66445	8.17674	6.64384
ENSMUSG00000001918	Slc1a5	3.35233	5.59186e-13		5.6743	3.75346	5.54497	4.17257	5.38844	8.06247	7.51257	8.37286	8.86369	8.40337
ENSMUSG00000001924	Uba1	0.21078	0.54959		7.98493	7.68126	7.69905	8.00335	8.38343	8.27386	8.42081	7.98303	8.01862	8.08119
ENSMUSG00000001930	Vwf	-1.6927	0.38614		2.18913	2.59284	3.94576	4.57774	5.1527	2.15188	4.43958	2	2	2
ENSMUSG00000001942	Siae	-0.684811	0.412547		5.45228	6.75055	6.72923	6.25746	5.33302	6.15083	6.28569	5.189	2	5.4439
ENSMUSG00000001943	Vsig2	-1.50074	NA		4.84066	2.22577	2	2	2	2	2.48775	2	2	3.46711
ENSMUSG00000001946	Esam	-0.13122	NA		2	2.74642	2.47865	2.37	2	2.53013	2.26439	2	2	2.43609
ENSMUSG00000001962	Fam50a	-0.849365	0.23494		6.49647	4.52189	5.90844	6.21267	6.69285	5.03844	6.04325	5.29226	3.52477	5.57786
ENSMUSG00000001964	Emd	0.174487	0.826506		5.21174	6.41472	5.40463	5.10454	4.79075	5.97866	5.70794	5.92691	5.7228	4.7327
ENSMUSG00000001983	Taco1	0.215122	0.88592		4.62829	3.23587	3.41797	4.42903	2.47991	4.75975	3.77127	4.132	2	3.93489
ENSMUSG00000001985	Grik3	-0.481516	0.731429		3.9788	3.75346	5.61613	5.05465	2.83941	4.47291	5.30008	3.59929	2	3.27008
ENSMUSG00000001986	Gria3	-0.374889	0.745821		6.94658	5.58632	5.05792	6.50044	4.61602	4.58393	7.18582	4.82575	5.24005	3.64044
ENSMUSG00000001988	Npas1	-1.30784	NA		2	2.74642	2	3.2997	2	2.28928	2	2	2.95509	2
ENSMUSG00000001995	Sipa1l2	-0.957297	0.000561356		10.316	10.6787	10.4616	10.4137	11.2526	9.54908	9.88706	9.56822	9.95894	9.54415
ENSMUSG00000001998	Ap4e1	-0.025054	0.966846		6.46936	7.41527	7.41962	6.86126	7.69797	7.41006	7.32985	7.35481	6.30553	7.30269
ENSMUSG00000001999	Blvra	0.302993	0.784315		5.8245	3.33608	3.83079	4.26322	3.75188	4.71166	4.208	4.95726	4.92046	5.01055
ENSMUSG00000002006	Pdzd4	0.09052	0.880327		6.39446	6.6075	6.02198	6.59072	5.84984	6.36027	6.02555	6.58533	7.04071	5.95144
ENSMUSG00000002007	Srpk3	-1.8843	3.00019e-06		8.54615	7.42099	6.87175	7.96335	7.85377	5.8842	5.63974	6.50161	6.00173	6.01581
ENSMUSG00000002010	Idh3g	-0.627679	0.123086		8.46841	7.93001	8.25442	8.45663	8.70599	7.26765	7.84087	8.22409	8.23184	6.88693
ENSMUSG00000002012	Pnck	-0.363535	0.857442		3.34532	2.74642	2.13535	3.2997	4.61602	3.41426	2.48775	2.74558	2	4.17931
ENSMUSG00000002014	Ssr4	1.1837	0.0100852		5.41487	6.25749	5.10816	5.45155	5.27538	7.25513	6.07803	6.58533	6.23537	6.83436
ENSMUSG00000002015	Bcap31	0.635582	0.112029		5.79569	6.32001	5.79545	6.36372	5.84984	6.78888	6.22492	6.84512	6.99897	6.32615
ENSMUSG00000002017	Fam98a	0.728335	0.287993		5.57606	4.79268	5.31479	5.10454	6.95393	5.68691	6.5685	6.58533	7.15914	5.77671
ENSMUSG00000002020	Ltbp2	5.16407	1.36195e-05		2.18913	2	2.25908	2.37	2	3.63659	4.0061	3.89009	6.08388	3.93489
ENSMUSG00000002028	Kmt2a	-1.38734	2.51618e-09		12.2751	11.7686	12.0975	11.7724	12.3568	10.6151	10.8723	10.4123	10.975	10.4958
ENSMUSG00000002031	Ift46	-0.962841	0.00470593		7.06601	6.87237	7.12248	6.83195	6.45398	6.15083	6.09511	5.56394	6.16161	5.77671
ENSMUSG00000002032	Tmem25	-0.608805	NA		2	2	2	2.37	3.57207	2.63699	2.26439	2	2	2.43609
ENSMUSG00000002043	Trappc6a	-0.583871	0.785212		2	3.23587	4.34536	3.73935	2.47991	3.58413	3.38352	2	2	3.27008
ENSMUSG00000002052	Supt6	0.682268	0.0633138		8.89247	8.8562	9.50919	8.97204	9.61152	9.56185	9.08702	10.0964	10.3353	10.0383
ENSMUSG00000002055	Spag5	2.226	NA		2.18913	2	3.6617	3.11731	2	2	6.04325	2	2.95509	2
ENSMUSG00000002058	Unc119	0.224754	0.947289		2	2	4.27381	2.66422	3.36661	2	4.89455	2	2	2.43609
ENSMUSG00000002059	Rab34	0.965944	0.28629		2.50613	4.75697	5.21134	5.00298	4.30644	5.11438	4.4921	5.07778	6.49762	5.4439
ENSMUSG00000002064	Sdf2	1.02144	0.345228		2.18913	5.58632	3.33603	5.28845	4.18648	5.895	6.06075	5.29226	4.72949	4.7327
ENSMUSG00000002068	Ccne1	1.35368	0.555723		2	2.59284	2	2	4.18648	3.07735	3.68366	4.132	2	3.93489
ENSMUSG00000002076	Hsf2bp	-4.05491	0.00023598		4.56139	5.19084	4.8669	5.41247	3.12696	2.28928	2	2	2.95509	3.04181
ENSMUSG00000002083	Bbc3	2.59265	0.0260419		2.50613	2.42095	3.05793	2.37	2.47991	2.73647	5.23992	3.23468	4.24938	3.64044
ENSMUSG00000002100	Mybpc3	4.4988	1.44852e-09		4.21476	2.74642	3.87014	2.66422	3.12696	5.8062	4.855	7.61595	8.66449	7.40237
ENSMUSG00000002102	Psmc3	0.31464	0.523975		6.75032	6.69502	6.60936	6.94581	7.36651	7.47991	6.22492	7.25609	7.69181	7.00263
ENSMUSG00000002103	Acp2	-0.057393	0.898307		8.72108	9.75359	9.73446	9.35358	9.04469	9.35044	9.1639	9.34624	9.34391	9.38572
ENSMUSG00000002104	Rapsn	-1.78883	0.154949		3.08449	4.60458	4.55305	3.97216	4.52003	2.82953	2	4.33911	2	3.04181
ENSMUSG00000002105	Slc39a13	-1.4705	0.000213011		8.24416	9.06408	8.3824	8.1412	8.89964	7.44357	7.8256	6.26825	6.95598	6.60252
ENSMUSG00000002107	Celf2	-1.04344	0.00140891		10.1588	9.94724	9.85765	9.8339	10.2181	9.00377	9.7182	8.77167	8.55353	8.3791
ENSMUSG00000002108	Nr1h3	-1.45819	0.385517		5.41487	3.33608	3.36387	3.73935	2.47991	3.82918	3.77127	2	2	2
ENSMUSG00000002109	Ddb2	-0.101338	0.862882		6.44173	7.40954	7.12044	6.80202	6.64814	6.87327	6.32965	7.33076	6.30553	7.04951
ENSMUSG00000002111	Spi1	0.454047	0.155071		8.77375	8.63307	8.6761	8.40282	9.07034	9.06605	8.70849	9.12632	9.68395	9.16577
ENSMUSG00000002129	Sf3a1	0.628059	0.223591		8.55047	7.41527	7.44101	7.39993	7.80369	8.36412	7.5062	8.08721	9.385	8.07365
ENSMUSG00000002147	Stat6	-0.942242	0.0303296		10.1215	9.92025	10.0391	9.28492	10.2143	8.76695	10.0492	8.33708	8.66449	8.45071
ENSMUSG00000002190	Clgn	-2.13932	0.00967319		7.07203	4.38822	4.79716	5.91007	5.1527	3.07735	4.89455	3.59929	3.52477	3.93489
ENSMUSG00000002204	Napsa	5.01417	0.134588		2	2	2	2	2	3.58413	4.0061	2	2	2
ENSMUSG00000002205	Vrk3	-0.284167	0.45044		6.96611	7.09607	6.82245	6.46268	7.0256	6.56359	6.66315	6.81075	6.71945	6.35131
ENSMUSG00000002210	Smg9	0.329807	0.473159		8.57611	8.29623	8.05863	7.8064	7.67587	8.05526	8.77093	7.99838	9.10905	7.93904
ENSMUSG00000002221	Paxip1	0.080114	0.876196		8.8174	8.46895	9.3219	8.37768	9.18042	8.78013	8.286	9.14023	9.22221	9.20426
ENSMUSG00000002222	Rmnd5a	0.593826	0.38055		4.56139	5.75873	6.32072	6.48168	4.52003	6.08629	6.78393	6.16319	6.55635	5.81339
ENSMUSG00000002227	Mov10	-0.924659	0.160944		8.64841	6.6075	7.40964	7.3594	8.93729	6.4871	7.95753	6.10765	7.71777	6.47094
ENSMUSG00000002228	Ppm1j	2.55337	NA		2	2	2	2	2	2	2	2	2	2.77051
ENSMUSG00000002233	Rhoc	-0.0368783	0.981685		2.50613	4.01767	3.87014	2.90848	3.75188	3.28877	3.38352	3.89009	2	4.06227
ENSMUSG00000002249	Tead3	-2.33232	0.0554078		6.92012	3.12818	4.03502	4.5053	5.59102	2.82953	2	3.89009	4.92046	3.04181
ENSMUSG00000002250	Ppard	-2.62224	1.42955e-09		9.48301	8.68862	9.33118	8.61562	10.0819	7.39491	7.22514	5.56394	6.08388	6.62333
ENSMUSG00000002257	Def6	1.01435	0.0180545		6.16587	5.94481	6.9701	6.11868	6.45398	6.52932	7.4608	7.53404	6.99897	7.92235
ENSMUSG00000002265	Peg3	0.212938	0.849328		7.21491	6.34427	6.15935	6.75593	7.0256	6.07683	8.23683	6.45786	7.26858	3.27008
ENSMUSG00000002266	Zim1	-0.645076	NA		2	2	2	3.11731	2	2	2.48775	2	2	2
ENSMUSG00000002274	Metrn	-0.438829	0.702318		5.09833	4.18824	2.98811	4.42903	5.44182	4.38366	2.85161	4.33911	4.72949	4.57073
ENSMUSG00000002279	Lmf1	-0.854846	0.0578548		6.87951	7.29593	6.73457	6.6591	7.57198	6.10503	6.34401	5.64421	7.08127	5.70042
ENSMUSG00000002280	Ciao3	-0.450139	0.342614		6.3456	6.77754	6.19465	6.25746	6.89773	6.01873	5.51838	5.86126	6.76996	6.16518
ENSMUSG00000002289	Angptl4	2.82212	0.329599		2	2	2	2.90848	2	3.28877	2	3.23468	2	3.93489
ENSMUSG00000002297	Dbf4	0.0517816	0.957754		5.02574	4.64422	4.60062	5.37231	3.91174	4.18666	5.44033	5.47894	3.9321	4.38826
ENSMUSG00000002307	Daxx	0.0960139	0.835887		6.36534	6.9847	6.54091	6.53723	6.62525	6.75961	6.60472	6.77554	6.99897	6.47094
ENSMUSG00000002308	Cd320	2.86127	0.0350685		2.76587	3.12818	2.06926	2.90848	2	5.69929	3.59038	3.59929	2	4.17931
ENSMUSG00000002319	Ipo4	1.06345	0.0104417		7.36956	7.40377	8.07029	7.63875	7.79346	8.6362	7.84087	8.15728	9.65737	8.69634
ENSMUSG00000002320	Tm9sf1	0.984272	0.00277228		6.91343	6.62742	6.60062	6.23524	6.0349	7.16426	7.3725	7.35481	7.91021	7.57251
ENSMUSG00000002324	Rec8	0.14658	NA		2.64184	2	2	3.11731	2	2.15188	2	2.74558	2	3.04181
ENSMUSG00000002325	Irf9	1.38134	2.64392e-09		7.64061	7.15899	7.548	7.17323	7.44703	8.77867	8.84852	8.66989	8.49468	8.98465
ENSMUSG00000002326	Gmpr2	-0.192899	0.716462		7.24187	6.36814	6.87659	7.10133	6.79893	7.05769	6.69711	7.00566	5.6164	6.70368
ENSMUSG00000002329	Mdp1	-1.59277	0.0233582		5.3958	5.87988	6.43665	5.56281	6.87851	4.87339	5.51838	4.95726	2	3.79517
ENSMUSG00000002332	Dhrs1	-0.253355	0.796031		5.35688	6.12369	5.05792	4.64671	4.18648	5.23835	4.07658	4.68104	6.08388	4.28756
ENSMUSG00000002341	Ncan	-1.01826	0.029251		6.6001	6.65678	6.84237	7.3594	7.15907	5.96846	6.07803	6.26825	6.49762	4.57073
ENSMUSG00000002342	Tmem161a	0.527881	0.2665		5.79569	6.42613	6.9241	5.99187	5.9637	6.79466	6.92433	6.87869	7.15914	6.10728
ENSMUSG00000002343	Armc6	1.1141	0.386285		2.64184	2.42095	3.92722	3.11731	2.83941	3.87356	2.68112	4.68104	4.24938	3.04181
ENSMUSG00000002345	Borcs8	-1.03289	0.280413		4.69222	4.79268	5.10816	4.64671	6.13551	5.01881	5.00711	2.74558	2	4.06227
ENSMUSG00000002346	Slc25a42	0.0292352	0.976553		4.896	4.92729	4.58887	4.42903	5.08722	4.61039	5.04276	5.07778	2	5.39634
ENSMUSG00000002365	Snx9	-1.66384	0.00285377		7.48235	6.12369	6.14338	5.6661	6.55432	4.38366	4.68493	5.64421	4.50931	5.4439
ENSMUSG00000002372	Ranbp3	0.0157213	0.97901		7.24187	7.07447	6.4818	6.6591	7.54784	6.9374	7.57477	7.09406	6.86597	6.60252
ENSMUSG00000002379	Ndufa11	1.09035	0.158517		3.9266	4.86156	3.12453	4.26322	4.79075	5.35251	4.26947	5.64421	5.82189	4.57073
ENSMUSG00000002384	Bmp8b	2.49504	NA		2	2	2	2.66422	2	2.28928	2	2.74558	3.52477	2
ENSMUSG00000002393	Nr2f6	-0.95504	0.171675		6.46021	6.17871	5.32898	4.77549	5.9637	5.78312	5.07755	4.33911	3.52477	4.94594
ENSMUSG00000002395	Use1	-0.371752	0.46292		6.29502	6.37993	6.51321	6.27935	6.42776	6.72974	5.8149	5.29226	6.00173	5.73907
ENSMUSG00000002396	Ocel1	-0.189889	0.818594		5.21174	5.31882	4.80733	4.42903	5.1527	5.3988	4.81432	3.89009	4.24938	5.07239
ENSMUSG00000002409	Dyrk1b	-2.16737	0.000601069		6.82351	8.09998	8.00219	7.76821	8.76477	5.3988	6.98056	3.23468	6.43639	5.24344
ENSMUSG00000002413	Braf	-0.0277151	0.953683		9.24797	8.96388	9.174	9.28222	9.75021	8.92292	9.03043	9.46702	9.80395	9.00461
ENSMUSG00000002416	Ndufb2	1.02105	0.340465		3.63282	2.8852	4.35926	3.60715	2.47991	4.55696	3.93199	2.74558	5.08909	4.48238
ENSMUSG00000002428	Hltf	-0.521483	0.193375		8.3741	8.11769	8.54471	8.51775	8.10605	7.26349	8.58698	7.85396	7.46533	7.55095
ENSMUSG00000002455	Prpf6	-0.439323	0.250998		7.51807	6.64706	7.37928	7.40988	6.93544	7.05769	6.5685	6.77554	6.76996	6.72309
ENSMUSG00000002458	Rgs19	-0.247633	0.494641		8.74389	8.62813	8.78691	8.63697	8.89486	8.80326	8.6519	7.8198	8.7799	8.16163
ENSMUSG00000002459	Rgs20	0.566674	0.656542		3.08449	4.01767	2.47865	4.64671	3.12696	3.82918	4.0061	4.68104	2.95509	4.28756
ENSMUSG00000002475	Abhd3	0.105149	0.964201		4.02918	3.60068	2.31718	4.64671	2.47991	2.28928	2	3.89009	2	5.29622
ENSMUSG00000002477	Snrpd1	2.95716	0.00570435		3.17678	2.42095	2	3.2997	2.83941	4.18666	4.14379	4.52018	4.50931	5.66071
ENSMUSG00000002486	Tchp	-1.00418	0.0457749		6.72761	6.92962	6.87659	7.3899	8.35589	5.85128	6.90509	5.98971	6.81876	6.22086
ENSMUSG00000002489	Tiam1	-1.19783	0.000719246		6.77267	7.25811	7.32544	6.97292	7.67587	5.8176	6.51873	6.10765	5.91461	5.88406
ENSMUSG00000002496	Tsc2	-0.140735	0.738043		8.52656	8.22614	8.22721	8.66633	8.62177	8.17758	8.84347	8.0286	8.46433	7.88837
ENSMUSG00000002500	Rpl3l	0.788703	0.80485		2	2	2.57705	2.37	2.83941	2.15188	2.68112	3.59929	2	2
ENSMUSG00000002504	Slc9a3r2	-1.81854	NA		5.78106	2.8852	2.66916	2.90848	3.12696	2.91695	3.00407	2.74558	2	3.46711
ENSMUSG00000002524	Puf60	0.0848044	0.919575		4.69222	6.89719	6.49759	6.0942	6.81924	6.57708	6.98056	6.26825	6.55635	5.48995
ENSMUSG00000002546	Golga2	-0.35119	0.529836		7.01067	8.11063	6.97913	7.73692	8.52617	7.22974	7.3007	7.35481	8.1579	6.97051
ENSMUSG00000002550	Uck1	0.255579	0.771045		4.45484	4.2917	4.43993	4.77549	3.91174	3.95843	4.43958	4.33911	5.6164	4.57073
ENSMUSG00000002578	Ikzf4	-0.39679	0.846375		2.18913	2.74642	2.57705	4.64671	3.36661	2.28928	3.68366	3.59929	2	3.27008
ENSMUSG00000002580	Mien1	-2.07331	0.149724		5.69005	2	4.16727	4.17257	3.36661	3.28877	3.26778	3.23468	2	2.43609
ENSMUSG00000002588	Pon1	-1.65359	NA		2	3.0118	2	2	2	2	2	2	2	2
ENSMUSG00000002602	Axl	-0.0458104	0.954341		6.99174	6.48188	7.99997	7.02566	7.59572	6.66808	8.12071	6.16319	6.71945	7.70531
ENSMUSG00000002603	Tgfb1	-1.89698	5.25762e-08		8.82277	8.36604	8.12621	8.00335	8.16278	7.06249	6.70825	6.16319	5.91461	5.98398
ENSMUSG00000002608	Ccdc97	-0.760524	0.00706916		9.11871	9.28075	8.84916	8.658	8.75426	8.14852	8.18194	7.67446	8.47958	8.39734
ENSMUSG00000002617	Zfp40	-0.914703	0.272371		7.19298	7.13136	6.23288	5.82334	3.75188	6.4436	5.04276	5.72024	4.24938	5.4439
ENSMUSG00000002625	Akap8l	-1.33233	0.00554991		10.5296	9.86681	9.52044	10.0735	10.5452	8.79174	9.95996	7.73069	8.55353	7.93904
ENSMUSG00000002635	Pdcd2l	0.227316	0.849938		3.63282	5.16383	3.33603	4.77549	3.91174	4.61039	4.07658	3.59929	5.6164	3.93489
ENSMUSG00000002658	Gtf2f1	1.26782	0.00448077		7.70401	6.39162	7.71939	7.05133	7.79346	8.40627	7.97147	8.41922	9.60963	8.39734
ENSMUSG00000002660	Clpp	-0.21572	0.780839		5.12173	5.1363	5.50178	4.64671	5.76862	5.74779	4.77247	4.82575	4.24938	5.13169
ENSMUSG00000002661	Alkbh7	-0.504745	0.882493		2	2.42095	3.94576	2.66422	2	3.47313	2	2	2	2.77051
ENSMUSG00000002664	Pspn	-0.0684695	NA		2	2	2.13535	2.66422	3.12696	2.15188	2	2	2	3.27008
ENSMUSG00000002668	Dennd1c	-1.95887	1.03573e-06		10.8037	10.4992	10.394	10.6826	11.143	8.59206	9.88092	8.23709	8.11946	8.11096
ENSMUSG00000002679	Med6	-0.542118	0.412794		6.12012	5.52395	6.92877	5.4896	7.12684	5.71157	6.3723	6.36617	4.92046	5.48995
ENSMUSG00000002688	Prkd1	-1.13906	0.665697		2.64184	2	2.25908	3.2997	2.83941	2.53013	2.26439	2	2	2.43609
ENSMUSG00000002699	Lcp2	-0.0519635	0.897953		11.142	11.8038	11.2943	10.996	11.7844	11.3046	11.256	11.359	11.4186	11.5908
ENSMUSG00000002718	Cse1l	0.903572	0.00201347		7.05997	7.83901	7.93419	7.68867	7.80369	8.50832	8.33355	8.93216	8.38553	8.69634
ENSMUSG00000002728	Naa20	2.3508	0.00396081		2.76587	4.01767	3.30765	2.66422	2.83941	5.18652	3.49065	5.29226	4.72949	5.53457
ENSMUSG00000002731	Prkra	-0.670343	0.515845		5.21174	5.39049	4.96102	5.00298	3.12696	4.55696	3.59038	4.52018	2	5.24344
ENSMUSG00000002732	Fkbp7	1.0528	0.491922		2.9859	2.59284	3.92722	2.66422	5.27538	3.07735	6.35822	4.33911	2	3.64044
ENSMUSG00000002733	Plekha3	0.641071	0.296313		5.18976	6.65678	7.56609	6.06929	6.77833	7.87598	6.54383	7.40175	7.26858	6.97051
ENSMUSG00000002741	Ykt6	0.152908	0.84039		6.97256	6.36814	6.32072	7.03855	5.54298	6.81756	5.32924	6.36617	7.37031	6.93766
ENSMUSG00000002748	Baz1b	-0.462477	0.11385		10.1251	10.0886	10.2813	10.1951	10.697	9.68215	10.2721	9.49435	9.77333	9.81225
ENSMUSG00000002763	Pex6	-1.25466	0.0137906		7.35482	7.67649	7.02343	6.94581	8.01213	6.4288	7.10381	5.29226	6.23537	5.13169
ENSMUSG00000002767	Mrpl2	0.866148	0.37226		2.64184	4.2409	5.32898	4.17257	3.75188	4.87339	5.68556	4.52018	3.9321	5.34715
ENSMUSG00000002768	Mea1	-0.00873846	0.993988		3.63282	5.34311	3.15671	3.2997	5.49328	5.35251	3.93199	3.89009	3.9321	4.65399
ENSMUSG00000002769	Gnmt	1.43019	0.607337		2	2.59284	2.06926	2.90848	2	3.22168	2	3.59929	2	2.43609
ENSMUSG00000002771	Grin2d	-1.47025	0.448828		3.34532	2.8852	2.37304	3.86044	2	2.63699	2.26439	2.74558	2	2.43609
ENSMUSG00000002778	Kdelr1	0.411764	0.600883		5.96053	6.34427	4.71309	6.06929	5.21535	6.4871	6.70825	6.62543	4.50931	5.18864
ENSMUSG00000002781	Tmem143	-1.35759	0.0438416		5.64229	5.75873	4.10266	5.79323	5.08722	4.50148	4.59174	3.89009	3.9321	3.79517
ENSMUSG00000002797	Ggct	0.539913	0.782082		4.4175	2.22577	3.81071	3.73935	2	3.63659	2.26439	5.07778	2	4.38826
ENSMUSG00000002799	Jag2	-0.678629	0.493057		6.10845	4.64422	4.70223	4.77549	5.27538	3.99907	4.14379	3.23468	6.23537	3.79517
ENSMUSG00000002803	Btbd6	-1.42568	8.6402e-06		6.87951	7.1726	6.99923	7.05133	6.73622	5.66182	5.59241	6.10765	5.37671	5.29622
ENSMUSG00000002804	Nudt14	0.224159	0.933103		2.64184	3.0118	2	3.86044	2.47991	3.5297	3.26778	2	3.52477	2
ENSMUSG00000002808	Epdr1	-2.19725	0.202648		4.2993	4.34077	2.31718	3.97216	2	2.73647	3.00407	2	2	2.43609
ENSMUSG00000002812	Flii	-0.427849	0.341203		9.46825	9.18322	9.50334	9.35358	10.4604	8.79463	8.67764	9.42787	9.81602	9.23839
ENSMUSG00000002814	Top3a	-0.658626	0.112029		7.21491	7.12437	7.60742	6.97292	7.0256	6.02858	6.02555	6.77554	7.19655	6.72309
ENSMUSG00000002820	Atg4d	1.00338	0.0318771		5.47062	4.60458	4.51632	5.59807	5.1527	5.95819	6.02555	6.26825	5.82189	6.04695
ENSMUSG00000002825	Qtrt1	0.917603	0.0968351		5.78106	5.56583	6.68578	6.30091	6.99021	6.36805	6.78393	6.94357	8.28491	7.13893
ENSMUSG00000002831	Plin4	-0.41366	0.657551		5.97345	4.86156	5.18037	3.4616	5.01861	5.0578	4.26947	5.189	3.52477	5.01055
ENSMUSG00000002833	Hdgfl2	-0.290135	0.657498		8.4173	6.28282	7.26584	7.63875	8.05558	7.11889	8.0524	6.94357	7.71777	6.83436
ENSMUSG00000002835	Chaf1a	2.11107	0.0411796		2.64184	2	4.7766	3.2997	2.83941	4.66192	5.17715	5.29226	5.50153	5.07239
ENSMUSG00000002844	Adprh	1.18674	0.0118065		5.21174	5.6655	5.25659	5.56281	3.91174	6.77139	6.09511	6.31804	6.23537	6.19329
ENSMUSG00000002845	Tmem39a	0.0547125	0.937409		8.18706	7.38635	7.02779	6.51895	7.33864	7.37576	7.01686	8.22409	7.19655	7.12441
ENSMUSG00000002846	Timmdc1	-0.761169	0.355728		5.57606	4.82753	6.0565	4.89371	6.37386	5.51544	5.56815	3.23468	3.52477	5.18864
ENSMUSG00000002847	Pla1a	0.9358	0.683721		2.76587	2	4.62383	2	2	3.15132	2.26439	4.33911	4.92046	2.43609
ENSMUSG00000002870	Mcm2	1.02084	0.260539		4.17056	2.22577	4.22911	3.86044	5.08722	4.58393	5.11152	5.189	5.08909	4.94594
ENSMUSG00000002871	Tpra1	-0.234188	0.756182		4.45484	5.62646	5.17252	6.11868	5.54298	4.93752	5.14471	5.47894	4.72949	5.73907
ENSMUSG00000002881	Nab1	1.30711	0.00922097		5.60955	6.40321	6.87175	6.91817	5.33302	6.81187	7.01686	8.12966	8.23184	7.518
ENSMUSG00000002885	Adgre5	0.972172	0.100071		6.75032	4.75697	5.40463	4.89371	6.73622	7.01374	6.99882	6.97495	6.55635	6.8164
ENSMUSG00000002897	Il17ra	-0.681139	0.0652942		9.44408	10.2442	9.94719	9.47945	9.92203	9.21254	9.84981	8.73548	8.59615	9.02431
ENSMUSG00000002900	Lamb1	0.0739503	0.981552		2	3.12818	2	3.60715	2.47991	2.99938	3.49065	2.74558	2	2
ENSMUSG00000002908	Kcnn1	-0.988775	0.725814		2	2.22577	2.42681	2.90848	3.12696	2.28928	2	2.74558	2	2.43609
ENSMUSG00000002910	Arrdc2	0.165141	0.833862		5.3958	5.39049	5.68946	5.00298	4.18648	5.38354	5.95246	4.82575	4.92046	5.39634
ENSMUSG00000002944	Cd36	-1.79985	0.323057		2.50613	5.16383	4.31717	2.37	2	2.28928	2.26439	3.59929	2	3.27008
ENSMUSG00000002948	Map2k7	0.124364	0.82984		7.14809	8.77818	8.01101	7.92915	8.79071	8.28006	8.01699	8.54999	8.41756	8.54642
ENSMUSG00000002949	Timm44	-0.102314	0.806235		8.10136	7.69548	7.56159	7.68867	7.2958	7.52234	7.68604	7.37847	7.88751	7.48427
ENSMUSG00000002957	Ap2a2	1.34972	6.32362e-07		8.27581	7.71422	7.52661	8.09258	8.04699	9.67824	9.0806	9.42787	9.14776	8.98062
ENSMUSG00000002963	Pnkp	1.0217	0.10453		3.49622	5.41361	4.72387	4.89371	4.61602	5.3988	6.04325	5.92691	4.92046	5.66071
ENSMUSG00000002968	Med25	-0.518603	0.290757		8.11308	7.01525	6.90291	7.19642	8.12248	6.65543	7.56867	6.87869	7.23302	6.7798
ENSMUSG00000002980	Bcam	1.70001	NA		2	2	2.06926	2	2	2.15188	2	2.74558	2	2
ENSMUSG00000002981	Clptm1	0.0424104	0.923576		8.50669	8.327	8.14237	8.21118	8.41713	8.9003	8.28972	8.0286	8.23184	8.16163
ENSMUSG00000002983	Relb	2.39789	0.00273162		4.62829	4.86156	5.93187	4.77549	5.33302	5.42886	4.54278	7.00566	9.14776	7.01843
ENSMUSG00000002984	Tomm40	1.88041	0.00279361		7.68056	6.17871	5.87013	5.52667	5.76862	7.61022	7.12891	7.44721	9.59569	8.16873
ENSMUSG00000002985	Apoe	-1.43173	1.84241e-05		8.86845	9.05124	9.08743	8.35724	8.24014	6.88416	7.93399	7.06519	7.40268	7.25014
ENSMUSG00000002992	Apoc2	5.86636	0.0138725		2	2	2	2	2	3.99907	4.72936	2	2	2.43609
ENSMUSG00000002996	Hbp1	0.419544	0.344618		6.94658	7.70488	7.29324	7.50583	7.87333	7.45822	7.8358	8.58091	7.23302	8.04309
ENSMUSG00000002997	Prkar2b	3.52029	2.22491e-05		2	2.74642	2.42681	3.2997	2.83941	4.75975	4.32843	5.29226	4.92046	5.18864
ENSMUSG00000003031	Cdkn1b	-0.413594	0.705607		4.21476	5.16383	5.44428	5.73107	4.61602	4.55696	6.02555	4.33911	2	4.17931
ENSMUSG00000003032	Klf4	1.95144	0.161316		3.08449	3.67909	2.06926	2.37	2.47991	4.85137	4.0061	3.59929	2	4.28756
ENSMUSG00000003033	Ap1m1	0.0833573	0.859363		7.01067	7.54133	7.20558	7.42959	7.5839	7.45822	7.81017	7.20408	7.61099	6.98666
ENSMUSG00000003037	Rab8a	0.542999	0.449879		3.69655	6.08101	5.73279	5.91007	6.40106	6.6233	5.56815	6.26825	6.55635	6.27446
ENSMUSG00000003038	Hmgn2	2.9994	0.0229324		2	2.42095	2.13535	2.66422	2.47991	3.41426	3.14194	3.59929	3.52477	3.93489
ENSMUSG00000003039	Fam32a	1.16413	0.00574938		5.55901	5.6655	5.17252	5.69895	4.79075	5.93744	6.45401	6.84512	6.99897	6.22086
ENSMUSG00000003051	Elf3	1.59812	NA		2	2	2.25908	2	2	2	2	3.23468	2	2
ENSMUSG00000003062	Stard3nl	-0.0343243	0.964808		5.25472	6.00693	6.0044	6.4239	6.75743	5.68691	6.5685	5.07778	6.71945	6.04695
ENSMUSG00000003068	Stk11	-0.181828	0.742318		7.61197	7.00005	7.00366	6.80202	7.7089	6.47274	6.98972	7.15012	7.81719	6.8164
ENSMUSG00000003070	Efna2	-1.41955	NA		2	2.8852	2	2	2	2	2	2	2	2
ENSMUSG00000003072	Atp5d	-0.119389	0.856047		5.45228	6.864	6.4594	6.23524	6.73622	6.63624	5.70794	6.50161	6.23537	6.30054
ENSMUSG00000003099	Ppp5c	0.442612	0.313323		7.66072	7.93801	8.11704	8.05501	8.76477	8.40627	7.95285	8.32495	9.31017	8.63105
ENSMUSG00000003119	Cdk12	-0.0290361	0.940231		9.81638	10.0859	10.3427	9.82649	10.2633	10.1038	9.76431	9.87726	10.3013	10.1696
ENSMUSG00000003123	Lipe	-0.469476	0.215092		8.58246	7.94596	8.39257	8.35724	8.88043	8.3267	8.03037	7.46941	8.36924	7.55095
ENSMUSG00000003131	Pafah1b2	1.8822	0.000305311		4.9229	5.2434	5.32898	6.40412	3.91174	6.99378	7.01686	7.55496	6.30553	7.55095
ENSMUSG00000003134	Tbc1d8	0.109261	0.827822		8.51776	8.15589	8.45375	8.51314	8.4304	8.10962	9.28977	7.96751	8.46433	8.3791
ENSMUSG00000003135	Cnot11	0.354082	0.661967		4.33979	6.864	5.77487	5.76248	7.35264	6.59707	6.34401	6.70244	6.30553	7.2367
ENSMUSG00000003153	Slc2a3	0.429599	0.611992		6.08483	5.75873	5.26399	3.73935	4.61602	6.40632	5.32924	5.72024	4.50931	5.84916
ENSMUSG00000003154	Foxj2	-1.03059	0.00581738		10.353	9.8948	9.86345	9.69018	10.8091	8.67903	9.05464	8.91608	9.93147	8.86744
ENSMUSG00000003161	Sri	1.72984	0.00193427		4.07786	4.92729	5.56908	5.91007	6.40106	6.64906	6.96206	6.70244	8.11946	7.09491
ENSMUSG00000003166	Dgcr2	0.528965	0.30712		7.63655	6.9135	6.12316	6.4239	6.06922	6.97353	7.05227	7.12236	7.81719	7.32826
ENSMUSG00000003184	Irf3	-0.548491	0.240216		8.42202	7.42668	8.66356	7.90119	8.4304	7.52234	8.42419	7.61595	6.86597	7.54005
ENSMUSG00000003190	Bcl2l12	-0.0897519	0.942539		4.896	2.59284	5.35001	5.63248	4.79075	4.66192	5.68556	4.33911	4.24938	4.7327
ENSMUSG00000003198	Zfp959	0.209331	0.877753		3.34532	4.38822	3.81071	2.90848	3.75188	4.18666	3.38352	4.52018	2	4.06227
ENSMUSG00000003199	Mpnd	-0.515726	0.498214		6.7578	5.6655	5.01468	5.19943	6.06922	5.97866	5.93359	5.189	4.50931	4.48238
ENSMUSG00000003200	Sh3gl1	-0.289943	0.63976		8.62198	7.64753	7.8604	7.51508	7.69797	7.56018	8.64901	7.06519	6.66711	7.35339
ENSMUSG00000003206	Ebi3	-0.0174983	0.98295		5.8245	6.06649	6.30285	4.77549	6.19889	6.38348	4.97056	5.07778	6.08388	6.37604
ENSMUSG00000003208	Yju2	0.719678	0.520495		4.59523	4.8948	3.09161	3.86044	6.62525	5.51544	4.32843	5.47894	7.12073	4.80734
ENSMUSG00000003226	Ranbp2	1.11591	8.84586e-10		9.27693	9.2697	9.3617	9.15185	9.21532	10.2265	10.1497	10.4629	10.4977	10.4873
ENSMUSG00000003228	Grk5	-1.19871	0.220062		5.64229	7.09607	4.75574	4.26322	3.36661	4.38366	5.30008	3.59929	4.50931	4.38826
ENSMUSG00000003233	Dvl3	-0.416331	0.212581		7.90287	7.91389	7.97199	7.58704	8.18642	7.42132	7.94816	7.12236	7.58301	7.32826
ENSMUSG00000003234	Abcf3	-0.226599	0.690041		8.36677	7.29593	8.12112	8.1531	8.66169	7.3911	7.69727	7.65522	8.87527	7.73429
ENSMUSG00000003235	Eif2b5	0.460927	0.482477		6.55782	6.89719	6.38325	6.32215	5.49328	7.00878	5.30008	6.81075	7.76834	6.44779
ENSMUSG00000003269	Cyth2	-0.860313	0.177253		7.22576	6.20545	6.86446	5.76248	5.08722	6.07683	5.46682	5.38861	6.08388	4.7327
ENSMUSG00000003271	Sult2b1	-0.680488	NA		2	2	2.31718	2.66422	2	2	2.26439	2	2	2
ENSMUSG00000003273	Car11	-0.192137	NA		6.21022	4.86156	5.56908	5.63248	5.44182	4.11452	7.24822	2.74558	4.50931	3.64044
ENSMUSG00000003279	Dlgap1	-0.397401	0.692799		3.75759	6.58731	6.54091	7.03855	6.28903	5.75966	6.98972	6.04988	5.7228	3.93489
ENSMUSG00000003282	Plag1	-0.996351	0.101045		6.09669	6.03702	5.56908	4.94938	5.54298	4.44377	5.35783	4.52018	3.52477	5.24344
ENSMUSG00000003283	Hck	0.526956	0.0481124		8.78662	8.73065	9.22041	8.69511	9.18825	9.6641	9.6476	9.2597	9.41705	9.27172
ENSMUSG00000003299	Mrpl4	0.667258	0.293307		4.17056	5.50255	4.43993	4.64671	4.30644	5.03844	5.30008	5.38861	5.7228	5.01055
ENSMUSG00000003308	Keap1	0.799963	0.173144		4.12495	6.52498	5.61033	5.91007	5.72623	6.51539	6.62838	6.81075	6.08388	6.40036
ENSMUSG00000003309	Ap1m2	-4.58629	NA		5.09833	2.22577	2.06926	2	2	2	2	2	2	2
ENSMUSG00000003316	Glg1	0.337904	0.326828		7.38898	7.50949	8.07766	7.99014	7.39385	8.09564	8.18194	8.01357	7.71777	8.10358
ENSMUSG00000003341	Atp8b3	0.154017	NA		2	2.22577	2.25908	2	2	2	2	2	2	2.43609
ENSMUSG00000003344	Btbd2	-1.10746	0.095817		4.4175	7.08171	6.90528	6.16644	6.60199	5.67442	4.68493	5.07778	6.16161	5.29622
ENSMUSG00000003345	Csnk1g2	0.080128	0.884539		6.74279	7.44923	6.68302	7.34909	7.54784	6.91102	7.23287	7.28141	7.84102	6.98666
ENSMUSG00000003346	Abhd17a	-0.282012	0.758478		4.4175	5.0504	5.1407	5.63248	5.33302	5.11438	5.77306	4.33911	2.95509	4.65399
ENSMUSG00000003348	Mob3a	-0.572748	0.261362		5.8387	6.63727	6.58592	6.16644	7.22144	6.36027	5.79413	5.56394	5.6164	6.37604
ENSMUSG00000003352	Cacnb3	1.31872	0.117393		5.37647	5.58632	4.68026	5.33099	3.91174	4.55696	7.24822	4.82575	7.40268	4.80734
ENSMUSG00000003354	Ccdc65	3.34986	NA		2	2	2	2	2	2	2.26439	2.74558	2	2.77051
ENSMUSG00000003355	Fkbp11	2.75737	NA		2	2	2.06926	2	2	2.63699	2	2	2	2.77051
ENSMUSG00000003360	Ddx23	-0.251271	0.658254		8.29652	8.04552	7.78133	7.98349	9.19991	7.7176	8.19784	8.15728	8.7799	7.30269
ENSMUSG00000003363	Pld3	-0.753735	0.0394542		8.40543	7.79127	7.93535	7.60448	7.51085	7.42877	7.52522	7.06519	6.55635	6.8521
ENSMUSG00000003378	Grik5	-1.09789	0.0407178		6.42301	6.37993	5.87981	6.16644	5.72623	5.13275	5.75168	5.56394	3.9321	4.28756
ENSMUSG00000003379	Cd79a	-2.17887	NA		4.17056	2	2	2	2	2.53013	2	2	2	2
ENSMUSG00000003380	Rabac1	0.425022	0.591393		5.29645	5.43636	4.62383	4.94938	4.79075	5.87331	5.51838	3.23468	6.08388	5.07239
ENSMUSG00000003382	Etv3	-0.277066	0.622341		8.26271	7.12437	7.34652	7.72101	7.77278	7.02363	8.31545	6.97495	6.95598	7.26346
ENSMUSG00000003402	Prkcsh	1.46067	0.00140891		5.54176	5.99165	5.70041	6.59072	7.19059	8.08388	7.39336	7.37847	8.28491	7.20943
ENSMUSG00000003410	Elavl3	-0.127121	0.913706		3.42274	4.43417	4.58887	5.33099	5.44182	4.03859	5.56815	4.52018	4.92046	3.46711
ENSMUSG00000003411	Rab3b	4.04034	0.0665435		2	2	2.13535	2	2.47991	3.07735	4.26947	2	2	3.04181
ENSMUSG00000003418	St8sia6	-3.13342	0.0245965		4.07786	4.8948	5.10816	3.97216	3.75188	3.5297	2	2	2	2
ENSMUSG00000003420	Fcgrt	0.0352731	0.973929		4.84066	5.41361	6.27747	5.69895	4.61602	5.55686	5.91447	4.33911	6.55635	3.79517
ENSMUSG00000003421	Nosip	-0.612024	0.40415		6.6811	5.52395	5.92722	5.15277	6.81924	6.24675	4.89455	5.56394	3.9321	6.04695
ENSMUSG00000003423	Pih1d1	-0.211686	0.747903		5.31688	5.48082	5.93187	5.24463	4.94659	4.78321	5.59241	5.38861	5.24005	5.18864
ENSMUSG00000003429	Rps11	0.413729	0.492022		5.21174	5.31882	5.30046	5.41247	5.84984	6.2126	5.32924	5.38861	6.55635	5.07239
ENSMUSG00000003435	Supt5	-0.460887	0.172865		9.22789	8.25842	8.6954	8.42753	8.95116	8.42317	8.14551	8.04348	8.26744	8.54096
ENSMUSG00000003436	Dll3	2.70695	NA		2	2	2	2	2	2	2	2	3.52477	2
ENSMUSG00000003437	Paf1	-0.53472	0.132663		8.25214	8.19311	7.46048	7.71299	8.56277	7.38728	7.4608	7.53404	7.74328	7.67573
ENSMUSG00000003438	Timm50	0.857928	0.366094		5.25472	3.82419	5.06642	3.73935	3.57207	6.00882	3.49065	4.33911	5.91461	5.07239
ENSMUSG00000003444	Med29	1.77571	0.0749587		2.18913	4.2409	3.88942	3.60715	2.47991	5.1509	4.26947	5.56394	3.52477	5.01055
ENSMUSG00000003452	Bicd1	-1.16347	0.206338		5.55901	3.0118	4.79716	5.52667	5.33302	3.73609	4.93306	3.89009	2.95509	4.06227
ENSMUSG00000003458	Ncstn	0.599337	0.0764275		8.44308	8.46065	8.55531	8.23378	8.10605	8.97095	8.07409	9.32204	9.16674	9.03599
ENSMUSG00000003464	Pex19	0.675378	0.307717		5.00071	7.21927	5.68395	5.88173	5.08722	6.12352	6.69711	7.25609	6.61279	6.47094
ENSMUSG00000003469	Phyhip	0.322727	0.690749		5.33701	5.19084	4.38665	4.42903	4.79075	4.687	5.97108	5.38861	4.24938	4.7327
ENSMUSG00000003484	Cyp4f18	2.15838	0.0543382		2.64184	2.74642	2.57705	3.2997	2.47991	3.63659	5.23992	2.74558	3.52477	3.46711
ENSMUSG00000003500	Impdh1	0.30878	0.758478		5.21174	5.21736	5.54497	4.34851	3.36661	5.28839	4.81432	5.07778	3.52477	6.13652
ENSMUSG00000003518	Dusp3	0.574342	0.427159		4.45484	5.36699	4.03502	5.85283	4.79075	5.42886	5.63974	6.21668	5.08909	5.01055
ENSMUSG00000003526	Prodh	-0.0511939	0.951587		4.52674	4.68279	5.11636	4.71254	4.94659	4.95827	5.07755	4.82575	4.72949	3.93489
ENSMUSG00000003527	Ess2	-0.604123	0.313537		6.04865	7.65725	6.84237	6.36372	6.16755	6.73577	6.1776	5.64421	5.24005	6.42427
ENSMUSG00000003528	Slc25a1	-0.928482	0.150795		5.79569	6.03702	4.38665	5.76248	6.40106	5.16882	4.93306	4.82575	3.9321	5.34715
ENSMUSG00000003531	Dgcr6	0.70105	0.616451		2.35632	2.42095	4.69129	4.42903	2.47991	3.99907	4.0061	3.89009	4.92046	4.06227
ENSMUSG00000003534	Ddr1	0.187578	0.942539		2.9859	2.22577	3.36387	2.37	3.75188	2.63699	4.59174	2	2	2
ENSMUSG00000003541	Ier3	3.96866	5.6921e-12		2.88008	3.42978	3.83079	4.26322	4.94659	7.15978	6.12867	8.05821	8.36924	7.15331
ENSMUSG00000003545	Fosb	0.749559	NA		2	2	2.79717	2	2	2.41473	2	2.74558	2	2.43609
ENSMUSG00000003546	Klc4	-1.22751	0.0943502		7.01693	4.75697	5.39116	5.69895	5.01861	4.15104	4.43958	5.189	5.50153	4.17931
ENSMUSG00000003549	Ercc1	0.625889	0.41849		5.29645	4.86156	4.16727	5.05465	6.22957	5.42886	4.4921	6.50161	6.43639	5.61988
ENSMUSG00000003559	As3mt	0.95917	0.173366		4.12495	5.0504	4.16727	5.76248	4.41718	4.71166	5.63974	5.86126	6.55635	5.24344
ENSMUSG00000003573	Homer3	-0.485828	0.450439		6.95963	6.30772	6.85958	6.14276	7.33864	5.97866	6.50602	5.56394	7.40268	5.24344
ENSMUSG00000003575	Crtc1	-1.27212	0.000713509		8.65243	7.29593	7.75003	7.64719	8.13874	6.78888	7.11223	6.26825	6.55635	6.72309
ENSMUSG00000003581	Rnf215	-0.011207	0.985978		6.1317	6.02205	6.72387	6.01814	5.92674	5.8842	6.45401	5.38861	6.71945	6.24791
ENSMUSG00000003585	Sec14l2	-1.00792	0.408707		3.87243	4.52189	4.95188	4.89371	3.36661	2.82953	2.48775	3.23468	5.37671	3.04181
ENSMUSG00000003604	Aven	-0.576917	0.562163		4.52674	3.67909	4.28841	3.4616	5.63751	4.07705	4.32843	3.23468	4.24938	4.06227
ENSMUSG00000003617	Cp	5.45638	2.32987e-32		5.48874	5.31882	5.4892	5.19943	4.18648	11.2901	8.43765	10.8384	10.0018	10.692
ENSMUSG00000003623	Crot	0.00540233	0.991705		7.36466	6.97696	7.55557	7.37981	6.83926	7.18201	7.95753	7.3063	6.71945	6.64384
ENSMUSG00000003644	Rps6ka1	-1.20382	6.79412e-05		10.3505	10.3104	10.2678	9.89719	10.2872	8.95167	9.73055	8.51839	8.98625	8.62074
ENSMUSG00000003657	Calb2	1.18277	NA		2	2	2	2.66422	2	2	2	3.23468	2	2
ENSMUSG00000003660	Snrnp200	0.425276	0.130603		8.4933	8.51778	8.69197	8.73129	9.18042	9.18639	8.86105	9.28496	9.20396	9.25181
ENSMUSG00000003662	Ciao1	1.28847	0.0934779		4.56139	4.99016	2.98811	4.83581	4.05564	5.13275	4.59174	5.29226	6.61279	5.48995
ENSMUSG00000003665	Has1	3.2207	0.0639378		2	2.59284	2	3.11731	2	2.41473	5.30008	3.89009	2.95509	3.27008
ENSMUSG00000003680	Taf6l	-1.50486	0.00872875		5.27573	6.00693	5.42459	5.93785	6.67067	5.03844	4.4921	4.82575	2.95509	4.57073
ENSMUSG00000003721	Insig2	2.1262	0.00194756		3.81616	2.8852	3.99998	4.34851	2.47991	5.23835	4.855	5.189	6.23537	5.34715
ENSMUSG00000003731	Kpna6	0.369952	0.548372		7.14809	6.84712	6.4497	6.83195	7.69797	7.72367	5.93359	7.96751	6.86597	7.7247
ENSMUSG00000003746	Man1a	-0.92303	0.00796297		7.18189	7.55179	7.93303	7.79884	7.7518	6.17763	7.17782	6.58533	6.76996	6.93766
ENSMUSG00000003752	Itpkc	0.0752591	0.932616		4.12495	5.79439	6.40351	6.30091	5.27538	6.06731	5.63974	5.56394	6.16161	5.77671
ENSMUSG00000003762	Coq8b	1.22377	0.00820328		6.16587	5.94481	6.21771	7.02566	7.06014	7.47632	7.0258	7.49128	8.704	7.43804
ENSMUSG00000003778	Brd8	-1.04517	0.00238633		9.21026	9.28702	9.69905	9.68813	10.4244	8.63781	9.1639	8.32495	8.36924	8.75879
ENSMUSG00000003779	Kif20a	1.01093	0.272976		3.08449	3.60068	5.35695	4.42903	4.70603	5.03844	5.32924	5.98971	2.95509	5.77671
ENSMUSG00000003808	Farsa	1.23983	0.00179558		6.24261	5.36699	6.69677	6.80202	6.2596	7.05287	7.544	7.53404	8.05981	7.46134
ENSMUSG00000003809	Gcdh	1.16472	0.240059		2.50613	3.42978	5.40463	4.71254	3.36661	4.95827	6.06075	4.82575	4.50931	5.34715
ENSMUSG00000003810	Mast2	-0.507491	0.271113		8.95733	7.59793	8.21676	7.92221	8.8462	7.53276	8.30814	7.767	8.26744	7.41436
ENSMUSG00000003812	Dnase2a	-1.1368	0.00567684		7.34987	7.01525	7.27136	6.81706	8.12248	6.37578	6.40006	5.79247	6.81876	5.84916
ENSMUSG00000003813	Rad23a	0.390222	0.437958		5.93433	5.8292	6.45617	5.82334	7.0256	6.80042	6.76271	6.41274	6.95598	6.24791
ENSMUSG00000003814	Calr	-0.302601	0.652494		8.9557	10.0262	9.19739	9.5029	9.84488	9.86088	10.2078	8.19774	8.19534	8.43902
ENSMUSG00000003824	Syce2	-0.282108	0.882721		5.27573	4.2409	2	4.17257	2.83941	3.07735	3.00407	3.89009	3.9321	4.87831
ENSMUSG00000003847	Nfat5	-1.59382	4.91981e-15		10.6923	10.3081	10.8686	10.3723	10.4653	9.05043	9.06768	8.81567	8.93183	8.96032
ENSMUSG00000003848	Nob1	0.619283	0.342536		6.09669	5.26898	5.93651	4.57774	6.79893	5.96846	6.02555	6.50161	7.33719	6.35131
ENSMUSG00000003849	Nqo1	1.97906	0.661967		2	2	2	3.11731	2	2	2	2	4.50931	2
ENSMUSG00000003863	Ppfia3	-0.594456	0.536091		5.4337	4.43417	4.19852	5.6661	4.18648	3.63659	5.38586	3.59929	4.72949	3.79517
ENSMUSG00000003865	Gys1	0.880264	0.0966455		5.16744	5.31882	4.93342	5.00298	4.30644	5.8062	5.46682	5.07778	6.61279	5.70042
ENSMUSG00000003868	Ruvbl2	0.461875	0.658698		2.64184	6.20545	5.35695	5.56281	6.10275	6.47274	4.77247	5.98971	6.71945	5.13169
ENSMUSG00000003872	Lin7b	-0.0254395	NA		2	2.59284	2.47865	2.37	2	2.15188	2.85161	2	2	2
ENSMUSG00000003873	Bax	0.639134	0.383371		6.89317	4.82753	5.17252	5.45155	6.42776	6.50837	5.63974	6.41274	7.61099	5.95144
ENSMUSG00000003882	Il7r	-2.22351	6.45918e-06		6.61667	8.03438	7.46851	7.75265	8.34191	4.85137	6.30049	4.68104	5.24005	6.13652
ENSMUSG00000003923	Tfam	1.21059	0.0826065		4.81217	4.34077	4.06924	4.5053	4.18648	5.11438	4.89455	5.86126	3.52477	6.37604
ENSMUSG00000003929	Zfp81	-0.732192	0.304109		6.55782	6.44869	5.83576	4.64671	5.54298	5.54318	3.85387	5.38861	5.7228	5.4439
ENSMUSG00000003934	Efnb3	-0.795864	0.513889		2.9859	2.59284	5.47012	4.34851	4.87077	3.82918	3.68366	3.89009	4.50931	3.04181
ENSMUSG00000003948	Mmd	0.170324	0.891507		5.76629	5.91271	5.41131	5.52667	2.47991	4.63639	6.82546	4.68104	4.50931	5.4439
ENSMUSG00000003949	Hlf	-2.01215	0.000448522		7.33993	6.48188	5.89896	7.88701	7.7518	4.41403	5.07755	6.26825	5.7228	4.7327
ENSMUSG00000003955	Fam162a	-0.1513	0.937717		2.9859	3.33608	2.71311	2.37	5.38844	3.91662	4.4921	2	3.52477	3.27008
ENSMUSG00000003970	Rpl8	0.685833	0.0984125		6.41355	7.54657	7.23602	7.33871	6.69285	8.37381	7.4071	7.80241	7.46533	7.56177
ENSMUSG00000003974	Grm3	-1.15199	0.145006		4.02918	4.99016	5.04078	5.24463	4.52003	3.63659	4.43958	3.89009	2	4.17931
ENSMUSG00000003992	Ssbp2	-1.87361	5.88605e-05		7.1309	6.25749	6.78948	6.90415	6.77833	4.63639	5.85556	3.89009	5.08909	4.94594
ENSMUSG00000004018	Fancl	0.0120605	0.991265		3.08449	5.75873	4.57703	5.59807	4.61602	4.61039	4.59174	5.79247	2.95509	5.57786
ENSMUSG00000004031	Brinp2	1.02096	0.523902		4.62829	2.22577	2.19854	3.60715	2.83941	3.73609	5.54348	3.23468	2.95509	3.04181
ENSMUSG00000004032	Gstm5	-0.401879	0.668152		6.64924	4.4787	5.02343	5.4896	5.9637	3.99907	4.81432	5.29226	6.55635	5.13169
ENSMUSG00000004035	Gstm7	-0.261779	0.941755		3.69655	2.22577	2	3.2997	2	2.73647	2	3.89009	2	2
ENSMUSG00000004040	Stat3	1.43755	8.14948e-10		8.57823	8.47446	8.0187	8.55411	8.73301	9.83376	9.8012	9.74244	10.2797	9.85906
ENSMUSG00000004043	Stat5a	1.11548	0.00659967		5.54176	5.50255	5.59867	5.45155	5.8888	6.42135	5.8149	7.28141	6.81876	6.66406
ENSMUSG00000004044	Cavin1	-1.92935	0.405019		2	3.42978	3.90844	3.4616	2	2.28928	2.26439	3.23468	2	2
ENSMUSG00000004054	Map3k11	-0.467454	0.150246		8.68814	8.58551	8.6195	8.18243	9.03604	8.14173	8.596	7.95183	7.86445	8.19676
ENSMUSG00000004056	Akt2	-0.903592	0.0568856		7.77585	7.03774	6.86446	7.31771	8.15481	6.4288	6.80485	6.04988	7.43434	6.01581
ENSMUSG00000004069	Dnaja3	0.404099	0.605905		5.62602	5.19084	4.40016	5.6661	5.99974	6.12352	6.06075	6.54408	4.50931	4.80734
ENSMUSG00000004070	Hmox2	-1.5135	0.000774179		7.71559	7.41527	7.15271	6.74024	6.16755	6.12352	5.97108	5.56394	4.92046	5.39634
ENSMUSG00000004071	Cdip1	-0.300146	0.431943		8.38623	8.44671	8.24229	7.76821	7.5839	8.02852	7.70285	7.63572	8.1579	7.58317
ENSMUSG00000004085	Map3k20	1.99478	0.00246676		5.02574	4.75697	5.22658	4.57774	2	6.28011	5.44033	6.84512	6.71945	6.8164
ENSMUSG00000004096	Cwc15	0.121008	0.873846		5.76629	5.74056	5.47012	6.80202	5.38844	6.14178	5.8149	6.58533	6.23537	5.13169
ENSMUSG00000004098	Col5a3	-1.39696	NA		2.64184	2	2.31718	2	2	2	2	2	2	2
ENSMUSG00000004099	Dnmt1	-0.277457	0.581866		8.66044	7.9966	7.78133	8.23937	8.90914	7.91896	8.79465	7.69345	8.17674	7.54005
ENSMUSG00000004100	Ppan	2.06284	1.84034e-05		6.3456	6.13764	4.66915	5.76248	5.54298	7.5804	6.40006	7.98303	8.38553	7.92235
ENSMUSG00000004105	Angptl2	-1.22397	0.166973		5.16744	5.79439	5.04078	5.82334	6.06922	3.5297	5.98946	3.89009	3.9321	3.04181
ENSMUSG00000004110	Cacna1e	-0.570092	0.458182		7.30968	7.77797	7.11021	7.20788	7.00801	5.895	8.20179	5.189	5.37671	6.64384
ENSMUSG00000004113	Cacna1b	0.554224	0.646982		2.64184	4.52189	3.52045	5.56281	4.79075	3.82918	6.19355	4.68104	4.72949	4.06227
ENSMUSG00000004127	Trmt10a	-2.45506	2.32039e-06		6.25324	6.59744	6.50699	5.76248	6.89773	4.07705	3.26778	4.132	4.50931	5.01055
ENSMUSG00000004151	Etv1	-1.91764	0.000154728		6.78004	6.77754	6.34885	6.57311	5.63751	4.71166	5.35783	4.95726	2.95509	4.38826
ENSMUSG00000004187	Kifc2	-1.88233	0.0155919		7.59952	6.25749	6.36615	6.57311	8.12248	4.99891	6.92433	4.33911	4.24938	3.64044
ENSMUSG00000004207	Psap	0.00170117	0.99513		9.66927	10.2745	9.99692	9.99633	9.89358	10.102	9.74008	10.1281	10.028	9.87866
ENSMUSG00000004221	Ikbkg	0.989755	0.0721921		5.64229	6.33219	5.74872	6.36372	5.68255	6.57035	5.30008	7.55496	6.86597	7.47285
ENSMUSG00000004233	Wars2	-0.538539	0.592016		5.97345	6.7596	5.58099	6.11868	3.12696	6.03836	5.59241	5.56394	2.95509	5.24344
ENSMUSG00000004263	Atn1	-0.643625	0.0985476		8.82634	8.8328	9.14471	8.52693	9.06609	7.68372	7.99441	7.767	9.07931	8.36063
ENSMUSG00000004264	Phb2	0.884469	0.053655		6.07287	5.92885	6.17907	5.85283	5.44182	7.34061	5.70794	6.94357	6.76996	6.62333
ENSMUSG00000004266	Ptpn6	0.299703	0.325212		8.23882	8.48541	7.97085	8.16491	8.3207	8.30458	8.83078	8.40777	8.33609	8.71584
ENSMUSG00000004267	Eno2	0.0585635	0.956957		6.79468	4.68279	4.33133	5.52667	4.87077	5.18652	5.70794	6.54408	4.24938	5.34715
ENSMUSG00000004268	Emg1	0.665472	0.118906		7.42706	6.51433	6.06076	6.51895	7.3245	7.43988	7.69166	7.3063	7.69181	7.34088
ENSMUSG00000004270	Lpcat3	-0.471149	0.269181		8.8528	8.49357	8.6417	7.78361	7.74119	8.01124	8.3761	7.5959	7.93255	7.42625
ENSMUSG00000004285	Atp6v1f	-0.0421481	0.976553		4.07786	4.0768	4.28841	3.4616	3.12696	4.73591	3.14194	4.132	2	3.64044
ENSMUSG00000004296	Il12b	8.45519	0.000866835		2	2	2	2	2	2	3.49065	6.10765	5.24005	6.95418
ENSMUSG00000004317	Clcn5	-1.50312	0.00306024		7.61609	6.20545	6.53174	6.30091	5.76862	5.42886	5.35783	4.82575	4.92046	5.39634
ENSMUSG00000004319	Clcn3	0.602689	0.200272		7.29431	6.7596	6.57107	6.80202	5.8888	7.22118	6.91474	7.61595	6.61279	7.87107
ENSMUSG00000004328	Hif3a	5.6865	1.02125e-10		4.52674	4.2409	2.42681	6.25746	5.08722	10.4924	8.55339	10.5489	11.0122	10.6883
ENSMUSG00000004347	Pde1c	-1.14174	0.512342		2.35632	2.8852	4.95188	3.2997	2	2.41473	2.85161	2.74558	3.52477	3.04181
ENSMUSG00000004356	Utp20	1.78628	2.87289e-08		8.46384	8.19645	8.28659	8.28335	7.59572	9.878	8.95993	10.4036	10.0332	10.2028
ENSMUSG00000004360	9330159F19Rik	1.07622	0.341188		2.18913	4.72036	5.53276	4.83581	5.08722	4.73591	6.32965	3.59929	7.04071	4.65399
ENSMUSG00000004364	Cul3	0.00749326	0.990288		7.87559	6.83003	7.41297	7.16149	7.15907	7.3046	6.48025	7.74896	6.86597	7.86235
ENSMUSG00000004366	Sst	-0.676214	0.720137		2.18913	4.56383	2.13535	4.07584	4.05564	3.6872	3.14194	3.89009	2.95509	2
ENSMUSG00000004383	Large1	-1.05982	0.0276501		8.21181	8.13518	7.7553	8.05501	8.35589	6.79466	8.09122	7.00566	6.71945	5.70042
ENSMUSG00000004393	Ddx56	2.04482	0.000147766		4.17056	5.21736	6.07766	6.04394	5.8888	7.75069	5.95246	7.71219	8.19534	7.518
ENSMUSG00000004394	Tmed4	0.35664	0.575933		6.72761	6.92962	5.57505	5.15277	6.57835	7.27595	6.32965	6.54408	6.37244	6.62333
ENSMUSG00000004415	Col26a1	-2.33495	NA		2	3.23587	2	2.37	2	2	2	2	2	2
ENSMUSG00000004446	Bid	-0.93501	0.0694469		6.2211	7.01525	6.52559	6.60812	6.77833	6.31271	6.1776	5.64421	3.9321	5.4439
ENSMUSG00000004451	Ralb	-0.551477	0.255838		6.94658	7.91794	7.04508	7.1257	8.03835	7.51185	6.66315	6.70244	6.23537	7.18165
ENSMUSG00000004455	Ppp1cc	0.428645	0.734202		3.42274	4.43417	4.08605	4.42903	3.36661	3.99907	5.56815	4.33911	2	3.46711
ENSMUSG00000004460	Dnajb11	0.514584	0.200489		8.03818	7.35086	7.50647	7.31771	7.57198	8.27386	8.70293	7.67446	7.49566	7.87974
ENSMUSG00000004462	Tbccd1	-0.833439	0.353831		7.22035	4.2917	5.13263	5.4896	6.60199	5.38354	5.91447	5.79247	2.95509	5.07239
ENSMUSG00000004473	Clec11a	0.0205474	0.993892		2	2.59284	2.83743	3.2997	2	2.63699	2	3.59929	2	2.43609
ENSMUSG00000004500	Zfp324	-1.66487	0.0291292		5.99896	7.05989	7.32012	6.21267	7.65342	6.82887	5.07755	4.95726	2.95509	4.17931
ENSMUSG00000004508	Gab2	-1.00139	0.00687292		10.3872	9.87099	9.57876	9.40675	10.8455	8.67276	9.47405	9.14023	9.24917	8.95212
ENSMUSG00000004530	Coro1c	1.39	2.28666e-07		7.8961	7.55179	7.29685	7.01266	7.42068	9.11077	8.6374	8.83289	8.55353	8.96032
ENSMUSG00000004535	Tax1bp1	0.0193303	0.966846		8.24683	8.08925	8.39594	8.45663	8.73301	8.25301	8.02146	8.74462	8.07997	8.8005
ENSMUSG00000004552	Ctse	-4.3448	NA		2.18913	2	6.25535	2	2	2.28928	2.26439	2	2	2.43609
ENSMUSG00000004558	Ndrg2	-0.951973	0.0778228		8.72108	8.98911	8.48972	9.61256	9.54905	6.66808	8.44765	8.51839	9.00745	7.19561
ENSMUSG00000004561	Mettl17	0.934635	0.197099		7.64061	5.79439	5.5869	5.52667	6.22957	6.43622	7.27844	7.00566	8.50962	6.10728
ENSMUSG00000004562	Arhgef40	-2.51957	4.39378e-06		10.4469	9.9273	9.68636	9.75994	10.0218	6.4871	9.00806	5.98971	6.61279	7.03405
ENSMUSG00000004565	Pnpla6	-1.2754	0.00109138		7.82302	7.11735	7.64619	7.70493	8.27732	6.31271	6.84578	6.04988	7.15914	5.91814
ENSMUSG00000004567	Mcoln1	-1.30624	0.000261181		8.73443	8.80684	8.65654	8.7627	9.86456	7.8004	7.94345	7.33076	8.1579	7.36579
ENSMUSG00000004568	Arhgef18	-0.749724	0.0930973		8.31695	7.11735	7.18232	7.47771	7.59572	6.71762	6.94332	6.04988	7.52537	6.83436
ENSMUSG00000004591	Pkn2	-0.483097	0.222168		8.52875	7.31447	7.79928	7.7448	8.14679	7.33666	7.4342	7.88732	7.12073	7.56177
ENSMUSG00000004609	Cd33	0.470123	0.255484		10.6431	10.8436	10.8018	10.4037	10.5887	11.3985	9.88215	11.5179	10.8367	11.4689
ENSMUSG00000004610	Etfb	-0.167374	0.898307		6.03639	4.60458	3.54498	4.77549	3.91174	4.80629	5.70794	2.74558	4.24938	4.38826
ENSMUSG00000004612	Nkg7	4.00778	0.126761		2	2	2.31718	2	2	2.73647	2	3.23468	2	4.48238
ENSMUSG00000004626	Stxbp2	0.361992	0.215002		7.96566	7.82615	7.83824	7.7448	8.10605	8.15528	8.24833	8.04348	8.704	8.08119
ENSMUSG00000004630	Pcp2	-0.924274	0.568995		4.75344	2.74642	4.7662	3.11731	2.47991	4.35264	2.48775	2	2.95509	3.27008
ENSMUSG00000004631	Sgce	-1.64994	0.004577		5.25472	6.93762	5.69494	6.6591	5.72623	4.71166	4.38508	4.52018	3.9321	5.39634
ENSMUSG00000004633	Chn2	-2.36773	2.02736e-12		9.30787	9.95514	9.3369	9.65713	10.065	6.78307	8.10814	7.25609	7.37031	6.83436
ENSMUSG00000004637	Wwox	-1.08547	0.0357041		5.78106	6.65678	6.93806	6.77146	7.42068	6.32075	6.09511	4.82575	5.24005	5.61988
ENSMUSG00000004642	Slbp	0.759127	0.240721		4.9229	4.68279	3.92722	4.77549	4.41718	5.09576	5.23992	6.04988	4.50931	4.80734
ENSMUSG00000004661	Arid3b	-1.96886	7.99135e-14		9.73809	9.60835	10.0269	9.45562	10.2238	7.76843	7.90523	8.01357	7.33719	8.22427
ENSMUSG00000004665	Cnn2	0.832532	0.346793		3.49622	4.43417	4.50387	4.64671	3.91174	6.00882	4.14379	4.33911	3.52477	5.13169
ENSMUSG00000004667	Polr2e	-0.570866	0.402867		5.96053	6.37993	7.09783	5.41247	6.42776	6.24675	6.25563	3.89009	5.91461	5.70042
ENSMUSG00000004668	Abca13	2.77606	0.0123641		2.35632	4.43417	2.13535	2.90848	2	4.41403	5.93359	5.189	4.72949	4.94594
ENSMUSG00000004677	Myo9b	-0.403974	0.168387		11.1402	11.0375	11.3309	10.8853	11.5928	10.6007	11.2117	10.695	10.8747	10.5953
ENSMUSG00000004698	Hdac9	-0.341646	0.530758		9.52969	8.41555	9.13313	8.05501	8.90914	9.23079	8.48052	8.33708	7.46533	8.71584
ENSMUSG00000004707	Ly9	0.131509	0.895519		5.6743	6.35626	5.38439	6.32215	8.19422	7.72367	6.76271	5.56394	6.86597	6.70368
ENSMUSG00000004709	Cd244a	4.46667	2.49231e-08		2	2.8852	4.38665	2.90848	3.57207	6.98369	8.43765	5.79247	6.00173	7.22313
ENSMUSG00000004730	Adgre1	1.0102	0.00924365		9.44408	8.3749	9.06588	8.31548	7.73051	9.3524	9.49833	9.83085	9.92033	9.91076
ENSMUSG00000004748	Mtfp1	0.325852	0.885656		3.34532	2.74642	2	2.66422	4.30644	3.41426	2.48775	2	4.50931	3.46711
ENSMUSG00000004768	Rab23	0.137451	0.913706		5.78106	4.34077	3.79034	5.6661	3.12696	4.97874	4.97056	5.64421	2.95509	5.29622
ENSMUSG00000004771	Rab11a	-0.574147	0.481287		4.45484	5.43636	6.26645	5.00298	5.72623	5.59712	5.59241	4.52018	3.9321	4.17931
ENSMUSG00000004788	Eif2b2	0.883766	0.060402		5.54176	6.12369	4.85714	5.99187	5.99974	6.54998	6.68588	6.54408	5.82189	7.00263
ENSMUSG00000004789	Dlst	0.370741	0.194651		8.41019	8.39246	8.15636	8.18243	8.62754	8.3406	8.64031	8.91608	8.84024	8.86744
ENSMUSG00000004791	Pgf	-1.43574	NA		2	2	2	3.60715	2.47991	2.63699	2	2	2	2
ENSMUSG00000004798	Ulk2	-1.07217	0.0322557		8.67634	9.697	9.5362	9.41419	8.73301	8.60692	9.059	7.767	6.55635	7.85357
ENSMUSG00000004814	Ccl24	-4.32222	0.00242808		4.17056	3.60068	3.87014	3.2997	5.21535	2.53013	2	2	2	2
ENSMUSG00000004815	Dgkq	-0.062011	0.925987		7.47782	6.58731	8.26091	7.23053	7.14304	7.28007	7.07827	7.90372	7.66537	6.8521
ENSMUSG00000004837	Grap	-1.15447	0.0354343		5.21174	7.27714	6.4594	6.27935	5.9637	5.59712	5.04276	4.95726	5.37671	5.48995
ENSMUSG00000004843	Chmp2b	0.837036	0.143729		5.23339	4.43417	5.54497	5.56281	4.52003	5.20401	6.40006	5.79247	6.30553	5.61988
ENSMUSG00000004846	Plod3	-1.70982	0.000129334		9.5154	9.57157	9.6746	9.06317	10.1675	7.95297	9.00806	7.09406	7.69181	6.90404
ENSMUSG00000004849	Ap1s1	1.2978	0.0330562		4.75344	5.10823	4.08605	5.45155	3.12696	6.02858	5.8951	6.16319	5.37671	5.73907
ENSMUSG00000004864	Mapk13	2.09883	0.256417		2.88008	2	2.95189	2	2	3.73609	2.26439	2.74558	4.50931	3.04181
ENSMUSG00000004865	Srpk1	-0.438647	0.162625		9.09377	8.75574	9.04401	8.66217	9.57018	8.6265	8.81541	8.66989	8.61008	8.36063
ENSMUSG00000004880	Lbr	1.2383	0.042578		4.2993	6.21864	5.4765	6.6921	5.92674	6.9374	5.91447	7.78481	7.55447	6.62333
ENSMUSG00000004891	Nes	-0.771325	0.478791		4.94931	5.70352	6.14739	5.52667	6.19889	4.63639	2	4.68104	5.24005	6.27446
ENSMUSG00000004892	Bcan	-2.5531	0.000333584		6.76525	6.08101	5.10816	5.56281	6.87851	3.58413	3.77127	2	5.37671	3.93489
ENSMUSG00000004894	Hapln2	1.8187	0.502543		2	3.12818	2.13535	2.37	2	3.41426	4.208	2	2	2
ENSMUSG00000004895	Prcc	-1.01518	0.0288717		7.71943	7.24528	8.6954	7.14966	7.64206	6.32075	6.50602	7.33076	7.26858	6.49372
ENSMUSG00000004896	Rrnad1	-0.32042	0.448074		7.36466	7.30832	7.22658	7.45865	7.53562	7.54996	6.28569	6.94357	7.30329	6.97051
ENSMUSG00000004897	Hdgf	0.858259	0.0729567		5.79569	6.7686	6.68854	5.6661	6.10275	7.40629	6.62838	7.35481	7.55447	6.24791
ENSMUSG00000004902	Slc25a18	-0.833111	0.339288		5.78106	3.23587	4.9881	5.00298	5.68255	4.80629	3.85387	4.82575	3.52477	4.65399
ENSMUSG00000004929	Thop1	1.20888	0.107033		3.34532	4.34077	3.74872	3.60715	4.87077	5.52938	4.07658	4.52018	5.08909	5.48995
ENSMUSG00000004931	Apba3	0.510422	0.336305		5.72103	6.1096	5.36386	5.56281	5.84984	5.52938	6.45401	5.98971	6.99897	5.81339
ENSMUSG00000004933	Matk	-2.67593	1.12678e-09		6.64117	6.70443	6.25906	6.18974	6.0349	3.87356	4.208	3.89009	4.72949	3.64044
ENSMUSG00000004934	Pias4	0.0914869	0.903331		5.54176	5.84629	5.94114	5.96512	6.13551	5.62335	6.54383	4.52018	6.61279	5.73907
ENSMUSG00000004936	Map2k1	0.403361	0.498357		7.81586	6.42613	8.10059	7.68047	6.22957	7.68994	7.78934	7.63572	8.49468	7.35339
ENSMUSG00000004937	Sgta	0.652715	0.0650511		6.49647	6.48188	6.54091	6.99953	7.17492	7.30864	7.81017	7.15012	7.40268	7.12441
ENSMUSG00000004945	Tmem242	1.12634	0.317163		4.12495	2.74642	3.44428	4.17257	3.12696	5.59712	2.68112	3.59929	4.50931	4.28756
ENSMUSG00000004947	Dtx2	3.46436	6.48732e-10		6.87263	4.56383	5.0916	5.10454	5.01861	9.24352	6.91474	8.89162	9.44063	9.20771
ENSMUSG00000004948	Zp3	3.26694	NA		2	2	2	2	2	2	2	2	2	3.27008
ENSMUSG00000004952	Rasa4	0.0467023	0.953271		9.10556	7.70956	8.63171	8.17077	8.58666	7.82885	7.0258	8.56037	9.53126	8.74462
ENSMUSG00000004961	Syt5	0.27692	0.886541		2.18913	4.18824	2.75575	4.34851	3.75188	3.6872	5.14471	3.23468	2.95509	2
ENSMUSG00000004980	Hnrnpa2b1	-0.655889	0.0240119		10.6781	10.0504	10.1835	10.4284	10.3514	9.68682	10.1979	9.4615	9.25804	9.69674
ENSMUSG00000004988	Fxyd4	1.57109	0.567761		2	3.12818	2.42681	2	2	2.91695	2	3.23468	2	3.79517
ENSMUSG00000004994	Ccdc130	-1.53802	0.00980496		9.10996	6.41472	7.35521	7.24172	7.64206	5.8176	7.15357	6.41274	5.50153	6.27446
ENSMUSG00000004996	Mri1	1.01072	0.0396361		4.97524	4.2917	4.57703	5.00298	5.63751	5.86234	5.75168	5.92691	5.50153	6.07743
ENSMUSG00000005034	Prkacb	0.675393	0.122443		6.18822	7.39218	6.6995	6.86126	6.06922	6.89496	7.35133	7.8198	7.19655	7.518
ENSMUSG00000005043	Sgsh	-1.3309	0.00788068		6.48749	6.61749	6.97688	6.30091	7.07711	6.32874	4.72936	5.38861	4.50931	5.39634
ENSMUSG00000005045	Chd5	0.185371	0.863323		5.31688	5.19084	5.60451	6.36372	4.94659	5.09576	6.22492	4.82575	6.95598	3.64044
ENSMUSG00000005054	Cstb	2.90138	0.00207246		2.64184	2.42095	2.52869	3.73935	3.75188	5.73581	4.26947	6.26825	2.95509	4.7327
ENSMUSG00000005057	Sh2b2	-1.76187	1.70669e-05		7.01693	6.92158	7.06429	6.59072	6.28903	5.61029	5.38586	4.52018	4.50931	5.07239
ENSMUSG00000005069	Pex5	-0.138482	0.869297		5.07454	5.50255	5.91316	4.89371	6.31786	4.87339	4.855	5.79247	5.37671	6.22086
ENSMUSG00000005078	Jkamp	-0.141891	0.891824		3.34532	5.10823	4.58887	5.15277	4.30644	4.44377	4.07658	5.07778	4.92046	3.93489
ENSMUSG00000005087	Cd44	2.60462	0.00149977		6.3456	2.22577	4.9701	3.11731	6.06922	7.8004	7.06966	8.1015	7.81719	7.74383
ENSMUSG00000005089	Slc1a2	-1.11785	0.000776743		10.9821	11.0936	11.1622	11.6849	10.5066	9.59702	10.4285	10.3921	9.94801	9.47714
ENSMUSG00000005102	Eif2ak4	-0.0914061	0.814093		9.10849	8.49628	8.67402	8.52234	8.29192	8.6538	8.3726	8.61118	8.44891	8.67656
ENSMUSG00000005103	Wdr1	1.31197	0.000464285		7.8927	7.52018	6.70767	7.40988	6.77833	9.06366	8.39346	8.87509	7.84102	8.6259
ENSMUSG00000005107	Slc2a9	0.389078	0.591019		6.71996	5.72216	6.06923	5.19943	5.68255	6.97862	6.70825	5.56394	4.72949	6.51615
ENSMUSG00000005124	Ccn4	1.70001	NA		2	2	2.06926	2	2	2.15188	2	2.74558	2	2
ENSMUSG00000005125	Ndrg1	0.245613	0.880219		2	3.75346	4.40016	3.4616	3.36661	3.35288	3.38352	4.33911	3.9321	3.79517
ENSMUSG00000005131	4930550C14Rik	1.99303	NA		2	2	2.19854	2.37	2	2	2	2.74558	2	3.04181
ENSMUSG00000005142	Man2b1	-0.770789	0.0566869		11.4506	11.0206	11.0829	10.7131	11.2243	10.2483	11.2931	9.99673	9.88639	9.67698
ENSMUSG00000005148	Klf5	-2.14898	NA		2.18913	2.42095	4.55305	2	2	2.28928	2.48775	2	2	2.43609
ENSMUSG00000005150	Wdr83	1.41432	0.0314496		5.4337	3.82419	3.61614	4.5053	4.61602	5.22128	6.41373	5.56394	6.16161	5.18864
ENSMUSG00000005161	Prdx2	0.72945	0.560859		4.21476	4.72036	3.24915	3.86044	2	4.52949	5.44033	4.132	2.95509	3.79517
ENSMUSG00000005198	Polr2a	-0.10849	0.827278		7.84428	8.3749	8.61878	8.06134	8.75426	8.26764	7.75213	8.38459	7.93255	8.74936
ENSMUSG00000005204	Senp3	-0.253316	0.683867		5.21174	6.89719	6.55908	6.23524	6.37386	5.86234	6.11199	5.92691	6.71945	5.88406
ENSMUSG00000005220	Corin	2.97943	0.243922		2	2.59284	2.06926	2	2	2.73647	3.77127	2	3.52477	2
ENSMUSG00000005225	Plekha8	0.0568661	0.91413		6.6001	6.27021	6.59769	6.25746	6.50502	6.22121	6.27074	6.84512	6.95598	6.30054
ENSMUSG00000005233	Spc25	3.17889	0.223836		2	2	2.06926	2.66422	2	2.63699	2	3.23468	2	3.93489
ENSMUSG00000005237	Dnah2	-0.265338	0.856757		2.64184	4.68279	5.75923	4.89371	5.8888	3.63659	6.24035	5.189	2.95509	3.79517
ENSMUSG00000005262	Ufd1	1.06525	0.00302323		7.0539	6.24465	6.50386	6.74024	6.16755	7.64264	6.85584	7.80241	7.84102	7.79057
ENSMUSG00000005267	Zfp287	-1.74323	0.00924365		7.94612	6.96917	6.15138	6.18974	5.1527	4.47291	4.208	5.189	6.00173	5.48995
ENSMUSG00000005268	Prlr	-1.59478	NA		2	2	3.70587	2	2.47991	2	2.68112	2	2	2
ENSMUSG00000005299	Letm1	0.12701	0.889251		6.6001	6.864	8.31181	5.6661	6.40106	7.14628	6.98056	7.44721	7.88751	5.84916
ENSMUSG00000005312	Ubqln1	0.405742	0.367264		5.99896	7.49872	6.73457	6.95943	7.14304	7.42505	7.57477	7.23032	7.15914	7.20943
ENSMUSG00000005338	Cadm3	0.177934	0.907923		3.08449	6.15146	4.27381	6.27935	2.83941	4.15104	6.71931	5.38861	3.9321	4.48238
ENSMUSG00000005354	Txn2	0.368826	0.697151		4.21476	5.39049	4.33133	5.63248	6.06922	6.39875	3.85387	5.92691	5.6164	5.18864
ENSMUSG00000005357	Slc1a6	-1.38454	NA		2	2.22577	2.13535	2.66422	2	2	2	2	2	2
ENSMUSG00000005360	Slc1a3	-0.955525	0.00665426		7.77215	8.72373	7.893	8.86756	8.27732	7.72367	7.53151	7.23032	7.04071	7.44974
ENSMUSG00000005362	Crbn	0.663784	0.044239		6.84477	7.42099	6.99701	6.90415	6.77833	7.25093	7.3725	7.93597	7.91021	7.78134
ENSMUSG00000005364	Il5ra	0.800113	NA		2	2.22577	2	2.37	2	2.53013	2	2	2	2
ENSMUSG00000005370	Msh6	0.20461	0.672721		7.27877	6.95348	6.55607	6.50044	6.28903	6.68686	6.65166	7.23032	6.95598	7.25014
ENSMUSG00000005371	Fbxo11	0.674507	0.0936136		8.63627	8.4772	8.98194	8.38778	7.86358	8.59372	8.6519	9.29121	9.8921	9.14434
ENSMUSG00000005373	Mlxipl	-3.1554	0.0024229		13.0484	12.4151	12.6937	12.2007	13.3694	7.65222	11.6628	7.53404	7.26858	7.988
ENSMUSG00000005374	Tbl2	-0.455851	0.561659		6.56637	6.21864	8.03718	5.85283	8.44354	7.38345	7.48691	6.04988	6.55635	6.68401
ENSMUSG00000005378	Bud23	0.257542	0.75179		4.12495	5.99165	4.58887	5.85283	5.49328	5.72374	5.8149	5.56394	5.82189	4.87831
ENSMUSG00000005397	Nid1	1.2134	0.53616		2.35632	2.8852	2	2.66422	2.47991	2.91695	2.26439	3.23468	3.52477	2.77051
ENSMUSG00000005410	Mcm5	1.27284	0.36218		2	3.12818	5.12452	4.57774	2.47991	4.85137	6.02555	4.82575	4.92046	2.77051
ENSMUSG00000005413	Hmox1	2.39848	0.0156388		2	4.34077	4.78691	2.90848	3.91174	6.47994	4.38508	6.62543	4.24938	6.37604
ENSMUSG00000005417	Mprip	-0.730739	0.0425101		8.94262	8.8112	8.32426	8.58079	8.73835	7.47991	8.71402	7.73069	7.74328	7.80885
ENSMUSG00000005442	Cic	-0.816245	0.0123014		10.1424	10.138	10.1109	9.66546	10.1596	9.54566	9.28606	8.38459	9.71006	8.92724
ENSMUSG00000005447	Pafah1b3	-2.95629	0.134702		2.35632	3.0118	2.37304	2.37	5.08722	2.53013	2	2.74558	2	2
ENSMUSG00000005465	Il27ra	0.374383	NA		2	2.22577	2	3.11731	2	2.53013	2	2	2	3.04181
ENSMUSG00000005469	Prkaca	-0.567586	0.305124		7.17071	6.06649	6.82746	6.18974	6.87851	6.10503	6.97134	5.86126	5.50153	5.61988
ENSMUSG00000005470	Asf1b	1.19158	NA		2	2	3.09161	2	2	3.15132	3.26778	2	2	2
ENSMUSG00000005481	Ddx39a	0.811913	0.275569		3.42274	4.60458	6.4818	5.93785	5.92674	6.41385	6.54383	6.21668	6.16161	6.51615
ENSMUSG00000005483	Dnajb1	-0.397425	0.517751		5.37647	6.42613	5.37073	5.73107	6.52988	5.87331	5.27031	5.98971	4.92046	5.57786
ENSMUSG00000005493	Msh4	3.13898	0.225065		2	2.42095	2.13535	2	2	3.41426	2	3.89009	2	2.43609
ENSMUSG00000005501	Usp40	-0.145655	0.791537		9.30148	8.58296	9.09368	8.85668	9.0317	8.90298	9.43769	8.45304	7.61099	9.15867
ENSMUSG00000005505	Kbtbd4	-0.390073	0.664947		7.11349	6.06649	6.68854	4.42903	5.1527	5.30469	4.59174	6.66445	6.08388	5.88406
ENSMUSG00000005506	Celf1	0.252014	0.532139		9.85617	8.87922	8.74519	9.01833	8.67846	9.3066	9.27298	9.43353	9.24917	9.50824
ENSMUSG00000005510	Ndufs3	0.989105	0.266486		2.64184	4.1336	4.03502	4.34851	3.12696	4.61039	3.77127	4.68104	4.92046	4.7327
ENSMUSG00000005514	Por	0.191235	0.671113		6.56637	7.05989	6.8669	6.74024	7.06014	7.47991	6.71931	7.33076	6.66711	6.8164
ENSMUSG00000005533	Igf1r	-0.624404	0.0144681		9.15319	8.72604	8.75179	9.18701	9.35403	8.37188	8.32995	8.41922	8.59615	8.4623
ENSMUSG00000005534	Insr	-1.10441	0.000982101		10.3399	10.0036	10.3094	9.92696	10.5482	9.26555	9.88215	8.61118	8.72975	8.78211
ENSMUSG00000005540	Fcer2a	-0.366785	0.914253		3.56613	2.59284	2.06926	2	2	2.63699	2	2.74558	2	2.77051
ENSMUSG00000005553	Atp4a	-1.73242	NA		2	2	4.34536	2	2	2.15188	2	3.23468	2	2
ENSMUSG00000005566	Trim28	0.419222	0.154687		7.8893	8.50975	8.20238	8.12316	8.41713	8.67903	8.24068	8.78058	8.75504	8.78673
ENSMUSG00000005575	Ube2m	0.25341	0.692585		5.02574	5.2434	5.02343	5.73107	5.8098	6.06731	4.97056	5.79247	5.50153	5.48995
ENSMUSG00000005580	Adcy9	-0.174401	0.753725		6.97898	7.16581	7.5189	7.85092	7.36651	7.80327	6.34401	6.84512	7.37031	7.37809
ENSMUSG00000005583	Mef2c	-1.32813	2.09694e-06		10.0516	10.1892	9.88522	10.0241	10.1027	8.10962	9.24265	8.86675	8.85202	8.33563
ENSMUSG00000005609	Ctr9	0.197181	0.71339		6.73522	7.11029	6.39341	6.93205	6.85902	6.73577	6.5685	7.03573	7.86445	6.5814
ENSMUSG00000005610	Eif4g2	0.997764	0.000360571		9.91931	10.3736	10.2033	10.106	10.2688	11.0732	10.4056	11.4456	11.1943	11.5246
ENSMUSG00000005611	Irag1	-5.06477	0.00770697		2.76587	2.74642	2.91474	2.66422	5.21535	2	2	2	2	2
ENSMUSG00000005615	Pcyt1a	-0.0980312	0.906225		4.7831	6.64706	5.74343	5.59807	6.64814	5.59712	6.55621	5.79247	6.00173	5.48995
ENSMUSG00000005621	Zfp592	-1.07164	0.000858645		10.1545	10.1056	9.95921	9.87401	10.6396	9.45637	9.46587	8.44185	9.23125	8.59989
ENSMUSG00000005625	Psmd4	1.1591	0.0403542		4.21476	5.91271	6.03934	6.50044	5.68255	6.90033	5.95246	7.35481	7.40268	6.72309
ENSMUSG00000005628	Tmod4	0.563709	0.880815		2.18913	2	2.13535	3.4616	2	3.6872	2	2	2	2.43609
ENSMUSG00000005640	Insrr	3.8407	0.146464		2	2	2.13535	2	2	3.28877	2.26439	3.23468	2.95509	2
ENSMUSG00000005656	Snx6	-0.603198	0.0887366		8.41967	8.0269	8.03502	7.99676	7.85377	7.63621	8.02592	7.35481	6.81876	7.20943
ENSMUSG00000005667	Mthfd2	1.78548	0.135837		2.50613	4.60458	5.5869	3.11731	2	6.06731	6.14517	5.07778	2.95509	6.47094
ENSMUSG00000005672	Kit	3.04466	0.0665435		2	2.59284	2.31718	2.66422	2	2.41473	4.81432	4.132	2	3.04181
ENSMUSG00000005674	Tomm40l	0.85416	0.0872539		4.69222	5.52395	5.27869	5.15277	5.84984	6.20394	5.85556	6.04988	6.81876	5.48995
ENSMUSG00000005677	Nr1i3	0.689639	0.778494		3.9266	2.22577	2.71311	2	2	3.47313	2.26439	2.74558	2	4.06227
ENSMUSG00000005681	Apoa2	2.56874	0.0247613		3.42274	2.8852	2.19854	2.66422	2	3.91662	2.85161	3.89009	5.24005	4.80734
ENSMUSG00000005682	Pan2	0.0413582	0.932018		8.98631	8.54943	9.40672	8.85668	9.26799	8.54994	9.09128	9.06203	9.52393	9.07805
ENSMUSG00000005683	Cs	0.995556	0.00436079		6.7578	7.15899	7.00366	7.10133	6.16755	7.56018	7.4409	8.19774	8.28491	7.68566
ENSMUSG00000005686	Ampd3	-1.04342	0.0238751		7.69233	7.40954	7.58838	7.53341	6.93544	6.4871	7.22514	5.38861	6.66711	5.61988
ENSMUSG00000005687	Bcas2	0.466263	0.604602		5.33701	4.01767	3.96406	4.57774	5.21535	4.38366	4.14379	4.82575	6.16161	5.4439
ENSMUSG00000005696	Sh2d1a	-1.33331	NA		2	2	2.79717	2	2	2	2	2	2	2
ENSMUSG00000005698	Ctcf	-0.467219	0.15839		8.43376	8.14902	8.28386	7.87986	8.24765	7.76843	7.36548	8.22409	7.33719	7.87974
ENSMUSG00000005699	Pard6a	0.0665181	0.98016		2.64184	2.42095	2.06926	3.60715	2	2.63699	2.85161	2	2.95509	2.77051
ENSMUSG00000005705	Agrp	1.07462	NA		2.18913	2	2	2.37	2	2.63699	2	2	2	2
ENSMUSG00000005716	Pvalb	-0.098541	0.975381		2	2	3.61614	3.2997	2	2.28928	3.49065	2	2.95509	2.43609
ENSMUSG00000005718	Tfap4	-1.01444	0.17208		5.6743	5.64611	6.72655	6.14276	7.06014	4.87339	6.69711	4.82575	4.92046	4.06227
ENSMUSG00000005732	Ranbp1	1.35404	0.00162362		6.03639	5.0504	4.99701	5.10454	5.84984	6.76551	6.85584	7.20408	6.16161	6.47094
ENSMUSG00000005763	Cd247	0.350995	0.715258		7.1309	7.04516	6.09437	6.14276	4.41718	5.62335	5.23992	7.20408	7.97623	6.19329
ENSMUSG00000005774	Rfx5	-0.339429	0.516414		8.07462	7.52018	7.5795	7.40988	7.7089	6.75961	7.05227	7.15012	8.38553	6.83436
ENSMUSG00000005779	Psmb4	1.10855	0.0576938		4.49124	4.86156	5.10816	4.89371	6.34613	6.7237	5.68556	6.45786	5.6164	6.5814
ENSMUSG00000005800	Mmp8	1.91203	0.145451		5.76629	2.22577	4.90529	2	2.83941	6.89496	6.70825	4.82575	6.00173	3.27008
ENSMUSG00000005802	Slc30a4	0.54093	0.51527		3.63282	5.36699	5.81575	5.19943	5.27538	5.68691	4.26947	6.54408	5.24005	5.95144
ENSMUSG00000005803	Sqor	-0.870745	0.275608		5.98626	6.29532	6.58887	6.86126	6.85902	5.62335	6.91474	4.82575	2	5.77671
ENSMUSG00000005804	Bloc1s6	-0.149983	0.910868		6.37512	4.68279	4.81743	3.73935	3.36661	4.71166	5.85556	4.52018	2.95509	4.87831
ENSMUSG00000005813	Metap1	0.818862	0.267002		7.56578	6.92158	5.8555	6.6591	3.91174	7.28419	7.24822	7.88732	6.23537	7.79057
ENSMUSG00000005823	Gpr108	-0.87792	0.0571813		8.74577	8.58041	9.06641	8.53605	9.7018	7.86777	9.09553	7.65522	7.58301	7.73429
ENSMUSG00000005824	Tnfsf14	-0.169214	NA		2.18913	2	2.25908	2	3.36661	3.22168	2	2	2	2
ENSMUSG00000005846	Rsl1d1	0.994473	0.00296337		8.15906	9.11434	8.9513	8.73921	8.60432	9.43894	9.1145	9.87726	10.3184	9.68194
ENSMUSG00000005864	Cnga2	0.412973	0.889434		2	2.74642	2.57705	3.2997	2.47991	2.82953	2	4.132	2	2
ENSMUSG00000005871	Apc	-0.617177	0.00137343		10.9535	10.7542	10.8016	10.5561	10.833	10.1286	10.1051	10.2803	10.297	10.0363
ENSMUSG00000005873	Reep5	-0.141457	0.802304		7.72326	7.48787	7.42293	7.57824	7.33864	7.80899	7.91968	7.33076	6.76996	6.40036
ENSMUSG00000005881	Ergic3	-0.595488	0.291665		6.99808	7.28969	7.194	6.6921	5.84984	7.08626	5.8951	6.58533	5.50153	5.84916
ENSMUSG00000005882	Uqcc1	1.82699	0.00186542		4.21476	3.75346	4.22911	4.57774	4.05564	5.4583	6.73028	5.47894	4.50931	5.57786
ENSMUSG00000005886	Ncoa2	-0.433816	0.121601		9.44408	9.39406	9.21946	9.17247	9.00535	9.08032	8.34431	8.94013	8.76753	8.89765
ENSMUSG00000005893	Nr2c2	0.148008	0.661101		8.64437	9.01768	8.62957	8.67874	8.58073	8.68527	8.5316	9.0981	9.12854	8.84989
ENSMUSG00000005897	Nr2c1	-0.279852	0.612573		5.99896	7.44923	6.4913	6.46268	6.34613	6.4871	6.02555	6.41274	6.23537	6.62333
ENSMUSG00000005899	Smpd4	0.198616	0.608456		7.87215	7.5255	7.52199	7.99014	7.28123	7.7176	8.12487	7.80241	7.43434	8.05079
ENSMUSG00000005907	Pex1	0.302952	0.648256		7.08995	6.73228	6.85714	6.8757	7.98542	7.07204	6.11199	7.67446	8.38553	7.34088
ENSMUSG00000005917	Otx1	-3.79209	NA		2.35632	4.38822	2	2	2	2	2	2	2	2
ENSMUSG00000005936	Kctd20	-0.0236443	0.979775		7.49136	6.52498	5.35001	6.01814	5.63751	6.4436	5.32924	7.20408	6.00173	6.42427
ENSMUSG00000005947	Itgae	-2.14518	2.4841e-05		6.33563	7.3267	7.08535	6.34308	6.34613	4.85137	5.56815	4.52018	3.52477	4.28756
ENSMUSG00000005949	Ctns	-0.365447	0.335968		6.93341	7.19946	6.91001	6.62531	6.95393	6.58377	6.07803	6.70244	6.81876	6.74224
ENSMUSG00000005950	P2rx5	0.315916	0.885656		2.64184	2.22577	2.25908	3.4616	3.36661	3.87356	2.48775	2.74558	2	2.77051
ENSMUSG00000005951	Shpk	-0.0942593	0.956188		3.9788	3.0118	2.91474	4.34851	2	3.63659	3.77127	2.74558	2.95509	3.46711
ENSMUSG00000005958	Ephb3	-0.23142	0.875852		4.17056	5.52395	5.70586	3.60715	4.94659	3.63659	6.44071	4.33911	2.95509	3.04181
ENSMUSG00000005968	Tuft1	0.605827	0.680549		3.87243	5.1363	2.75575	2.90848	2.83941	3.22168	2.48775	4.95726	5.24005	4.28756
ENSMUSG00000005973	Rcn1	0.846101	0.155268		5.05034	4.38822	4.61227	3.97216	4.41718	4.87339	5.8149	5.38861	5.08909	5.01055
ENSMUSG00000005980	Dnase1	-1.25199	0.123306		5.33701	4.82753	5.05792	4.89371	4.18648	4.52949	3.38352	2	4.50931	3.79517
ENSMUSG00000005981	Trap1	0.526503	0.244255		7.0478	7.19279	7.42624	7.40988	8.18642	7.77722	8.77358	7.8198	7.52537	7.79974
ENSMUSG00000005982	Naa60	-0.680431	0.123854		7.47328	8.50707	8.28931	7.94976	7.94901	7.50834	8.07839	6.50161	7.49566	6.90404
ENSMUSG00000005983	1700037C18Rik	0.233571	0.851479		2.50613	3.51776	4.87659	5.10454	4.52003	5.01881	4.14379	4.33911	4.50931	4.57073
ENSMUSG00000005986	Ankrd13d	0.804092	0.170925		7.69233	6.53556	6.11908	6.4239	6.31786	6.85678	6.25563	7.71219	8.30217	7.74383
ENSMUSG00000006005	Tpr	-0.689488	0.0231632		10.4908	10.8086	10.853	10.7488	11.3802	10.4636	10.479	10.0005	9.65064	10.2183
ENSMUSG00000006010	Odr4	-0.682563	0.152862		6.52308	7.91389	7.93767	7.62172	7.91167	7.29647	6.49319	7.25609	6.16161	7.35339
ENSMUSG00000006014	Prg4	-1.35673	0.238482		6.58333	4.4787	5.42459	3.11731	2.83941	3.6872	4.07658	2.74558	3.9321	4.87831
ENSMUSG00000006019	Dhx34	-0.830663	0.00804598		7.66072	7.65725	7.80183	7.76821	7.80369	6.71762	6.96206	6.16319	7.37031	7.19561
ENSMUSG00000006021	Kptn	1.41117	0.198588		3.81616	3.75346	3.18819	3.11731	2.83941	3.6872	3.14194	2.74558	5.91461	4.65399
ENSMUSG00000006024	Napa	-0.5749	0.252585		9.20342	7.93402	7.67008	8.04227	9.34705	8.1073	8.16182	7.57558	8.35276	7.87974
ENSMUSG00000006050	Sra1	0.453583	0.58359		5.33701	6.25749	5.43774	6.06929	3.12696	6.2965	5.68556	5.56394	6.61279	5.48995
ENSMUSG00000006057	Atp5g1	2.58629	0.0357866		2.50613	2.42095	2.19854	2.37	2.83941	3.41426	3.93199	3.89009	2	4.06227
ENSMUSG00000006058	Snf8	1.49423	0.0143186		4.4175	5.0796	4.08605	4.71254	3.57207	5.5704	4.59174	5.72024	6.08388	6.44779
ENSMUSG00000006095	Tbcb	1.05031	0.109336		3.9788	3.95601	4.28841	5.24463	3.75188	5.38354	4.97056	5.72024	5.37671	4.57073
ENSMUSG00000006127	Inpp5k	-0.831685	0.00452133		8.87708	8.83495	8.83866	8.60266	8.96945	7.43619	8.16586	8.19774	8.43332	7.66574
ENSMUSG00000006134	Crkl	-0.793903	0.174685		8.88394	7.42099	8.02088	7.40988	6.62525	7.35242	6.62838	7.28141	6.00173	7.64553
ENSMUSG00000006143	Upk3bl	3.07661	NA		2	2	2	2	2	2.15188	2	2	2	3.04181
ENSMUSG00000006154	Eps8l1	-3.67877	1.71974e-11		7.35975	7.31447	8.421	6.23524	7.65342	3.28877	4.54278	3.59929	5.08909	4.17931
ENSMUSG00000006169	Clint1	-0.10419	0.786151		9.00845	8.79369	8.79715	8.65382	8.36282	8.78594	8.94116	8.24998	8.44891	8.61556
ENSMUSG00000006179	Prss16	5.91352	0.000742344		2	2	2.25908	2	2	6.22121	2.85161	3.23468	2	3.93489
ENSMUSG00000006191	Cdkal1	-0.124293	0.869881		5.8387	7.38049	7.73146	6.70833	6.77833	7.14628	6.11199	7.40175	6.16161	7.20943
ENSMUSG00000006204	Cdcp3	4.6017	0.28194		2	2	2	2	2	2	4.26947	2	2	2
ENSMUSG00000006205	Htra1	-0.0573659	0.975745		2.88008	2.42095	3.6617	4.77549	3.12696	2.91695	2.26439	3.89009	4.92046	2.77051
ENSMUSG00000006215	Zbtb17	-0.0944171	0.859363		6.93341	7.47694	6.66636	7.02566	7.49831	6.8401	6.69711	7.49128	7.33719	6.86962
ENSMUSG00000006219	Fblim1	0.705706	0.555717		3.26351	6.67603	6.60936	6.32215	5.99974	6.07683	8.60199	3.59929	5.37671	5.61988
ENSMUSG00000006221	Hspb7	4.43553	NA		2	2	2	2	2	2.41473	2	2	3.52477	3.27008
ENSMUSG00000006235	Epor	-2.00787	0.10733		5.35688	3.67909	4.73457	3.86044	2.83941	2.53013	2.26439	3.23468	2	4.06227
ENSMUSG00000006241	Ccdc159	3.31954	NA		2	2	2	2	2	2.41473	2.48775	2	2	2.77051
ENSMUSG00000006262	Mob1b	0.57123	0.570809		5.25472	4.79268	6.13532	4.83581	3.12696	5.73581	4.07658	6.10765	4.24938	6.53823
ENSMUSG00000006269	Atp6v1b1	0.777131	NA		2	2	2.66916	2	2	2.15188	2.85161	2	2	2
ENSMUSG00000006270	Vax1	-1.40884	NA		2	2	2.83743	2	2	2	2	2	2	2
ENSMUSG00000006273	Atp6v1b2	1.26817	0.000854651		7.01067	7.54133	6.75573	7.39993	6.31786	8.21471	7.61677	8.56037	8.87527	8.05079
ENSMUSG00000006276	Eps15l1	-0.844926	0.0058167		10.9632	10.2042	10.596	10.0813	10.7925	9.53101	10.2224	9.43917	9.76089	9.51104
ENSMUSG00000006281	Tep1	-0.634659	0.281699		10.0083	9.41282	9.90193	9.37661	9.42532	9.06246	10.2768	8.24998	7.79297	8.14734
ENSMUSG00000006288	Ttc5	0.831727	0.0168796		6.61667	7.07447	6.73989	6.44342	6.64814	6.8345	7.3725	7.71219	7.88751	7.7247
ENSMUSG00000006289	Osgep	0.313575	0.800527		4.84066	4.2409	3.6617	4.07584	2	4.07705	4.59174	4.68104	4.24938	3.64044
ENSMUSG00000006299	Aamp	0.106717	0.886541		4.9229	5.41361	6.5348	6.25746	6.16755	5.96846	6.04325	6.10765	6.61279	5.53457
ENSMUSG00000006301	Tmbim1	1.72694	2.49894e-06		5.47062	6.72305	6.46905	6.6591	5.44182	7.93738	8.19388	7.73069	7.88751	7.89694
ENSMUSG00000006304	Arpc2	1.07392	6.82637e-07		8.32201	8.52575	8.44644	8.73129	8.67289	9.87732	9.46587	9.71483	9.54583	9.38267
ENSMUSG00000006307	Kmt2b	-0.300269	0.1915		9.84391	9.82969	9.91315	9.65921	10.111	9.54222	9.58702	9.49435	9.74835	9.52216
ENSMUSG00000006310	Zbtb32	-0.568285	0.807666		2.64184	2.42095	2.37304	2.37	3.91174	2.41473	2.85161	2	3.52477	2
ENSMUSG00000006313	Upk1a	3.44678	0.0826364		2	2	2.52869	2.37	2	2.63699	2	4.52018	4.24938	2.77051
ENSMUSG00000006315	Tmem147	0.857434	0.22707		4.66061	5.72216	5.30764	5.82334	3.91174	7.05769	5.59241	5.79247	5.08909	5.66071
ENSMUSG00000006333	Rps9	1.46629	8.67839e-05		5.8387	5.96059	5.17252	5.63248	5.27538	7.42877	6.38625	6.94357	6.99897	7.03405
ENSMUSG00000006335	Tfpt	-0.319776	0.656117		5.07454	4.92729	4.75574	4.94938	4.52003	4.80629	4.89455	4.68104	4.24938	3.93489
ENSMUSG00000006342	Susd2	5.68134	4.58855e-05		2	3.51776	2.31718	3.60715	2	6.49422	3.26778	8.22409	8.21371	7.40237
ENSMUSG00000006344	Ggt5	-2.32455	0.00172854		7.46872	7.64265	8.26645	7.34909	6.37386	4.80629	6.84578	4.68104	2	4.48238
ENSMUSG00000006345	Ggt1	5.2874	0.107845		2	2	2	2	2	2	4.68493	2	2	2.77051
ENSMUSG00000006356	Crip2	-0.551029	0.801203		2.50613	3.51776	4.06924	3.4616	2	2.53013	4.14379	2	2	2.77051
ENSMUSG00000006360	Crip1	1.10921	0.525192		2.88008	3.42978	2.06926	3.2997	2	3.22168	3.49065	3.23468	2	4.28756
ENSMUSG00000006362	Cbfa2t3	-4.76698	5.29855e-13		8.96866	8.29934	8.56958	8.16491	8.70599	2.99938	5.66283	3.59929	2	3.04181
ENSMUSG00000006369	Fbln1	-3.45461	0.136112		2.18913	2.22577	2.42681	2.90848	4.41718	2	2	2.74558	2	2
ENSMUSG00000006373	Pgrmc1	0.687256	0.570206		2	4.2917	3.68395	5.10454	3.91174	4.11452	4.81432	4.52018	4.92046	4.7327
ENSMUSG00000006378	Gcat	0.140342	0.950879		3.42274	2.22577	2.91474	2.90848	2	2.41473	2.26439	3.59929	2.95509	3.04181
ENSMUSG00000006386	Tek	3.18859	0.0413315		2.18913	2	2.62384	2.37	2	2.41473	4.54278	2.74558	3.52477	3.79517
ENSMUSG00000006389	Mpl	-3.4802	NA		2	3.23587	2.62384	3.4616	2	2	2	2	2	2
ENSMUSG00000006390	Elovl1	1.28117	0.00648065		5.64229	6.85558	6.07346	5.76248	6.19889	7.94259	6.30049	7.65522	7.71777	6.8521
ENSMUSG00000006392	Med8	-0.135447	0.826531		6.15457	6.32001	6.66076	6.4239	7.63062	6.56359	6.32965	6.87869	6.66711	6.55998
ENSMUSG00000006395	Hyi	1.05199	0.200566		4.12495	4.2409	4.71309	3.2997	3.12696	4.66192	4.93306	3.59929	5.82189	4.94594
ENSMUSG00000006398	Cdc20	3.36031	0.260808		2	2	2	2.66422	2	2.41473	2	3.59929	2	3.64044
ENSMUSG00000006403	Adamts4	-0.261769	0.935823		2.18913	3.75346	2.13535	2.66422	2.83941	3.95843	2	2	2	2
ENSMUSG00000006411	Nectin4	-0.580551	0.237589		7.29945	7.61798	7.11431	7.17323	6.2596	6.30463	6.83566	5.86126	7.33719	6.30054
ENSMUSG00000006412	Pfdn2	0.735781	0.471123		3.26351	4.99016	4.31717	4.89371	5.21535	4.93752	4.81432	4.132	6.86597	3.64044
ENSMUSG00000006418	Rnf114	0.255863	0.556627		7.59952	7.84753	7.76577	8.111	7.89263	8.19298	8.6519	8.04348	7.12073	8.02756
ENSMUSG00000006435	Neurl1a	-0.838726	0.0278778		7.59952	8.0529	7.5795	7.95657	8.31356	7.18201	7.71946	6.41274	7.08127	6.68401
ENSMUSG00000006442	Srm	1.43961	0.00660663		6.49647	5.58632	4.42679	5.05465	5.21535	7.44724	6.41373	6.77554	6.95598	6.60252
ENSMUSG00000006445	Epha2	-0.434279	0.623269		6.79468	6.72305	6.35232	6.21267	6.97218	5.30469	7.73589	4.68104	5.91461	4.87831
ENSMUSG00000006456	Rbm14	-0.218482	0.713373		6.12012	6.33219	6.64383	6.06929	7.40733	6.49422	5.72998	6.45786	6.61279	6.53823
ENSMUSG00000006457	Actn3	-3.28292	0.222811		2	2.42095	4.46584	3.97216	2	2.53013	2	2	2	2
ENSMUSG00000006462	A530013C23Rik	1.77382	0.292734		2.35632	3.89161	2	3.11731	2	4.03859	2.68112	3.89009	2.95509	4.94594
ENSMUSG00000006463	Zdhhc24	1.63774	0.00189867		3.9266	5.41361	3.87014	4.57774	4.52003	5.92694	5.87547	6.41274	5.91461	5.95144
ENSMUSG00000006464	Bbs1	-0.205965	0.783134		6.82351	5.10823	5.79545	5.63248	5.27538	5.58382	5.30008	6.10765	6.00173	5.39634
ENSMUSG00000006469	Slc34a3	2.55337	NA		2	2	2	2	2	2	2	2	2	2.77051
ENSMUSG00000006476	Nsmf	-0.334216	0.420662		7.8513	7.81751	7.86527	7.95657	8.62754	7.17759	8.12071	7.91994	7.86445	7.36579
ENSMUSG00000006494	Pdk1	-1.36256	0.00169896		7.1309	7.28343	7.89658	7.2964	7.66469	5.69929	7.09535	5.79247	5.82189	5.73907
ENSMUSG00000006498	Ptbp1	0.149319	0.702657		8.36922	8.55204	8.43992	8.36238	9.12846	9.02851	8.56569	8.80697	8.81641	8.43314
ENSMUSG00000006517	Mvd	2.5851	3.96211e-12		4.72315	3.82419	4.68026	4.83581	5.27538	7.3911	7.03468	6.94357	7.15914	6.8521
ENSMUSG00000006519	Cyba	0.663623	0.12331		7.50032	7.39218	7.80944	7.02566	7.44703	8.92028	8.16586	7.67446	7.30329	7.86235
ENSMUSG00000006522	Itih3	-2.32527	0.187724		2.35632	3.23587	3.96406	3.4616	5.54298	2	2.48775	4.132	2	2
ENSMUSG00000006526	Stimate	0.353214	0.612238		6.80194	6.17871	5.90844	6.34308	4.52003	6.00882	5.93359	6.58533	7.26858	6.24791
ENSMUSG00000006527	Sfmbt1	-0.20358	0.685218		9.10849	8.00042	7.92137	7.93605	8.28464	7.74174	7.78408	8.1015	8.44891	8.44487
ENSMUSG00000006542	Prkag3	1.39364	0.503161		4.37917	2	2.52869	2.66422	2	2.41473	4.208	2	5.50153	2.43609
ENSMUSG00000006567	Atp7b	-1.40039	0.635144		2	3.12818	3.49551	2.66422	2.83941	2	3.26778	2	2	2
ENSMUSG00000006574	Slc4a1	-3.08187	NA		2	2	2.13535	2	3.91174	2	2	2	2	2
ENSMUSG00000006575	Rundc3a	-0.311365	0.734408		3.69655	5.41361	5.84567	5.10454	5.08722	4.97874	5.56815	3.89009	4.92046	4.57073
ENSMUSG00000006576	Slc4a3	-2.1096	0.108729		5.93433	5.34311	3.21899	3.4616	4.30644	2.82953	4.54278	2	2.95509	2
ENSMUSG00000006585	Cdt1	2.9512	6.35291e-07		3.34532	4.2409	2.98811	4.07584	4.52003	5.2719	7.12891	6.10765	6.86597	6.22086
ENSMUSG00000006586	Runx1t1	-0.742493	0.620343		5.31688	3.42978	4.11909	5.91007	3.57207	3.15132	5.79413	3.89009	2	2.43609
ENSMUSG00000006589	Aprt	1.65768	0.00580411		3.69655	3.67909	4.68026	4.64671	5.54298	6.63624	5.68556	5.38861	6.30553	5.95144
ENSMUSG00000006599	Gtf2h1	1.34275	0.00234372		5.35688	6.54606	5.04938	5.91007	6.69285	7.2039	7.08684	7.42466	7.55447	7.30269
ENSMUSG00000006611	Hfe	-0.923502	NA		7.36466	7.57248	7.21134	7.54249	7.28123	6.07683	8.25214	4.33911	4.24938	5.13169
ENSMUSG00000006638	Abhd1	-1.02107	0.0356984		5.35688	6.77754	6.56209	6.53723	6.37386	5.77144	5.41335	5.189	4.72949	5.66071
ENSMUSG00000006641	Slc5a6	0.927464	0.445177		3.9788	3.0118	2.31718	4.07584	3.12696	2.91695	4.26947	3.89009	4.92046	3.93489
ENSMUSG00000006649	Nphs1	0.597739	0.88029		2	2.8852	2	2.37	2.47991	2	2	2	3.52477	2.77051
ENSMUSG00000006651	Aplp1	-1.36226	0.00376257		8.22268	7.75552	7.26952	7.1257	6.67067	6.1143	5.59241	6.62543	6.86597	5.48995
ENSMUSG00000006673	Qrich1	-0.593049	0.0115883		9.47053	9.38385	8.89697	9.2326	9.24565	8.71454	8.58698	8.72629	8.49468	8.79134
ENSMUSG00000006675	P4htm	0.92646	0.797413		2	2.22577	2	2	3.36661	2.41473	2.26439	2	3.9321	2
ENSMUSG00000006676	Usp19	-0.334979	0.378317		9.31677	8.49357	8.70223	8.92075	9.51832	8.41568	8.74682	8.38459	9.02835	8.86307
ENSMUSG00000006678	Pola1	1.35399	0.00454772		6.18822	4.43417	6.46905	5.59807	6.45398	6.80616	7.33705	7.42466	7.33719	7.4956
ENSMUSG00000006699	Cdc42	1.01517	0.0081302		6.6732	7.31447	7.19012	7.68867	7.96733	8.45273	8.88334	8.57068	7.61099	8.26456
ENSMUSG00000006705	Pknox1	-2.3103	3.12782e-05		9.37271	8.99103	8.16529	8.53149	9.07879	6.57708	7.91488	6.16319	4.50931	5.70042
ENSMUSG00000006711	D130043K22Rik	-1.84652	0.295933		2	4.56383	3.8506	3.2997	6.10275	2.28928	4.43958	3.59929	2	2
ENSMUSG00000006715	Gmnn	3.46118	0.232273		2	2	2	2	2.83941	2.82953	4.0061	2	2	2.77051
ENSMUSG00000006717	Acot13	-0.188878	0.917879		2	4.68279	4.37302	3.86044	3.91174	3.91662	4.63909	4.33911	2	2.77051
ENSMUSG00000006720	Zfp184	-1.16246	0.357951		2.18913	4.56383	5.39791	4.83581	3.36661	3.41426	4.32843	3.59929	2.95509	3.04181
ENSMUSG00000006724	Cyp27b1	0.767993	0.865895		2	5.0796	2	2	2	2.28928	5.04276	4.132	3.52477	2
ENSMUSG00000006728	Cdk4	0.706012	0.146517		5.98626	6.25749	5.39116	6.78682	6.19889	6.77139	7.20167	7.33076	6.08388	6.49372
ENSMUSG00000006731	B4galnt1	0.571308	0.102086		7.59116	7.37462	7.56008	7.20788	7.36651	8.3406	8.43429	7.49128	7.61099	7.71503
ENSMUSG00000006732	Mettl1	1.3819	0.0788134		4.37917	5.43636	2.79717	4.42903	5.76862	5.82892	5.11152	6.10765	6.66711	6.42427
ENSMUSG00000006736	Tspan31	0.508206	0.450124		6.6732	6.51433	4.95188	6.40412	7.06014	7.53966	5.54348	7.06519	7.23302	6.66406
ENSMUSG00000006740	Kif5b	-0.168618	0.682321		8.97831	8.96584	9.46007	9.46042	10.1007	9.18199	9.2786	9.29121	9.37687	9.29784
ENSMUSG00000006763	Saal1	2.55576	1.74159e-05		4.7831	5.29412	4.52867	4.64671	4.18648	7.05769	4.59174	7.44721	7.99758	6.79822
ENSMUSG00000006782	Cnp	-0.717624	0.248716		6.73522	6.12369	6.12723	6.27935	4.79075	5.5704	4.38508	5.86126	5.82189	5.48995
ENSMUSG00000006784	Odad4	-5.50346	1.95306e-05		5.69005	4.72036	3.79034	3.73935	4.61602	2.28928	2	2	2	2
ENSMUSG00000006800	Sulf2	-0.509732	0.486897		5.4337	6.7686	6.92877	5.91007	6.85902	6.13268	7.06099	5.47894	5.08909	5.01055
ENSMUSG00000006818	Sod2	4.4507	2.5646e-16		4.75344	5.92885	4.41353	4.94938	5.21535	9.19844	6.59275	9.81793	9.40111	10.208
ENSMUSG00000006850	Tmco6	-1.79105	0.00322973		6.56637	5.84629	6.43665	6.01814	5.76862	4.28852	5.61627	3.89009	2.95509	4.28756
ENSMUSG00000006906	Stambp	0.479762	0.534294		5.72103	3.23587	5.1567	5.24463	5.54298	5.38354	5.8149	5.86126	5.7228	5.24344
ENSMUSG00000006920	Ezh1	-1.16161	0.000478982		8.84579	7.82183	8.39003	8.19975	9.04469	7.58708	7.27844	7.06519	7.55447	7.35339
ENSMUSG00000006930	Hap1	-0.975384	0.371106		4.7831	4.82753	4.41353	4.5053	3.36661	3.73609	4.208	2	4.72949	2.43609
ENSMUSG00000006931	P3h4	-0.508777	0.800698		4.07786	2.42095	2.42681	3.60715	2.83941	3.78339	2.26439	3.23468	2	2.43609
ENSMUSG00000006932	Ctnnb1	0.396496	0.225165		7.94284	7.48787	8.10059	7.65558	7.55996	7.90834	8.18194	8.15728	8.58208	7.95555
ENSMUSG00000006941	Eif1b	0.334028	0.813757		5.81017	2.42095	2.79717	5.05465	4.30644	4.80629	5.11152	5.56394	3.52477	4.65399
ENSMUSG00000006948	Klk4	-4.40065	NA		2	2	4.9701	2	2	2	2	2	2	2
ENSMUSG00000006958	Chrd	-0.606404	0.874755		2	2.8852	2.06926	2	3.36661	2	2.85161	2	2.95509	2
ENSMUSG00000006998	Psmd2	1.17984	0.000400451		6.92678	6.33219	6.8399	6.48168	6.13551	7.51886	7.60489	8.14353	7.19655	7.996
ENSMUSG00000007021	Syngr3	-1.38509	0.320504		3.42274	3.12818	4.7662	3.2997	2.47991	3.15132	2.85161	2.74558	2	3.04181
ENSMUSG00000007029	Vars	1.39105	3.4954e-05		7.64869	7.58271	6.94268	7.13773	7.3245	8.33267	8.30814	8.529	9.49419	8.63105
ENSMUSG00000007030	Vwa7	-1.20608	0.340465		4.94931	3.67909	2.62384	3.73935	4.05564	3.07735	3.85387	2.74558	2	3.27008
ENSMUSG00000007033	Hspa1l	1.60911	0.214264		2.50613	3.23587	2.8766	3.11731	2.83941	4.28852	2.68112	2	3.52477	5.01055
ENSMUSG00000007035	Msh5	-3.13871	3.7334e-06		7.26307	5.02059	5.45725	5.4896	6.37386	3.5297	2.85161	3.89009	3.9321	3.64044
ENSMUSG00000007036	Abhd16a	-0.0962525	0.875945		7.12512	6.51433	6.23288	6.0942	6.28903	6.17763	6.90509	6.04988	6.08388	6.55998
ENSMUSG00000007038	Neu1	-0.835661	NA		9.2373	6.72305	6.37302	5.73107	6.55432	6.50131	6.35822	6.26825	7.69181	6.40036
ENSMUSG00000007039	Ddah2	-2.91307	0.0298578		4.17056	3.51776	2.83743	4.34851	4.94659	2.82953	2	2	2	3.04181
ENSMUSG00000007041	Clic1	-0.171729	0.675761		7.95267	8.13865	7.99442	7.72101	7.78315	8.23611	7.92924	7.3063	7.58301	7.44974
ENSMUSG00000007050	Lsm2	0.512853	0.464341		4.97524	6.88896	6.4497	5.82334	5.01861	6.39875	5.32924	6.87869	6.86597	6.74224
ENSMUSG00000007080	Pole	3.64799	2.45896e-06		4.7831	3.42978	2.62384	3.11731	2.47991	5.94785	5.97108	5.38861	7.93255	6.83436
ENSMUSG00000007097	Atp1a2	-1.82049	1.0001e-07		8.80481	8.09998	8.3127	8.24494	7.82393	6.13268	7.0258	6.58533	6.71945	5.91814
ENSMUSG00000007107	Atp1a4	-0.275474	0.935587		2	2.42095	2.13535	2.37	4.05564	2	2	3.23468	2	3.46711
ENSMUSG00000007122	Casq1	-0.306225	NA		6.39446	2.8852	2.13535	3.11731	2	2.82953	2.26439	3.23468	6.08388	2.77051
ENSMUSG00000007207	Stx1a	0.639479	0.28529		4.49124	5.26898	4.66915	5.10454	5.01861	4.91646	5.83537	5.07778	6.23537	5.13169
ENSMUSG00000007216	Zfp775	-0.879528	0.503161		5.23339	4.79268	3.87014	4.94938	2	4.22141	4.59174	3.59929	2	3.27008
ENSMUSG00000007338	Mrpl49	0.143509	0.879045		4.52674	4.60458	3.87014	4.5053	4.05564	4.75975	4.43958	4.82575	3.52477	4.17931
ENSMUSG00000007379	Dennd2c	-1.91079	0.00481483		7.53995	7.80881	7.40127	6.89	7.06014	3.73609	6.74117	4.52018	3.9321	6.16518
ENSMUSG00000007411	Mark3	-0.111084	0.75425		9.53297	9.24091	9.47211	9.59957	9.95911	9.20605	9.6663	9.27239	9.52393	9.61079
ENSMUSG00000007415	Gatad1	-0.313312	0.742663		6.66526	5.6655	6.00881	5.19943	3.36661	5.82892	5.04276	6.04988	4.72949	5.13169
ENSMUSG00000007440	Pcdha11	0.947395	0.536091		3.69655	3.89161	3.96406	4.26322	2.47991	2.73647	5.70794	2.74558	5.50153	2
ENSMUSG00000007458	M6pr	1.79915	0.000696496		8.0925	6.32001	6.94728	6.53723	5.44182	8.84007	7.44756	9.08378	8.89816	8.8005
ENSMUSG00000007476	Lrrc8a	-0.196674	0.658698		9.5154	10.1544	10.1032	9.86318	10.7282	10.3882	9.7455	9.76953	10.1087	9.46567
ENSMUSG00000007564	Ppp2r1a	0.651226	0.149618		7.47328	6.7686	6.78434	7.17323	7.60745	7.65222	6.83566	8.47515	8.11946	7.66574
ENSMUSG00000007570	Fance	-0.692088	0.216916		6.70455	6.69502	6.71849	6.06929	6.64814	5.87331	5.46682	5.79247	7.04071	4.80734
ENSMUSG00000007589	Tinf2	-0.281202	0.623583		6.01154	7.23882	6.50073	6.04394	7.04297	6.30463	6.87574	6.41274	5.91461	6.13652
ENSMUSG00000007591	Tssk4	3.47038	0.178359		2.50613	2	2.19854	2	2	3.07735	4.81432	2	2	2
ENSMUSG00000007594	Hapln4	-1.37898	0.39171		2	4.43417	2.47865	3.97216	5.44182	3.63659	2.85161	3.59929	2	3.27008
ENSMUSG00000007603	Dus3l	0.816473	0.00602025		8.29137	7.6524	7.51425	8.08017	8.10605	8.39299	8.58396	9.10521	8.79218	8.85869
ENSMUSG00000007610	Gtpbp3	0.763822	0.22274		5.79569	4.8948	4.51632	5.15277	5.63751	5.16882	6.16147	5.79247	6.86597	5.34715
ENSMUSG00000007613	Tgfbr1	-2.02246	9.84496e-11		11.5194	11.2824	11.1634	11.265	10.4376	8.82602	9.60651	9.38179	8.35276	9.2946
ENSMUSG00000007617	Homer1	0.431485	0.507502		7.37444	5.0796	6.4497	6.89	6.40106	7.07679	6.50602	7.00566	7.79297	6.42427
ENSMUSG00000007646	Rad51c	2.9204	NA		2	2.22577	2	2	2	2.15188	3.00407	2	2	2.77051
ENSMUSG00000007653	Gabrb2	-0.0182782	0.987679		4.59523	4.34077	4.94268	5.82334	4.70603	3.99907	6.32965	4.95726	3.9321	3.27008
ENSMUSG00000007655	Cav1	-3.57934	0.191784		2.9859	2	3.61614	2	3.75188	2.15188	2	2	2	2
ENSMUSG00000007656	Arpp19	0.574177	0.360696		4.7831	5.1363	5.8604	6.27935	5.9637	6.69924	5.30008	6.77554	6.08388	5.81339
ENSMUSG00000007659	Bcl2l1	0.0844756	0.888471		6.99174	7.98892	7.23037	7.01266	7.44703	7.82321	6.69711	7.44721	7.08127	7.90546
ENSMUSG00000007670	Khsrp	0.538837	0.24272		6.47845	7.54133	6.96102	6.77146	6.91671	7.4691	7.32985	7.12236	8.31923	6.92095
ENSMUSG00000007682	Dio2	-0.403282	0.666333		4.66061	5.43636	7.73679	6.74024	5.21535	5.54318	6.62838	5.189	6.30553	6.07743
ENSMUSG00000007721	Ccdc124	-1.03564	0.20281		4.49124	5.0796	4.46584	4.5053	5.49328	4.80629	3.68366	2.74558	3.9321	3.79517
ENSMUSG00000007739	Cct4	0.64455	0.206051		7.23115	6.39162	6.70767	6.32215	5.38844	7.45457	6.85584	7.35481	7.46533	6.44779
ENSMUSG00000007777	0610009B22Rik	-1.71765	0.206902		4.02918	4.8948	5.59867	3.73935	2.47991	3.82918	2	3.89009	2	3.46711
ENSMUSG00000007783	Cpt1c	-0.92091	0.572392		5.00071	6.15146	3.83079	5.10454	4.30644	2.15188	6.11199	2	2	3.93489
ENSMUSG00000007812	Zfp655	1.65698	0.00151755		8.25479	6.42613	7.06853	6.77146	7.12684	8.57368	7.12059	9.11228	9.18547	9.55773
ENSMUSG00000007815	Rhoa	0.65257	0.226633		4.8686	6.12369	5.30764	5.91007	4.87077	6.25516	5.8149	6.26825	5.6164	6.42427
ENSMUSG00000007817	Zmiz1	-2.22673	5.23013e-13		11.4832	11.5049	11.5542	11.2588	11.9798	9.70459	9.92695	8.5077	9.15728	9.02039
ENSMUSG00000007827	Ankrd26	-0.0547389	0.916509		7.93955	7.21927	7.40462	7.65558	7.53562	6.94781	8.05676	7.37847	7.46533	7.50684
ENSMUSG00000007833	Aldh16a1	-0.0257555	0.978892		6.06081	5.10823	5.34303	3.86044	5.63751	4.87339	5.61627	4.68104	6.16161	5.01055
ENSMUSG00000007836	Hnrnpa0	1.64783	0.0437368		2.64184	4.95907	4.40016	4.42903	3.75188	5.66182	3.68366	6.21668	5.7228	5.98398
ENSMUSG00000007837	Prrg2	0.30355	0.801679		4.62829	3.0118	3.18819	3.2997	4.18648	4.38366	3.49065	3.89009	3.9321	4.17931
ENSMUSG00000007850	Hnrnph1	-0.679882	0.0229389		10.3548	9.994	10.3614	10.0906	9.73959	9.23611	9.97849	9.25332	9.05915	9.51661
ENSMUSG00000007867	Ift43	1.52256	0.450479		2	2.42095	2.19854	2.66422	2.47991	2.63699	2.68112	3.59929	2	2.77051
ENSMUSG00000007872	Id3	0.23144	0.937595		2	2.74642	2.19854	3.11731	2.83941	2.28928	3.68366	2	2	2.43609
ENSMUSG00000007877	Tcap	-2.96101	NA		3.81616	2	2	2	2	2	2	2	2	2
ENSMUSG00000007880	Arid1a	-1.16627	8.45852e-06		11.5233	11.2374	11.2439	10.9352	11.9081	10.0143	10.3718	10.0005	10.4636	10.311
ENSMUSG00000007888	Crlf1	6.97624	0.0744939		2	2	2	2	2	2.28928	2	2	6.37244	2.77051
ENSMUSG00000007891	Ctsd	-2.04337	2.43453e-19		12.9843	13.8497	13.1725	13.1135	13.2275	11.3563	11.431	11.1855	11.185	11.1249
ENSMUSG00000007892	Rplp1	1.26824	2.38363e-07		7.35482	7.65725	7.313	7.63026	7.17492	8.86501	8.65478	8.45304	8.97553	8.41535
ENSMUSG00000007908	Hmgcll1	0.365316	0.908391		2	3.51776	2.06926	2.37	2	3.28877	2.26439	2.74558	2	2.43609
ENSMUSG00000007944	Ttc9b	1.046	0.527358		3.08449	2.59284	2.79717	2.66422	2.47991	2.53013	3.59038	2.74558	4.50931	2
ENSMUSG00000007946	Phox2a	-1.14064	0.687551		2	3.95601	3.79034	2.37	2	2.91695	3.26778	2	2	2
ENSMUSG00000007950	Abhd8	-0.586477	0.624288		3.56613	4.1336	4.61227	4.57774	2.47991	3.95843	4.07658	3.59929	2.95509	3.04181
ENSMUSG00000007987	Ift22	0.808536	0.37542		3.42274	4.52189	3.83079	3.4616	3.36661	4.91646	3.77127	4.95726	4.50931	3.46711
ENSMUSG00000007989	Fzd3	-0.455042	0.584397		5.98626	6.32001	5.85059	6.06929	5.1527	5.50137	6.49319	3.23468	4.50931	5.70042
ENSMUSG00000008028	1700008O03Rik	-2.35859	0.263153		2.18913	2.74642	3.47012	2.90848	2.83941	2.28928	2	2	2.95509	2
ENSMUSG00000008035	Mid1ip1	-1.6829	0.000158217		5.31688	5.99165	5.96859	6.0942	5.9637	4.47291	4.26947	4.33911	4.72949	4.28756
ENSMUSG00000008036	Ap2s1	0.65347	0.368261		4.17056	5.94481	5.24915	5.05465	6.28903	6.09569	6.99882	5.86126	5.08909	5.66071
ENSMUSG00000008090	Fgfrl1	-1.32751	0.259242		2.64184	6.32001	2.98811	4.34851	5.21535	3.91662	3.85387	4.33911	2.95509	3.79517
ENSMUSG00000008129	Brme1	1.24986	0.502761		2.35632	2.22577	2.31718	2.90848	2.83941	3.47313	2.85161	2	2	3.64044
ENSMUSG00000008136	Fhl2	0.399264	NA		2	2	2.52869	2	2	2.28928	2.26439	2	2	2
ENSMUSG00000008140	Emc10	0.442264	0.424002		7.54429	7.03028	7.21325	6.70833	5.68255	8.0456	6.97134	7.33076	7.46533	6.83436
ENSMUSG00000008153	Clstn3	-0.942545	0.455738		2.88008	5.10823	3.83079	4.42903	3.91174	4.11452	3.85387	3.59929	2.95509	2
ENSMUSG00000008167	Fbxw9	0.846562	0.497897		2	4.34077	3.5928	3.73935	3.12696	4.55696	3.68366	4.33911	4.24938	3.79517
ENSMUSG00000008193	Spib	4.09271	0.0135865		2.18913	2	2	2.90848	2	2.73647	3.00407	3.23468	5.6164	3.27008
ENSMUSG00000008200	Fnbp4	0.0819652	0.801308		11.3628	11.0972	11.102	10.8196	11.2994	10.9536	11.2532	11.2558	11.1804	11.4639
ENSMUSG00000008206	Cers4	-0.032141	0.981808		5.14477	4.18824	6.4913	4.42903	3.57207	3.95843	5.04276	4.33911	6.66711	3.64044
ENSMUSG00000008226	Scrn3	-1.25109	0.153258		4.45484	6.89719	6.3278	4.34851	6.34613	4.47291	5.61627	5.64421	2.95509	4.06227
ENSMUSG00000008301	Phax	-0.170422	0.833685		4.25765	5.89639	5.90844	6.23524	6.37386	6.15982	5.27031	5.79247	5.24005	5.84916
ENSMUSG00000008305	Tle1	-1.11566	0.228478		5.16744	5.9762	6.37302	4.71254	6.31786	4.22141	6.34401	4.132	3.52477	3.27008
ENSMUSG00000008307	1700109H08Rik	2.66096	0.00163653		3.17678	2.74642	3.09161	3.86044	4.05564	4.73591	3.38352	4.95726	6.91168	5.70042
ENSMUSG00000008318	Relt	1.79309	0.0239603		6.24261	3.42978	3.5928	3.86044	4.94659	6.88416	4.89455	6.45786	6.81876	6.68401
ENSMUSG00000008333	Snrpb2	1.02079	0.337749		3.69655	5.43636	4.47863	4.17257	2.47991	5.30469	5.44033	5.92691	2	5.29622
ENSMUSG00000008348	Ubc	-1.10583	0.0081791		7.33493	7.90168	7.38778	7.77593	8.46303	7.18201	5.75168	6.77554	6.99897	6.70368
ENSMUSG00000008373	Prpf31	0.905844	0.149805		4.33979	5.50255	6.16727	5.63248	6.2596	6.79466	5.11152	7.03573	6.86597	6.42427
ENSMUSG00000008384	Sertad1	0.51911	0.691951		3.49622	2.59284	3.61614	2.90848	4.79075	4.58393	3.14194	4.33911	2.95509	4.28756
ENSMUSG00000008393	Carhsp1	0.381801	0.539562		4.896	5.99165	5.95493	5.63248	6.19889	6.49422	5.30008	6.77554	5.91461	5.84916
ENSMUSG00000008398	Elk3	-1.08712	0.00242808		9.71807	9.74108	9.74772	9.39176	9.48693	9.18639	9.00128	8.01357	7.79297	8.10358
ENSMUSG00000008429	Herpud2	-0.453351	0.218308		7.50478	7.3206	7.12044	6.83195	6.79893	6.98874	6.45401	6.70244	6.55635	6.74224
ENSMUSG00000008435	Rdh13	1.56082	0.0548288		4.2993	3.75346	2.91474	4.07584	5.49328	5.23835	4.32843	5.79247	6.61279	5.61988
ENSMUSG00000008438	Adam21	0.601662	0.817842		2.76587	2	2.06926	3.60715	2	2.73647	2.68112	3.23468	2	3.27008
ENSMUSG00000008450	Nutf2	0.756369	0.568223		4.21476	3.33608	2.83743	3.73935	2	3.99907	3.26778	2.74558	4.72949	4.28756
ENSMUSG00000008475	Arpc5	1.26735	0.0062416		6.36534	5.54504	5.99997	4.83581	4.79075	6.94781	7.1617	6.87869	6.43639	6.76114
ENSMUSG00000008482	Rnf151	0.472755	0.872104		2	3.12818	2.19854	3.11731	2	2.63699	3.14194	2	2	3.27008
ENSMUSG00000008489	Elavl2	-1.6281	0.354811		3.56613	2.42095	2.19854	3.4616	3.57207	2.28928	2.68112	2.74558	2	2.43609
ENSMUSG00000008496	Pou2f2	0.217292	0.556715		10.7142	10.4691	10.4728	10.3937	10.8129	10.5568	10.2944	10.7482	10.7513	11.399
ENSMUSG00000008540	Mgst1	1.45508	0.605861		2	2	2	2.37	3.36661	2.53013	3.93199	2.74558	2	2.43609
ENSMUSG00000008575	Nfib	-1.3559	0.070486		5.72103	3.95601	5.18037	5.79323	6.42776	4.07705	4.68493	3.89009	5.37671	3.64044
ENSMUSG00000008590	Htr3b	2.59904	NA		2	2	2	2	2	2	2	2.74558	2	2.43609
ENSMUSG00000008601	Rab25	1.59546	0.518451		2	2	2.95189	2.90848	2.47991	2.73647	2.26439	4.82575	2	2
ENSMUSG00000008604	Ubqln4	-0.269359	0.563063		7.87215	7.51485	6.91707	7.32825	6.83926	7.08626	7.33705	6.77554	7.43434	6.66406
ENSMUSG00000008658	Rbfox1	-1.32525	0.0448955		7.78687	5.16383	5.8555	6.86126	7.06014	5.22128	6.27074	5.56394	5.7228	4.48238
ENSMUSG00000008668	Rps18	2.67104	0.00723091		2.35632	2.8852	2.13535	3.11731	3.12696	3.87356	3.85387	5.189	4.24938	4.17931
ENSMUSG00000008682	Rpl10	1.22222	0.323809		2	3.67909	3.79034	5.00298	2.47991	5.32081	4.208	4.68104	3.9321	4.94594
ENSMUSG00000008683	Rps15a	2.45186	5.40855e-09		5.62602	5.9762	5.63338	6.23524	4.61602	8.2593	6.76271	8.18437	8.41756	8.26456
ENSMUSG00000008690	Ncaph2	0.847818	0.0779675		4.97524	5.2434	6.06076	5.63248	5.8888	6.41385	5.98946	5.98971	7.12073	6.32615
ENSMUSG00000008730	Hipk1	-0.513716	0.198099		10.3775	9.48144	9.53658	9.50754	10.4972	9.50303	9.14966	9.34023	9.96978	9.08557
ENSMUSG00000008734	Gprc5b	-1.27	0.21866		4.02918	3.95601	4.8669	5.37231	4.18648	3.5297	2.26439	3.23468	4.92046	3.46711
ENSMUSG00000008763	Man1a2	-0.680973	0.0129828		10.002	10.1501	10.038	10.086	10.22	9.21901	10.0013	9.28496	9.33555	9.0629
ENSMUSG00000008822	Acyp1	0.145775	0.954341		4.02918	2.59284	2.31718	3.11731	2.47991	3.78339	2	2	2	4.06227
ENSMUSG00000008845	Cd163	-0.337817	0.825058		3.75759	5.26898	4.82746	4.64671	3.12696	3.91662	5.72998	3.59929	2	2.77051
ENSMUSG00000008855	Hdac5	-2.97516	2.03894e-09		9.8761	9.37357	8.46504	9.11277	10.4877	7.22118	7.544	5.56394	5.7228	6.16518
ENSMUSG00000008859	Rala	0.165307	0.849464		3.87243	4.82753	4.83742	5.19943	5.8098	5.48715	5.07755	4.95726	5.37671	4.7327
ENSMUSG00000008892	Vdac3	0.182802	0.882493		3.42274	3.33608	3.87014	3.73935	3.91174	4.11452	3.85387	3.89009	2	3.93489
ENSMUSG00000008958	Vps72	-2.11434	0.00122932		5.29645	6.02205	5.30764	5.99187	7.43392	4.15104	4.855	4.33911	2.95509	4.57073
ENSMUSG00000008976	Gabpa	-0.42275	0.450547		7.923	7.22582	7.12655	7.36964	6.28903	6.78307	5.98946	7.63572	6.66711	6.86962
ENSMUSG00000009013	Dynll1	0.894305	0.169257		5.02574	4.68279	4.64667	5.6661	4.41718	5.20401	6.6166	5.72024	4.50931	5.77671
ENSMUSG00000009030	Pdcl	0.136245	0.892104		5.73627	3.67909	5.47012	5.96512	3.91174	5.61029	4.97056	4.95726	5.37671	5.70042
ENSMUSG00000009035	Tmem184b	-1.15665	0.000661219		9.2899	8.3749	8.11397	8.29414	8.13063	7.48707	7.53777	7.37847	7.15914	7.26346
ENSMUSG00000009070	Rsph14	-0.508154	NA		2	2	2	2	2.83941	2	2	2	2	2
ENSMUSG00000009073	Nf2	-0.698007	0.0922282		8.74389	7.80881	7.77746	7.61313	8.34892	7.95297	7.06966	7.23032	6.95598	7.65567
ENSMUSG00000009075	Cabp7	-3.26306	0.271098		2	2.22577	2.25908	2	4.94659	2	2.48775	2	2	2
ENSMUSG00000009076	Zmat5	0.118918	0.920226		4.33979	4.2409	3.24915	3.73935	3.36661	3.78339	3.59038	4.132	3.52477	4.48238
ENSMUSG00000009079	Ewsr1	-0.379436	0.242126		9.3617	8.71677	9.02833	8.64542	9.21148	8.68059	8.49346	8.64083	9.02835	8.31019
ENSMUSG00000009090	Ap1b1	-0.388373	0.377157		9.55999	8.64533	9.40211	9.62544	9.90788	8.74472	9.73601	8.69837	9.31017	8.66657
ENSMUSG00000009092	Derl3	-0.499276	0.845325		2.18913	3.82419	3.81071	2	5.54298	3.63659	5.23992	2	2	2
ENSMUSG00000009093	Gstt4	2.65564	NA		2	2	2	2	2	2	2.48775	2	2	2.43609
ENSMUSG00000009112	Bcl2l13	0.461124	0.541929		4.56139	6.65678	5.53888	5.63248	5.21535	5.62335	7.05227	5.92691	5.37671	5.88406
ENSMUSG00000009114	2610028H24Rik	-3.51374	NA		2	4.2409	2	2	2	2	2	2	2	2
ENSMUSG00000009145	Dqx1	0.32006	0.784953		5.37647	5.39049	5.91316	5.4896	4.18648	4.35264	4.4921	4.82575	7.46533	4.17931
ENSMUSG00000009207	Lnpk	1.43255	0.000119455		6.81636	6.72305	6.8399	6.6591	5.27538	7.5431	7.95285	7.98303	8.40163	7.89694
ENSMUSG00000009214	Mymk	0.70272	0.782887		2	3.23587	3.81071	2.90848	2	3.47313	2	2.74558	2	4.65399
ENSMUSG00000009216	Fam163b	-0.44869	0.846389		2	2.22577	4.2139	3.2997	2.47991	2.82953	2.26439	2.74558	2.95509	3.46711
ENSMUSG00000009248	Ascl2	1.04172	0.74173		2	2.8852	2	3.11731	2	3.35288	2	3.23468	2	3.04181
ENSMUSG00000009281	Rarres2	-0.783073	0.764586		2	2.42095	3.05793	3.73935	2	2.53013	2.26439	2	2.95509	2.77051
ENSMUSG00000009291	Pttg1ip	0.21121	0.743748		6.94658	7.69076	6.24041	6.8757	5.8888	7.49774	6.79443	6.87869	7.43434	6.51615
ENSMUSG00000009292	Trpm2	-0.824291	0.117359		9.16451	10.367	9.41879	10.0111	10.8516	9.23929	10.2852	8.73548	8.58208	8.70612
ENSMUSG00000009293	Ube2g2	-0.151459	0.867561		6.94658	5.54504	5.3219	5.59807	6.45398	6.30463	4.54278	6.50161	5.24005	6.35131
ENSMUSG00000009350	Mpo	-3.31456	NA		4.69222	2	2.19854	2	2	2.28928	2	2	2	2
ENSMUSG00000009376	Met	2.72603	0.146675		2	2	2.37304	2.37	3.75188	4.73591	5.30008	3.89009	2	2
ENSMUSG00000009378	Slc16a12	-2.72155	NA		3.69655	2	2.47865	2.37	2	2.15188	2	2	2	2
ENSMUSG00000009394	Syn2	-0.266268	0.891824		2.35632	5.39049	4.63529	5.33099	2	4.97874	5.41335	3.59929	2	2.77051
ENSMUSG00000009406	Elk1	0.175905	0.859363		4.896	6.00693	4.28841	4.64671	4.52003	5.64911	4.0061	5.47894	5.50153	4.7327
ENSMUSG00000009418	Nav1	-3.44121	4.18376e-20		10.5137	9.74792	10.2772	9.51217	10.2596	6.59043	7.61084	6.62543	6.16161	5.81339
ENSMUSG00000009470	Tnpo1	1.49308	0.000313519		6.77267	7.52018	7.69631	7.82139	6.67067	8.51184	7.66903	9.20782	9.12854	9.20426
ENSMUSG00000009535	Rnmt	0.610948	0.202728		7.8893	6.7686	7.4163	7.1257	6.79893	7.43988	6.88559	8.30039	8.31923	7.97995
ENSMUSG00000009545	Kcnq1	2.23597	0.338438		2	3.33608	2.06926	2	2	2.53013	4.63909	3.23468	2	2.43609
ENSMUSG00000009549	Srp14	0.364787	0.704833		3.34532	4.34077	4.30286	5.28845	4.94659	5.35251	4.32843	5.07778	3.52477	5.18864
ENSMUSG00000009551	6330409D20Rik	-1.31005	0.311943		4.4175	2.59284	3.8506	3.2997	4.30644	2.99938	3.49065	3.23468	2.95509	2
ENSMUSG00000009555	Cdk9	-0.561091	0.505318		9.80197	8.07482	7.36558	7.56938	8.10605	6.06731	8.84094	7.25609	8.75504	6.8521
ENSMUSG00000009563	Tor2a	-0.0941288	0.925011		4.2993	5.89639	6.12316	5.28845	5.68255	6.47994	5.07755	4.132	5.08909	5.48995
ENSMUSG00000009566	Fpgs	0.494638	0.429512		5.5243	5.99165	4.63529	6.0942	5.72623	6.04807	5.11152	6.45786	6.00173	6.62333
ENSMUSG00000009569	Mrtfb	-0.362397	0.333369		8.05955	8.5284	8.21962	8.50851	8.45007	7.88684	8.39	7.80241	8.38553	7.31553
ENSMUSG00000009575	Cbx5	0.617253	0.232891		5.78106	7.43235	6.77918	7.66392	7.7518	8.23186	7.99441	7.65522	7.26858	7.79974
ENSMUSG00000009585	Apobec3	0.427576	0.293079		9.6583	9.13012	9.80405	9.57102	10.6064	10.3381	10.6095	10.3083	9.82799	10.1119
ENSMUSG00000009596	Taf7l	1.42467	NA		2	2	2	2.37	2	2.15188	2	2	2	2.43609
ENSMUSG00000009614	Sardh	-1.26604	0.22769		6.54056	3.42978	5.74343	5.00298	5.8888	4.03859	6.00762	3.23468	2.95509	3.64044
ENSMUSG00000009621	Vav2	-2.52297	6.56608e-08		10.5843	9.17479	9.432	9.45562	10.3618	6.63624	8.56263	6.77554	7.15914	6.90404
ENSMUSG00000009628	Tex15	3.39658	0.0753413		2.64184	2	2.95189	2	2	2.28928	3.49065	2.74558	6.08388	2
ENSMUSG00000009630	Ppp2cb	0.573546	0.41819		4.2993	5.64611	4.37302	5.91007	4.94659	5.62335	5.8149	5.92691	4.50931	6.01581
ENSMUSG00000009633	G0s2	0.277381	NA		2	2	2	2	2.83941	2.28928	2	2	2	2
ENSMUSG00000009640	Dmap1	-0.206574	0.710488		6.25324	6.00693	5.48286	5.4896	6.22957	5.69929	5.75168	5.56394	5.50153	6.01581
ENSMUSG00000009647	Mcu	-1.35644	0.289399		3.08449	3.89161	3.90844	4.07584	2.83941	3.07735	3.26778	2	2.95509	2.43609
ENSMUSG00000009654	Oit3	-0.896696	0.845325		2	2	2	2	4.30644	2.15188	2	3.59929	2	2
ENSMUSG00000009670	Tex11	-2.47347	0.448776		2	4.43417	2	2.66422	2.47991	2	2	2	3.52477	2
ENSMUSG00000009681	Bcr	-2.08654	9.92251e-09		7.43175	7.25171	7.42458	7.63875	8.397	5.36811	6.06075	5.79247	5.7228	5.39634
ENSMUSG00000009687	Fxyd5	1.80255	0.0108148		4.69222	4.64422	5.76446	4.34851	3.36661	6.17763	7.66903	5.29226	6.08388	5.57786
ENSMUSG00000009731	Kcnd1	-3.47681	1.75695e-07		8.61581	8.11416	7.11431	7.42959	8.38343	4.22141	5.95246	5.29226	2	3.04181
ENSMUSG00000009733	Tfcp2	-1.50379	0.116357		7.91632	5.96059	5.63338	6.50044	7.28123	6.16875	6.75198	3.59929	2	4.38826
ENSMUSG00000009739	Pou6f1	-1.85491	4.81435e-06		7.54429	6.90536	6.82995	6.97292	7.31022	5.50137	5.77306	4.132	4.92046	5.70042
ENSMUSG00000009741	Ubp1	1.33634	1.89088e-05		9.86053	9.82861	9.40085	9.22698	9.60276	10.9439	9.90654	11.2317	11.1329	11.1221
ENSMUSG00000009772	Nuak2	0.989956	0.144754		4.69222	6.87237	4.83742	6.6591	6.7147	8.08624	7.0258	6.70244	6.37244	7.00263
ENSMUSG00000009828	Cilk1	-2.29258	2.47428e-07		7.75729	8.09998	7.95722	7.51508	8.49495	5.895	6.54383	5.72024	3.52477	5.61988
ENSMUSG00000009863	Sdhb	0.734021	0.255767		4.07786	4.68279	5.62766	6.0942	5.27538	6.50837	5.66283	6.10765	5.6164	5.73907
ENSMUSG00000009876	Cox4i2	3.1545	NA		2	2	2	2	2	2	2.26439	2	2	3.04181
ENSMUSG00000009894	Snap47	-0.642697	0.533279		4.12495	4.72036	5.91786	5.52667	3.57207	4.75975	4.0061	5.56394	2.95509	3.79517
ENSMUSG00000009905	Kdsr	0.193887	0.786336		5.27573	6.74144	6.67193	6.01814	6.19889	6.22978	5.44033	6.84512	6.23537	7.0648
ENSMUSG00000009907	Vps4b	0.717598	0.0587961		6.54056	6.24465	6.88861	6.94581	6.50502	6.81756	6.93386	7.69345	7.74328	7.41436
ENSMUSG00000009927	Rps25	0.632658	0.497897		4.12495	3.67909	3.36387	4.34851	3.57207	4.03859	3.85387	3.23468	5.24005	4.7327
ENSMUSG00000009941	Nxf2	2.26733	NA		2	2	2	2	2	2.53013	2	2	2	2
ENSMUSG00000010021	Kif19a	-0.529322	0.465362		5.64229	5.91271	5.87498	5.24463	5.49328	4.18666	5.30008	4.132	6.37244	5.01055
ENSMUSG00000010025	Aldh3a2	-0.252976	0.798637		8.89925	5.86319	6.9881	6.8757	6.22957	7.02854	7.55639	7.69345	5.08909	7.31553
ENSMUSG00000010044	Zmynd10	-3.33922	NA		2	3.0118	3.30765	2	2.83941	2	2	2	2	2
ENSMUSG00000010045	Tmem115	0.650157	0.507502		4.8686	5.52395	5.21134	5.00298	3.12696	5.85128	3.59038	4.132	6.55635	5.73907
ENSMUSG00000010047	Hyal2	-1.95902	0.120959		4.8686	4.2409	3.6391	3.73935	5.49328	4.25536	2	2.74558	2	3.04181
ENSMUSG00000010048	Ifrd2	2.07626	0.000124638		4.07786	4.4787	3.21899	4.07584	4.94659	5.69929	6.02555	5.98971	6.61279	5.73907
ENSMUSG00000010051	Hyal1	-0.440023	NA		2.35632	2.59284	2.75575	2	2	2.53013	2	2.74558	2	2
ENSMUSG00000010054	Tusc2	0.425399	0.747868		2.88008	4.64422	5.24166	5.24463	2.47991	5.74779	3.38352	4.132	5.37671	4.57073
ENSMUSG00000010057	Nprl2	-0.753282	0.300009		4.69222	4.68279	4.8669	4.89371	5.92674	4.38366	4.89455	4.52018	2.95509	4.48238
ENSMUSG00000010064	Slc38a3	-2.67393	0.00687292		6.33563	4.0768	4.84731	5.15277	4.61602	2.15188	3.26778	4.33911	2	3.27008
ENSMUSG00000010066	Cacna2d2	-1.21572	0.436489		6.38482	2.59284	3.72745	3.86044	2.47991	3.6872	4.43958	4.132	2.95509	2
ENSMUSG00000010067	Rassf1	0.239496	0.749579		6.10845	4.95907	5.55708	5.05465	5.63751	6.34459	6.16147	4.68104	5.37671	5.34715
ENSMUSG00000010080	Epn3	-0.687197	NA		2	2.74642	2	2	2	2.15188	2	2	2	2
ENSMUSG00000010086	Rnf112	0.821588	0.653128		4.59523	2	3.24915	5.63248	3.12696	2.28928	5.85556	3.59929	6.23537	2.43609
ENSMUSG00000010095	Slc3a2	2.3417	2.42063e-10		7.47782	7.23233	5.87013	6.34308	6.87851	9.06366	8.5472	9.48348	9.4484	9.15867
ENSMUSG00000010097	Nxf1	-0.622307	0.00400896		9.8666	9.80367	9.69768	9.52825	9.65737	9.30051	9.17197	8.96378	8.82838	9.1335
ENSMUSG00000010110	Stx5a	-1.03904	0.00835144		7.68449	7.5776	7.76054	7.47771	7.84389	6.99378	7.27095	5.92691	6.61279	5.84916
ENSMUSG00000010122	Slc47a1	-2.35064	NA		3.34532	2	2.13535	2	2	2	2	2	2	2
ENSMUSG00000010136	Pifo	2.12594	NA		2	2	2	2	2	2.15188	2	2	2	2.43609
ENSMUSG00000010142	Tnfrsf13b	-1.64222	0.0414232		4.7831	5.26898	5.85059	5.45155	6.77833	3.41426	5.17715	3.23468	2.95509	5.07239
ENSMUSG00000010154	Spire2	-2.55976	0.397126		2.35632	2	4.18298	3.2997	2	2.63699	2	2	2	2
ENSMUSG00000010175	Prox1	-0.568164	0.229074		7.60368	8.36307	7.20558	7.42959	7.87333	6.32874	7.17782	7.51282	6.81876	7.74383
ENSMUSG00000010205	Raver1	0.262686	0.506013		8.92775	8.64777	8.57107	8.194	8.59257	9.19516	8.07409	9.10521	8.80434	8.91463
ENSMUSG00000010277	2610507B11Rik	-0.148628	0.683088		10.5906	10.0346	10.0027	10.0609	9.83494	10.1125	10.2522	9.61876	10.0588	9.76388
ENSMUSG00000010290	AI597479	-1.7038	0.0324606		4.94931	5.54504	4.7766	5.59807	7.5839	5.0578	3.38352	4.33911	4.72949	4.80734
ENSMUSG00000010307	Tmem86a	-0.371223	0.404062		8.30166	8.05658	8.07345	8.28335	7.81384	8.4213	6.97134	7.33076	7.49566	8.01974
ENSMUSG00000010342	Tex14	1.39216	0.281699		4.12495	3.23587	3.5928	3.4616	3.57207	3.73609	2	5.72024	2.95509	5.73907
ENSMUSG00000010358	Ifi35	1.34799	0.0093808		4.45484	5.10823	6.40686	5.00298	5.21535	6.78307	7.03468	6.62543	6.37244	6.44779
ENSMUSG00000010362	Rdm1	-1.88329	0.342952		2.18913	2.59284	3.24915	3.97216	3.36661	2.91695	2.48775	2	2	2
ENSMUSG00000010376	Nedd8	2.56942	0.00292569		2	3.42978	3.8506	3.97216	2.83941	5.8842	4.07658	5.56394	5.37671	5.57786
ENSMUSG00000010392	Gosr1	0.105526	0.881594		6.14318	6.20545	7.07064	5.91007	5.99974	6.80042	5.54348	6.58533	6.00173	6.8521
ENSMUSG00000010406	Mrpl52	1.29303	0.0102718		4.62829	6.21864	5.27136	5.45155	5.59102	7.29647	6.34401	6.66445	7.08127	5.84916
ENSMUSG00000010453	Kansl3	0.252966	0.493089		8.13049	8.25522	8.4391	8.89617	8.29192	8.38343	8.5503	8.40777	9.10905	8.83659
ENSMUSG00000010461	Eya4	-1.0936	0.102173		8.02272	8.43828	7.53582	7.25282	7.14304	7.56695	7.58689	5.56394	4.92046	5.61988
ENSMUSG00000010476	Ebf3	-2.42512	7.07766e-13		9.05326	8.74667	8.72051	7.51508	8.30638	6.12352	6.22492	6.26825	6.30553	6.10728
ENSMUSG00000010492	Uckl1os	-0.546425	0.529819		6.47845	4.2409	4.70223	5.05465	5.33302	4.25536	5.07755	4.95726	3.9321	5.57786
ENSMUSG00000010505	Myt1	-0.542594	0.817701		2.64184	2	3.21899	5.28845	4.05564	2.28928	4.855	2	3.9321	2
ENSMUSG00000010517	Faf1	0.410994	0.355728		7.41763	6.55648	6.68302	6.6423	7.7089	7.63299	7.64023	7.57558	7.04071	7.34088
ENSMUSG00000010538	Tsacc	-0.76041	0.745494		2.50613	3.60068	4.35926	3.4616	2	3.15132	2	2	2	4.17931
ENSMUSG00000010554	Mettl16	1.07808	0.0487916		5.88046	5.29412	4.35926	5.91007	4.52003	6.69924	5.8149	6.16319	6.55635	6.27446
ENSMUSG00000010607	Pigyl	0.417907	0.801555		2.50613	2.42095	3.24915	3.60715	4.05564	4.25536	3.68366	3.59929	2	2.77051
ENSMUSG00000010608	Rbm25	-0.305287	0.429347		12.6594	11.8359	12.0305	12.1596	12.6087	11.3214	11.8803	12.0708	12.4796	11.9706
ENSMUSG00000010609	Psen2	2.34862	1.0519e-09		5.54176	5.39049	5.02343	4.94938	5.01861	7.95813	6.50602	7.767	7.40268	7.09491
ENSMUSG00000010660	Plcd1	-0.521218	0.447206		6.75032	5.92885	6.26645	5.93785	6.69285	4.18666	6.14517	5.56394	6.76996	5.77671
ENSMUSG00000010663	Fads1	-1.64665	4.1661e-06		8.77928	7.96173	7.56309	8.38274	7.7518	6.85678	6.30049	6.45786	6.08388	6.8164
ENSMUSG00000010721	Lmbr1	0.806223	0.236679		4.2993	4.0768	4.4913	4.07584	3.57207	5.33675	4.43958	4.95726	4.72949	4.38826
ENSMUSG00000010751	Tnfrsf22	0.612517	0.658471		4.94931	2.74642	3.15671	2.66422	3.36661	4.80629	3.38352	2.74558	4.72949	3.93489
ENSMUSG00000010755	Cars	-0.239232	0.686557		7.69623	6.80402	7.15072	6.89	7.51085	6.4871	7.59292	6.04988	7.61099	6.74224
ENSMUSG00000010803	Gabra1	-0.736916	0.532777		3.81616	4.4787	5.24915	4.77549	3.57207	4.41403	3.77127	3.23468	4.92046	2
ENSMUSG00000010825	Grid2ip	0.0692239	NA		2	2	2	2.37	3.12696	2.53013	2.26439	2.74558	2	2
ENSMUSG00000010830	Kdelr3	0.713106	0.486782		4.97524	4.0768	3.98213	3.2997	2.47991	4.41403	3.59038	4.95726	4.50931	5.13169
ENSMUSG00000010911	Apip	0.344731	0.785115		5.27573	4.64422	4.62383	4.07584	2	4.28852	3.59038	4.52018	5.82189	4.87831
ENSMUSG00000010914	Pdhx	1.00042	0.0537638		4.62829	5.91271	4.69129	4.57774	5.68255	6.1143	6.32965	5.98971	6.00173	6.10728
ENSMUSG00000010936	Vac14	0.094616	0.859363		9.27953	9.49234	9.34128	9.31172	10.4908	9.57619	9.30453	9.8479	10.1475	9.7986
ENSMUSG00000011008	Mcoln2	-1.72526	NA		2.18913	2	4.01761	2	2	2.41473	2	2.74558	2	2
ENSMUSG00000011096	Akt1s1	-0.185543	0.834746		6.57488	5.52395	5.94575	4.94938	4.70603	5.895	5.61627	5.29226	6.08388	4.28756
ENSMUSG00000011114	Tbrg1	0.333124	0.65244		5.94749	4.4787	5.41796	5.41247	4.52003	5.61029	4.63909	5.72024	6.00173	5.73907
ENSMUSG00000011148	Adssl1	0.320735	0.812397		5.25472	3.0118	6.26276	5.10454	2.83941	5.35251	6.42728	4.132	3.9321	5.29622
ENSMUSG00000011154	Cfap161	2.73525	NA		2	2	2	2	2	2	2.48775	2.74558	2	2
ENSMUSG00000011158	Brf1	-0.637853	0.192034		8.71532	7.73731	7.94114	8.57195	9.26058	7.63621	8.70571	7.61595	7.33719	7.81791
ENSMUSG00000011171	Vipr2	1.22565	NA		2	2	2	2.66422	2	2.82953	2	2	2	2
ENSMUSG00000011179	Odc1	3.24529	1.65454e-05		2.50613	3.23587	2.47865	2.90848	3.57207	5.03844	4.07658	6.10765	5.08909	5.39634
ENSMUSG00000011254	Thg1l	-1.04274	0.424641		6.19926	4.01767	2.19854	4.42903	4.70603	4.07705	2.85161	3.23468	4.50931	4.57073
ENSMUSG00000011256	Adam19	0.0275369	0.987679		2.9859	4.79268	4.50387	4.17257	2.47991	3.47313	5.56815	2	2	3.79517
ENSMUSG00000011257	Pabpc4	0.158925	0.853254		5.31688	4.82753	4.88622	4.26322	3.91174	5.07691	4.38508	4.82575	5.24005	4.87831
ENSMUSG00000011263	Exoc3l2	-3.95628	0.0271647		4.66061	2.42095	3.2787	3.2997	4.41718	2	2	2	3.52477	2
ENSMUSG00000011267	Zfp296	-3.73867	0.175929		2	2.74642	3.33603	2.66422	3.36661	2	2	2	2	2
ENSMUSG00000011305	Plin5	-0.459686	0.871279		3.17678	2.59284	2.06926	3.2997	2	2.63699	2.26439	2	2	3.27008
ENSMUSG00000011306	Sugp1	-0.180238	0.825359		7.70788	5.34311	5.90371	6.04394	6.64814	5.97866	6.94332	6.21668	6.30553	6.35131
ENSMUSG00000011382	Dhdh	0.843112	0.25393		6.47845	6.09537	6.41353	5.82334	3.12696	7.49064	6.80485	6.16319	5.91461	6.8164
ENSMUSG00000011427	Zfp790	0.270727	0.664947		6.7578	6.40321	6.20623	5.41247	5.84984	5.96846	5.68556	6.66445	7.08127	6.66406
ENSMUSG00000011589	Fsd1	0.051973	0.983558		2	3.12818	3.36387	2.66422	3.12696	2.41473	3.93199	3.23468	2	2
ENSMUSG00000011658	Fuz	-0.117459	0.850782		6.02402	5.75873	6.32426	5.82334	5.59102	6.20394	5.66283	5.07778	5.91461	5.95144
ENSMUSG00000011751	Sptbn4	-0.325603	0.812397		4.07786	4.38822	3.47012	3.4616	4.70603	3.15132	5.11152	3.23468	2.95509	3.04181
ENSMUSG00000011752	Pgam1	0.590224	0.796031		2.35632	2.22577	2.37304	2.66422	2.83941	2.73647	2	3.23468	2.95509	2.43609
ENSMUSG00000011831	Evi5	-0.863989	0.00301633		7.84779	8.35115	8.69471	8.31018	7.93977	7.59704	7.35133	7.44721	7.26858	7.36579
ENSMUSG00000011832	Evi5l	-0.682	0.289605		6.64924	6.43746	5.92254	6.25746	5.72623	4.87339	5.32924	5.07778	6.91168	5.01055
ENSMUSG00000011837	Snapc2	0.753366	0.617468		3.9788	2.59284	2.75575	3.86044	5.21535	4.38366	2	4.132	5.7228	4.7327
ENSMUSG00000011877	Git1	-0.832456	0.00145419		8.82098	8.67911	8.54167	8.71933	9.28634	7.91631	7.81017	8.01357	8.21371	8.08869
ENSMUSG00000011884	Gltp	-0.743356	0.21477		6.80194	6.63727	6.78176	6.27935	4.70603	6.25516	5.85556	5.29226	5.37671	5.4439
ENSMUSG00000011958	Bnip2	0.396871	0.235913		8.53965	8.25202	8.68371	8.48045	8.03835	8.76695	8.81024	9.21441	8.17674	8.89337
ENSMUSG00000011960	Ccnt1	-0.649725	0.025885		9.07441	9.07318	9.12044	8.69511	9.32236	8.4995	8.34073	8.56037	7.76834	8.74462
ENSMUSG00000012017	Scarf2	1.24329	0.0277851		5.55901	5.2434	5.79545	5.28845	6.10275	6.1143	5.11152	7.09406	7.12073	7.54005
ENSMUSG00000012076	Brms1l	-0.448271	0.429464		6.51427	6.6075	6.3136	6.21267	7.74119	6.1143	6.91474	5.98971	6.49762	6.01581
ENSMUSG00000012114	Med15	0.331573	0.359389		9.41359	8.77149	9.05845	8.84938	9.36788	9.99625	9.18399	9.03994	9.36048	9.42476
ENSMUSG00000012117	Dhdds	0.778225	0.00277228		7.66869	7.41527	7.28051	7.17323	7.60745	8.0162	8.17392	8.08721	8.17674	8.51336
ENSMUSG00000012123	Crybg2	2.15397	0.387494		2.35632	2	2.57705	2	2	2.15188	3.38352	3.59929	2	2.43609
ENSMUSG00000012126	Ubxn11	0.483969	0.665168		3.34532	3.23587	3.99998	3.86044	4.41718	4.07705	5.11152	2.74558	3.9321	3.79517
ENSMUSG00000012211	Tex22	2.06141	NA		2	2	2	2	2	2.41473	2	2	2	2
ENSMUSG00000012296	Tjap1	0.0547367	0.960368		6.92012	4.52189	6.56808	5.59807	3.57207	5.55686	6.54383	5.07778	6.23537	5.98398
ENSMUSG00000012350	Ehf	-2.23034	NA		2.35632	2.74642	2.62384	2	2	2	2	2	2	2
ENSMUSG00000012405	Rpl15	3.06869	4.3401e-05		2.9859	2	2.91474	3.11731	3.12696	4.38366	5.20888	4.68104	5.08909	5.29622
ENSMUSG00000012422	Tmem167	2.15734	4.94815e-07		4.25765	5.64611	6.13532	5.73107	5.59102	7.72367	7.25584	8.12966	7.12073	7.80885
ENSMUSG00000012428	Steap4	3.44011	0.0939795		2	2	2.06926	3.11731	2	2.73647	5.32924	3.23468	2	2.43609
ENSMUSG00000012429	Mplkip	0.674091	0.468672		4.75344	3.60068	3.81071	3.73935	3.91174	5.0578	5.17715	4.132	2.95509	4.17931
ENSMUSG00000012443	Kif11	-0.880902	NA		2	2.22577	2	3.11731	2	2.15188	2	2	2	2.43609
ENSMUSG00000012483	Rpa3	1.60477	NA		2	2.22577	2.06926	2	2	2.73647	2	2	2	2
ENSMUSG00000012519	Mlkl	3.0949	0.00426942		2	4.2917	3.2787	2.66422	2	6.40632	4.59174	6.26825	4.24938	4.57073
ENSMUSG00000012535	Tnpo3	0.44596	0.177976		8.43376	7.96173	7.76837	7.65558	7.78315	8.16424	8.45429	8.12966	8.79218	8.34819
ENSMUSG00000012609	Ttll5	0.101967	0.880204		6.77267	7.53079	8.76555	7.56047	7.42068	7.53622	8.04362	7.55496	7.84102	8.25125
ENSMUSG00000012640	Zfp715	-0.587218	0.1984		8.9211	8.93421	9.1562	8.89617	7.85377	8.15752	8.98534	7.83698	7.40268	8.25792
ENSMUSG00000012777	Acp4	2.57702	0.0224649		2	3.33608	2.37304	2.37	4.30644	3.99907	5.95246	4.33911	4.72949	4.7327
ENSMUSG00000012819	Cdh23	-3.55017	1.63165e-19		8.90264	9.1697	9.02288	8.23937	9.74225	5.4583	6.38625	4.68104	5.7228	5.34715
ENSMUSG00000012848	Rps5	1.12184	0.0189963		7.27356	6.864	6.97688	7.07655	5.1527	8.37767	7.42747	8.14353	8.13881	7.25014
ENSMUSG00000012889	Podnl1	3.1666	0.154434		2	2	2.19854	2.37	2	2.91695	2.68112	2.74558	2	3.46711
ENSMUSG00000013033	Adgrl1	-1.15855	0.000702782		8.28879	8.27429	7.93303	7.92221	8.99199	7.3911	7.51891	6.97495	7.15914	6.76114
ENSMUSG00000013076	Amotl1	-1.71202	7.11974e-05		7.62431	8.0381	8.06818	7.76045	8.92328	6.13268	6.73028	5.98971	5.6164	7.26346
ENSMUSG00000013089	Etv5	-1.62519	0.000384873		8.20908	9.26176	8.80669	7.88701	9.32236	6.84568	8.18991	6.77554	6.81876	6.66406
ENSMUSG00000013091	Tmem190	3.19324	NA		2	2	2	2	2	3.15132	2	2	2	2
ENSMUSG00000013150	Gfod2	0.440651	0.879136		2	4.1336	2	2.66422	2.47991	2.15188	4.07658	2	3.52477	2.77051
ENSMUSG00000013155	Enkd1	1.5999	0.630181		3.08449	2	2.25908	2	2	2.82953	2	2	4.24938	2
ENSMUSG00000013160	Atp6v0d1	0.294061	0.546201		6.25324	7.15213	7.06641	6.72437	6.0349	7.1553	7.23287	6.70244	7.19655	6.60252
ENSMUSG00000013236	Ptprs	-1.65329	1.16047e-05		10.3944	9.38385	9.12553	9.57545	10.2707	7.8004	8.89802	7.67446	8.21371	8.02756
ENSMUSG00000013275	Slc41a1	0.458733	0.555576		7.06601	5.8292	7.16265	6.78682	5.33302	6.07683	5.87547	7.20408	8.24975	6.60252
ENSMUSG00000013338	Fer1l4	1.33547	0.389322		2.18913	2.59284	2.37304	3.11731	2.47991	3.15132	2.26439	3.59929	3.52477	3.04181
ENSMUSG00000013353	4931406B18Rik	2.03693	NA		2	2.22577	2.19854	2.37	2	2.15188	2	3.89009	2	2
ENSMUSG00000013367	Iglon5	0.144078	0.953683		3.08449	2.22577	2	4.77549	3.12696	3.41426	2.68112	2	4.92046	2.77051
ENSMUSG00000013415	Igf2bp1	4.89371	0.183467		2	2	2	2	2	2	2.26439	4.52018	2	2
ENSMUSG00000013418	B4galnt2	0.559946	0.633992		6.17709	3.12818	4.13533	3.73935	3.91174	5.28839	4.43958	5.29226	3.52477	6.04695
ENSMUSG00000013419	Zfp651	1.83743	0.0301362		5.64229	5.62646	5.55104	5.52667	5.8098	4.91646	9.20774	5.86126	6.86597	5.13169
ENSMUSG00000013465	Nelfb	-0.147051	0.827822		6.48749	6.39162	6.45294	6.18974	5.49328	5.64911	5.54348	6.41274	6.95598	5.77671
ENSMUSG00000013483	Card14	-0.644027	0.724486		3.56613	3.89161	3.61614	2.37	2.83941	3.6872	3.38352	2.74558	2	2
ENSMUSG00000013495	Tmem175	-0.553997	0.235164		7.26307	7.7235	7.83824	7.68867	6.62525	6.95299	6.20932	7.53404	7.19655	6.64384
ENSMUSG00000013523	Bcas1	-1.22178	0.0837733		7.40338	5.99165	6.93574	7.49651	8.84125	5.66182	5.56815	6.10765	7.76834	5.95144
ENSMUSG00000013539	Tango2	-0.339117	0.66756		6.47845	4.0768	5.13263	5.99187	5.49328	5.4728	5.41335	5.29226	5.08909	5.29622
ENSMUSG00000013584	Aldh1a2	-0.935509	0.568359		3.69655	4.38822	3.41797	3.4616	2	2.99938	3.77127	2.74558	2.95509	2
ENSMUSG00000013593	Ndufs2	0.476596	0.257098		7.31476	6.59744	6.60062	6.59072	7.31022	6.94781	7.48691	7.35481	7.93255	7.07994
ENSMUSG00000013611	Snx31	-3.77217	0.24649		3.81616	3.42978	2.25908	2	2	2	2	2	2	2
ENSMUSG00000013622	Atraid	0.453331	0.620653		4.33979	5.19084	6.31716	5.6661	3.57207	5.63629	4.43958	6.41274	5.82189	5.88406
ENSMUSG00000013629	Cad	0.328259	0.549912		7.46415	5.77667	6.37985	6.59072	7.04297	7.10499	6.88559	6.94357	7.58301	6.7798
ENSMUSG00000013646	Sh3bp5l	-0.154213	0.856638		5.60955	4.64422	5.50803	5.4896	5.92674	5.0578	5.17715	4.68104	6.49762	4.7327
ENSMUSG00000013662	Atad1	1.74797	0.000214445		5.69005	6.24465	7.17252	6.62531	5.72623	7.85122	6.94332	8.64083	7.81719	8.67656
ENSMUSG00000013663	Pten	-0.14772	0.65215		8.11891	8.49085	8.33221	8.658	8.66169	8.16424	8.46089	8.41922	8.28491	8.23782
ENSMUSG00000013698	Pea15a	-0.350359	0.458379		6.85178	7.8686	7.99886	7.94976	8.45656	7.36414	8.02592	7.61595	7.40268	7.25014
ENSMUSG00000013701	Timm23	0.893624	0.567307		2	3.95601	3.02344	2.90848	3.12696	3.99907	2.48775	3.89009	2.95509	4.28756
ENSMUSG00000013707	Tnfaip8l2	-1.43112	2.16769e-06		8.61168	8.62318	8.14938	8.44215	8.08103	7.38728	7.21736	6.73945	6.30553	6.92095
ENSMUSG00000013736	Trnt1	1.13928	0.0035037		6.76525	6.19214	6.35925	5.91007	6.77833	7.14175	6.75198	7.71219	7.97623	7.85357
ENSMUSG00000013766	Ly6g6e	-4.85634	0.000729317		4.66061	2.8852	5.10816	4.26322	2.83941	2.15188	2.26439	2	2	2
ENSMUSG00000013787	Ehmt2	-0.883205	0.0350253		9.48188	8.66713	8.21676	8.77431	9.36788	8.04074	8.27855	7.03573	8.62388	8.10358
ENSMUSG00000013822	Elof1	0.653026	0.607752		3.42274	4.56383	4.19852	3.4616	2.83941	5.0578	3.00407	4.52018	2	4.94594
ENSMUSG00000013833	Med16	0.205668	0.765086		7.00439	6.05183	5.99108	6.32215	6.87851	6.32075	5.49283	6.97495	7.46533	6.72309
ENSMUSG00000013846	St3gal1	1.82104	2.29694e-08		6.25324	5.86319	5.67286	5.24463	5.1527	7.27595	7.47392	7.40175	7.63843	7.50684
ENSMUSG00000013858	Tmem259	0.742375	0.0148665		7.16509	7.30832	7.1407	7.3899	7.88301	7.9786	7.7682	8.07278	8.35276	8.38521
ENSMUSG00000013878	Rnf170	-0.141697	0.906743		7.02315	5.2434	4.87659	5.19943	2.83941	5.50137	5.17715	5.189	5.08909	6.10728
ENSMUSG00000013921	Clip3	0.00837095	0.990796		7.45497	6.48188	6.50386	6.97292	5.1527	6.76551	7.06099	6.62543	7.12073	5.4439
ENSMUSG00000013936	Myl2	-5.52497	7.51656e-06		4.97524	4.64422	4.91473	5.10454	3.36661	2.28928	2	2	2	2
ENSMUSG00000013973	Dedd	-0.606988	0.190832		6.54056	7.37462	6.80986	7.25282	6.81924	5.7947	6.82546	6.21668	6.99897	5.91814
ENSMUSG00000013974	Mcemp1	2.76333	0.060908		4.21476	2	4.16727	2	5.54298	7.51185	6.88559	5.92691	5.7228	6.35131
ENSMUSG00000013997	Nit1	-0.719586	0.508824		6.2211	4.86156	5.1407	4.57774	4.18648	2.63699	4.43958	4.33911	6.00173	3.79517
ENSMUSG00000014039	Prdm15	-0.687075	0.150008		7.77953	6.51433	7.52815	7.11357	7.43392	6.28011	7.37949	6.84512	6.16161	6.22086
ENSMUSG00000014074	Rnf168	0.102682	0.857442		6.54056	6.79525	7.48127	7.28563	7.96733	7.44357	7.09535	7.37847	7.37031	7.63533
ENSMUSG00000014075	Dynlt2b	-0.81231	0.495892		5.35688	3.51776	4.45294	5.00298	2.83941	3.47313	4.63909	2	4.24938	3.79517
ENSMUSG00000014077	Chp1	0.597154	0.330185		5.81017	5.58632	6.15138	5.4896	4.61602	5.7947	7.0258	6.26825	5.6164	5.61988
ENSMUSG00000014158	Trpv4	-0.752394	0.412794		6.73522	7.27083	6.90291	6.16644	6.28903	6.60367	7.32262	4.52018	2.95509	4.7327
ENSMUSG00000014164	Klhl3	-3.88607	0.00193977		2.9859	5.54504	3.94576	6.06929	4.05564	2.41473	3.26778	2	2	2
ENSMUSG00000014177	Tvp23b	-0.669375	0.576266		5.75136	3.60068	4.18298	4.64671	2.47991	3.58413	4.26947	4.33911	4.50931	3.04181
ENSMUSG00000014195	Dnajc7	-1.94398	1.89425e-15		9.82175	9.963	9.92984	9.62116	10.3496	8.0162	8.40035	8.05821	7.74328	7.78134
ENSMUSG00000014198	Zfp385c	-0.480086	0.601241		5.75136	5.41361	4.91473	5.28845	4.30644	5.59712	4.26947	4.95726	2	4.94594
ENSMUSG00000014226	Cacybp	-0.0726477	0.954248		3.56613	3.42978	5.52045	4.64671	5.59102	4.85137	3.68366	5.79247	4.24938	4.38826
ENSMUSG00000014232	Cluap1	0.434229	0.462812		7.35482	6.81275	5.72208	6.93205	7.76233	6.45824	7.59292	7.51282	7.88751	7.61469
ENSMUSG00000014243	Zswim7	2.51766	0.0183924		2.50613	2.42095	2.62384	2.66422	4.70603	4.85137	3.14194	5.79247	4.50931	5.88406
ENSMUSG00000014245	Pigl	-0.418751	0.502118		6.86571	7.11735	6.80225	6.80202	7.7089	6.90033	7.65758	5.47894	6.08388	6.19329
ENSMUSG00000014294	Ndufa2	0.271778	0.744125		4.17056	6.42613	5.26399	5.76248	4.70603	5.71157	5.17715	6.26825	5.82189	5.53457
ENSMUSG00000014301	Pam16	1.95077	NA		2.35632	2	2.19854	2	2	2.53013	2	3.23468	2	2.43609
ENSMUSG00000014303	Glis2	-0.369689	0.75241		3.81616	4.01767	4.33133	4.77549	4.79075	4.03859	2.48775	3.23468	4.92046	4.7327
ENSMUSG00000014313	Cox6c	0.372432	0.532027		5.27573	5.21736	5.39116	5.91007	4.18648	5.64911	5.72998	5.72024	5.50153	5.57786
ENSMUSG00000014329	Bicc1	1.92394	0.351028		2.18913	2	2.47865	2.66422	3.12696	2.28928	4.72936	3.59929	2	2
ENSMUSG00000014349	Ube2z	0.78348	0.26122		7.36956	5.92885	4.35926	6.01814	6.0349	6.84568	6.09511	7.42466	7.46533	6.76114
ENSMUSG00000014351	Gip	4.27006	NA		2	2	2	2	2	2	3.59038	2.74558	2	2.43609
ENSMUSG00000014353	Tmem87b	1.70397	1.69593e-09		7.87903	7.47144	7.63052	8.04227	8.02967	9.65618	8.6833	9.73329	9.63028	9.62633
ENSMUSG00000014355	Anapc1	0.23467	0.608019		8.33208	9.11962	9.1906	8.78964	8.29192	9.08032	8.3761	9.37593	8.67778	9.37655
ENSMUSG00000014402	Tsg101	0.333721	0.704833		6.08483	4.52189	3.8506	5.6661	4.30644	5.07691	5.59241	5.64421	5.37671	5.4439
ENSMUSG00000014418	Hps5	-0.156673	0.72128		7.31983	7.7235	7.97537	7.40988	7.66469	7.86503	7.74133	7.20408	7.19655	7.16755
ENSMUSG00000014426	Map3k4	-1.08364	0.000122551		9.04564	8.38955	8.70427	8.45663	9.27168	7.59373	7.81017	7.63572	7.74328	7.90546
ENSMUSG00000014444	Piezo1	-0.516292	0.221187		10.1679	9.19327	8.91825	9.13395	10.2258	8.74771	9.01256	9.09096	9.40111	9.28484
ENSMUSG00000014453	Blk	-2.52216	NA		2	2	2	2	3.57207	2	2	2	2	2
ENSMUSG00000014470	Rnf166	-1.6719	1.43438e-05		6.64924	7.09607	6.81743	7.37981	7.48566	5.1509	5.93359	4.82575	5.6164	5.77671
ENSMUSG00000014496	Ankrd28	-0.305426	0.553135		7.10177	6.50359	6.27381	6.70833	7.11045	5.94785	6.28569	7.00566	6.91168	6.10728
ENSMUSG00000014498	Ankrd52	0.545799	0.11449		8.22538	8.8875	8.59695	8.56306	8.27732	9.0236	8.27481	9.16084	9.42495	9.2618
ENSMUSG00000014503	Pkd2l2	-0.197986	0.854224		3.69655	5.60653	6.25163	5.63248	5.21535	5.42886	6.31514	4.68104	3.9321	4.87831
ENSMUSG00000014504	Srp19	0.932336	0.215626		3.17678	3.75346	4.9701	5.19943	4.70603	5.48715	4.77247	4.95726	5.82189	5.48995
ENSMUSG00000014529	Tmbim7	3.05309	NA		2	2	2.13535	2	2	2.53013	2	2.74558	2	3.04181
ENSMUSG00000014547	Wdfy2	-0.610761	0.140643		7.53124	7.438	7.35348	7.68867	7.5839	6.67437	7.66903	6.58533	6.08388	6.98666
ENSMUSG00000014550	Rbsn	1.15397	0.00894194		5.69005	6.15146	6.33485	6.06929	5.63751	6.47994	7.96684	6.94357	7.04071	6.5814
ENSMUSG00000014551	Mrps25	0.966634	0.0236738		8.08656	7.47144	6.91001	6.86126	6.52988	8.0744	7.544	8.5077	8.31923	8.54642
ENSMUSG00000014554	Dguok	-1.71309	0.0301362		5.8245	4.95907	6.7997	4.83581	4.41718	4.44377	4.72936	4.33911	3.52477	3.04181
ENSMUSG00000014592	Camta1	0.449281	0.449039		5.70562	6.75055	6.31716	6.86126	5.92674	6.57708	7.67472	6.62543	5.7228	6.66406
ENSMUSG00000014599	Csf1	0.206351	0.74636		7.60783	6.30772	7.60888	6.36372	6.28903	7.45457	7.53151	6.62543	7.08127	7.01843
ENSMUSG00000014601	Strip1	0.0363421	0.951782		6.94658	7.48241	6.99701	7.51508	7.60745	6.95299	6.51873	7.57558	7.91021	7.58317
ENSMUSG00000014602	Kif1a	-0.512512	0.292166		8.11016	8.80903	8.08291	8.62847	8.55673	7.58374	8.7549	7.03573	8.33609	7.36579
ENSMUSG00000014606	Slc25a11	-0.603713	0.290486		7.33993	6.57711	7.0343	6.48168	5.63751	6.75961	5.93359	5.189	6.00173	6.32615
ENSMUSG00000014609	Chrne	2.9933	NA		2	2	2	2	2	2.99938	2	2	2	2
ENSMUSG00000014633	Cmc2	0.425915	0.857942		3.34532	2.59284	2.42681	2.66422	2.83941	3.6872	3.68366	2	2	2
ENSMUSG00000014668	Chfr	0.390025	0.308255		6.72761	7.70488	7.8786	7.52427	7.7089	8.0456	7.66903	8.07278	7.76834	8.09615
ENSMUSG00000014686	Ceacam16	2.70925	0.226294		2	2	2.37304	2.90848	2	2.73647	3.85387	2	2	4.28756
ENSMUSG00000014747	Ankrd53	1.75681	NA		2	2	2.06926	2.66422	2	2.15188	2.26439	2	2	3.27008
ENSMUSG00000014748	Tex261	1.61544	0.00979405		2.88008	4.4787	4.90529	4.34851	4.18648	6.08629	5.77306	5.38861	5.24005	5.81339
ENSMUSG00000014763	Fam120b	-1.17411	0.00232603		9.22249	9.0948	9.1417	9.1036	9.14062	8.37959	8.70293	7.55496	6.76996	7.62505
ENSMUSG00000014767	Tbp	-0.805418	0.097324		9.09377	8.01561	8.11192	7.90823	8.11429	7.70537	7.68604	7.91994	5.82189	7.66574
ENSMUSG00000014769	Psmb1	0.965824	0.253676		2.64184	4.72036	4.64667	5.33099	5.68255	6.28833	5.59241	5.79247	4.50931	5.88406
ENSMUSG00000014771	Pdcd2	2.69288	0.000702782		3.56613	3.51776	3.79034	3.60715	2	5.58382	5.07755	6.31804	2.95509	6.22086
ENSMUSG00000014773	Dll1	-1.83865	0.397171		3.81616	4.2917	2.13535	2.66422	4.18648	2	3.85387	2	2	2
ENSMUSG00000014776	Nol3	0.180054	0.935087		2.88008	5.0796	2.25908	3.4616	2	4.41403	2.68112	3.23468	2	4.57073
ENSMUSG00000014778	Fhod1	0.59678	0.158068		9.58547	8.73982	8.71647	8.92769	8.93729	9.16869	8.96226	9.27869	10.4168	9.75918
ENSMUSG00000014782	Plekhg4	9.60707	2.78898e-17		2	2	2	2	2	7.07204	4.59174	6.50161	7.46533	6.37604
ENSMUSG00000014786	Slc9a5	2.43586	2.91098e-08		4.17056	6.33219	5.4637	5.6661	6.13551	7.56695	8.28228	8.21097	8.33609	7.71503
ENSMUSG00000014791	Elmo3	-0.696669	0.143304		6.35551	6.65678	6.62382	6.25746	7.11045	6.10503	6.49319	6.16319	5.08909	5.34715
ENSMUSG00000014813	Stc1	-3.47064	0.24996		7.74603	3.0118	2	2.37	8.16278	2.15188	5.49283	2.74558	2	2
ENSMUSG00000014837	4931428F04Rik	0.337287	0.80939		2.9859	5.0504	4.28841	3.73935	2.47991	4.95827	3.59038	3.89009	2.95509	4.80734
ENSMUSG00000014846	Tppp3	1.64849	0.382572		2	2	3.49551	2.66422	2.83941	3.87356	4.54278	3.59929	2	2.43609
ENSMUSG00000014850	Msh3	0.615892	0.49487		4.8686	5.54504	5.04938	5.88173	5.21535	6.35245	6.89538	5.38861	2	5.57786
ENSMUSG00000014852	Adamts13	-0.946973	NA		2	2.59284	2.06926	2	2	2	2	2	2	2
ENSMUSG00000014856	Tmem208	0.290419	0.780418		6.15457	2.74642	5.53276	5.19943	5.27538	6.08629	5.30008	5.56394	4.72949	5.81339
ENSMUSG00000014859	E2f4	0.714968	0.0451964		7.92964	8.11769	7.80055	8.03585	8.41713	9.34158	7.91488	8.67944	8.7799	8.82316
ENSMUSG00000014867	Surf4	0.964923	0.00283107		7.56151	8.07482	7.84072	7.37981	7.44703	9.05766	8.17392	8.95594	8.17674	8.57874
ENSMUSG00000014873	Surf2	-0.286368	0.557895		7.70788	7.35683	6.7946	7.17323	7.71974	7.50834	6.6166	6.58533	7.58301	6.95418
ENSMUSG00000014905	Dnajb9	0.858083	0.446993		2.9859	3.23587	3.39117	4.26322	2.47991	4.41403	4.4921	3.23468	3.52477	3.46711
ENSMUSG00000014907	Naf1	0.868451	0.33527		3.63282	4.75697	4.7662	4.77549	4.70603	4.28852	3.26778	6.36617	5.91461	5.24344
ENSMUSG00000014932	Yes1	-1.06476	0.0222744		5.94749	7.60799	6.66636	6.99953	6.73622	6.07683	5.56815	5.38861	5.91461	6.22086
ENSMUSG00000014956	Ppp1cb	0.823858	0.0407358		6.01154	6.19214	6.17514	6.38406	6.77833	6.27184	7.24822	7.5959	7.19655	7.03405
ENSMUSG00000014959	Gorasp2	1.73143	3.11301e-05		4.94931	6.6075	6.7946	6.27935	5.8888	7.84844	7.90038	7.69345	8.41756	7.62505
ENSMUSG00000014980	Tsen15	1.23734	0.57918		2	2	3.30765	2.66422	2	2.73647	2.48775	3.59929	2.95509	3.27008
ENSMUSG00000015001	Oc90	1.14103	0.656757		2.50613	2.59284	2	3.60715	2	4.35264	2.68112	3.23468	2	2
ENSMUSG00000015002	Efr3a	1.21425	0.0242342		5.27573	6.78642	7.29142	6.80202	5.08722	7.63943	7.08684	7.87074	7.55447	8.08869
ENSMUSG00000015013	Trappc2l	1.19355	0.310351		2.9859	3.42978	3.41797	4.34851	2.47991	4.95827	2.26439	4.33911	4.24938	4.65399
ENSMUSG00000015016	Acsf3	0.15008	0.874946		4.81217	4.2917	4.85714	4.42903	3.91174	4.75975	3.59038	4.52018	5.24005	4.87831
ENSMUSG00000015023	Ddx19a	0.821818	0.306171		3.34532	6.33219	5.6219	5.28845	5.44182	5.58382	7.2859	5.56394	5.91461	5.98398
ENSMUSG00000015027	Galns	0.913771	0.116369		5.31688	5.6655	6.67193	5.73107	5.01861	7.00878	7.3725	6.26825	5.6164	6.37604
ENSMUSG00000015053	Gata2	-1.27397	0.617794		3.17678	3.82419	2	2	3.12696	2	2.48775	2.74558	2.95509	2.43609
ENSMUSG00000015083	C8g	-1.43479	NA		2	3.12818	2.31718	2	2	2	2	2.74558	2	2
ENSMUSG00000015087	Rabl6	-0.767733	0.0377039		9.78374	9.28232	9.18086	9.26587	10.0713	8.66489	9.0934	7.96751	9.28434	8.64638
ENSMUSG00000015090	Ptgds	-0.977501	0.229361		8.17593	7.37462	8.44563	7.11357	5.92674	5.1509	6.99882	5.86126	8.09985	5.07239
ENSMUSG00000015092	Edf1	-0.595203	0.36003		4.25765	5.91271	5.50803	5.69895	5.08722	4.97874	4.72936	5.07778	4.92046	4.65399
ENSMUSG00000015093	Clic3	-0.78415	0.66577		4.7831	3.60068	3.05793	2.37	2	3.47313	3.14194	2.74558	2	3.27008
ENSMUSG00000015094	Npdc1	-1.20733	0.290486		2.76587	4.56383	3.61614	4.17257	5.08722	3.78339	3.68366	2.74558	3.52477	2.43609
ENSMUSG00000015095	Fbxw5	-0.0492318	0.924422		7.0478	7.71887	7.74077	7.36964	7.54784	7.53622	7.52522	6.70244	7.91021	7.39028
ENSMUSG00000015112	Slc25a13	1.79449	0.135216		4.7831	3.67909	2.06926	4.17257	2.83941	4.58393	3.26778	5.64421	4.24938	6.49372
ENSMUSG00000015120	Ube2i	0.805902	0.152189		5.07454	4.75697	4.66915	5.37231	5.01861	5.0578	5.00711	5.98971	6.43639	5.84916
ENSMUSG00000015126	Tsr3	0.460672	0.680549		4.72315	4.34077	2.62384	3.97216	4.30644	3.95843	4.14379	4.95726	5.37671	3.64044
ENSMUSG00000015127	Unkl	-0.742702	0.32255		7.75354	7.16581	5.29324	6.36372	5.27538	5.94785	6.71931	5.86126	4.92046	5.88406
ENSMUSG00000015133	Lrrk1	-0.358604	0.262564		10.407	10.2215	10.2348	10.1182	10.9424	10.0492	10.3648	9.90603	10.1617	9.7259
ENSMUSG00000015134	Aldh1a3	-0.807268	0.74644		5.14477	2.42095	2.47865	2.37	2	2	2.68112	2	3.52477	3.93489
ENSMUSG00000015143	Actn1	-1.19333	0.0442445		6.17709	6.84712	7.35521	6.01814	6.22957	5.28839	6.24035	6.04988	4.24938	4.57073
ENSMUSG00000015149	Sirt2	-1.63626	8.51692e-05		9.30404	8.84561	8.17612	8.55411	9.24189	6.94781	8.22525	6.58533	6.91168	6.97051
ENSMUSG00000015165	Hnrnpl	0.272355	0.454568		8.01961	8.64533	8.25906	8.28335	9.01858	8.92556	8.47727	8.78943	8.87527	8.66657
ENSMUSG00000015176	Nolc1	0.735047	0.0826871		6.96611	7.35683	6.58887	6.46268	7.85377	7.86228	7.35133	8.28795	7.86445	7.7533
ENSMUSG00000015189	Casd1	-0.212417	0.660928		6.61667	6.9135	7.1998	6.80202	7.22144	6.88416	6.04325	7.03573	6.49762	7.10974
ENSMUSG00000015202	Cnksr3	0.0298005	0.978869		5.78106	4.2409	4.68026	4.26322	5.27538	4.78321	5.72998	5.47894	2.95509	4.57073
ENSMUSG00000015214	Mtmr1	0.0749552	0.905339		6.84477	6.96135	6.23665	6.11868	6.50502	6.02858	6.16147	6.70244	7.04071	7.09491
ENSMUSG00000015217	Hmgb3	4.23585	0.222124		2	2	2.06926	2	2	2	2	2.74558	4.24938	2
ENSMUSG00000015222	Map2	-1.1661	0.0438997		7.49585	6.83003	6.95874	7.76045	6.45398	5.35251	7.0258	5.86126	6.30553	4.65399
ENSMUSG00000015224	Cyp2j9	-0.139247	0.960263		2	3.0118	2.31718	3.2997	3.91174	3.73609	2	2	2	3.64044
ENSMUSG00000015243	Abca1	-0.217712	0.474939		11.8048	11.5684	11.8974	11.5902	11.9565	11.5983	11.9985	11.3826	11.2926	11.3739
ENSMUSG00000015247	Nipsnap3b	1.80675	0.0660394		2.76587	3.33608	4.40016	3.73935	3.75188	5.48715	3.77127	5.86126	2	5.81339
ENSMUSG00000015289	Lage3	0.958193	0.499792		2.18913	3.75346	2.98811	3.4616	2.47991	3.35288	4.208	4.132	2	3.64044
ENSMUSG00000015290	Ubl4a	1.1569	0.150242		2.9859	5.70352	4.56509	5.15277	4.79075	5.41391	5.66283	4.82575	7.08127	5.66071
ENSMUSG00000015291	Gdi1	-1.09372	5.87226e-05		9.28343	9.68636	9.58395	9.83944	9.8199	8.52581	9.1082	8.26275	8.28491	8.43902
ENSMUSG00000015305	Sash1	2.6072	5.42009e-07		6.87951	5.02059	5.3219	6.36372	5.27538	7.38728	7.4608	8.64083	9.12854	8.97659
ENSMUSG00000015312	Gadd45b	3.49452	0.00331866		2	3.82419	2.75575	2.37	2.47991	3.63659	2.48775	5.189	6.30553	6.13652
ENSMUSG00000015314	Slamf6	0.245408	0.798172		6.90671	6.27021	6.11908	5.33099	5.59102	6.64906	7.42747	5.64421	3.52477	6.24791
ENSMUSG00000015316	Slamf1	-0.318322	0.80427		5.14477	5.02059	6.11908	4.89371	7.38024	5.67442	2.68112	5.72024	4.72949	7.04951
ENSMUSG00000015335	Zdhhc12	1.47165	0.114424		2.18913	4.2917	3.39117	4.34851	5.27538	5.62335	4.63909	5.07778	5.24005	6.13652
ENSMUSG00000015337	Endog	2.30271	0.0312331		2.18913	4.1336	2.62384	2.90848	2.83941	5.38354	3.77127	5.47894	2.95509	4.57073
ENSMUSG00000015340	Cybb	4.98849	2.04156e-22		5.89412	5.60653	6.45617	5.41247	3.91174	10.6208	8.25974	10.7951	11.0662	10.7873
ENSMUSG00000015341	Golga7	1.21025	0.0428552		3.87243	4.34077	4.37302	5.28845	4.87077	4.99891	5.11152	5.98971	6.37244	5.66071
ENSMUSG00000015342	Xk	-0.318965	0.866508		4.21476	3.82419	2.37304	5.41247	2	4.35264	4.38508	3.23468	2	3.79517
ENSMUSG00000015354	Pcolce2	2.69139	NA		2	2	2	2.37	2	2.15188	3.26778	2	2	2
ENSMUSG00000015355	Cd48	0.167631	0.834414		5.31688	5.87988	5.85059	6.0942	4.30644	6.23829	5.61627	5.98971	4.50931	5.84916
ENSMUSG00000015357	Clpx	-0.288521	0.5385		6.6001	6.61749	6.55908	5.96512	6.19889	5.66182	6.38625	6.41274	6.00173	6.19329
ENSMUSG00000015363	Trabd	0.215996	0.751772		6.82351	5.52395	5.72208	5.76248	6.42776	5.90573	6.78393	6.91149	5.6164	6.01581
ENSMUSG00000015365	Mov10l1	2.96676	NA		2	2	2	2	2	2	3.00407	2	2	2
ENSMUSG00000015377	Dennd6b	-0.89284	0.206444		8.50447	6.39162	7.18817	7.32825	6.13551	6.14178	7.60489	5.38861	6.43639	5.81339
ENSMUSG00000015396	Cd83	-1.96937	0.00703133		5.09833	6.62742	7.58838	6.44342	6.10275	2.82953	4.89455	5.38861	4.50931	5.29622
ENSMUSG00000015405	Ace2	1.44258	NA		2	2	2	2.66422	2	2	3.00407	2	2	2
ENSMUSG00000015437	Gzmb	2.34877	0.304303		2	2.22577	3.56909	2	2	3.47313	2.85161	2	2	5.34715
ENSMUSG00000015451	C4a	1.92626	0.0355706		2.50613	3.89161	2.98811	3.97216	3.75188	5.03844	6.16147	4.132	3.52477	4.28756
ENSMUSG00000015452	Ager	2.28082	0.02621		2.64184	4.34077	3.61614	4.07584	3.36661	3.6872	2.85161	5.189	7.23302	5.4439
ENSMUSG00000015461	Atf6b	0.181121	0.747952		8.51113	7.46038	8.63743	8.09258	8.48862	8.55846	8.14961	7.80241	9.293	8.11831
ENSMUSG00000015467	Egfl8	-0.65308	0.41634		5.94749	5.50255	4.93342	4.77549	4.52003	4.41403	5.66283	4.132	3.9321	4.17931
ENSMUSG00000015468	Notch4	1.06978	0.0798345		8.39106	7.41527	6.68854	8.48045	8.82627	10.0595	9.78024	7.63572	8.53904	8.7303
ENSMUSG00000015474	Ppt2	-0.168316	0.822541		6.72761	5.79439	5.1407	5.05465	6.10275	5.8176	6.02555	5.29226	5.6164	5.77671
ENSMUSG00000015476	Prrt1	-0.223793	0.932518		2	3.51776	2.31718	2.37	3.12696	2.53013	3.14194	2	2.95509	2.43609
ENSMUSG00000015478	Rnf5	-0.819185	0.252585		6.64117	4.99016	6.03934	5.05465	5.01861	5.68691	4.4921	4.95726	4.24938	4.94594
ENSMUSG00000015484	Fam163a	-2.46921	0.121861		5.69005	3.23587	2.52869	2.66422	4.18648	2	2.48775	3.59929	2	3.04181
ENSMUSG00000015488	Cacfd1	1.30491	0.0216183		4.4175	3.89161	3.6391	4.34851	4.70603	5.18652	4.855	5.07778	5.7228	5.66071
ENSMUSG00000015501	Hivep2	-0.356462	0.388345		9.27823	8.327	8.58444	8.43242	8.1707	8.67119	8.0125	7.85396	8.09985	8.48522
ENSMUSG00000015522	Arnt	-0.386324	0.136397		8.69791	8.59565	8.72521	8.52693	9.01858	8.27593	8.40378	8.19774	8.21371	8.54642
ENSMUSG00000015533	Itga2	3.73514	0.0455748		2	2	2.31718	2	2.47991	3.41426	2.85161	2.74558	2	4.48238
ENSMUSG00000015536	Mocs2	0.840194	0.259242		5.27573	5.10823	4.71309	5.00298	3.12696	5.75966	4.4921	5.72024	4.92046	6.27446
ENSMUSG00000015542	Nat9	-1.89531	0.00253122		6.28469	5.45876	4.79716	5.33099	5.99974	4.61039	3.59038	3.23468	3.9321	4.17931
ENSMUSG00000015568	Lpl	1.2159	0.225051		4.33979	2.42095	4.99701	4.42903	2.47991	4.18666	5.07755	5.189	5.91461	4.87831
ENSMUSG00000015575	Atp6v0e	1.66448	0.00301421		4.81217	3.95601	4.33133	4.71254	5.63751	6.9374	6.00762	6.21668	6.49762	5.18864
ENSMUSG00000015597	Zfp318	-0.810578	0.00607522		8.87536	9.55086	9.14722	9.20428	9.68253	8.73874	8.38307	8.87509	8.19534	8.24455
ENSMUSG00000015599	Ttbk1	-3.16601	0.000854651		4.12495	5.75873	4.69129	4.42903	6.87851	3.22168	3.85387	2	2	3.04181
ENSMUSG00000015605	Srf	-0.00586708	0.992946		6.01154	7.12437	7.92605	6.81706	8.31356	7.51536	7.35842	7.06519	8.03936	7.04951
ENSMUSG00000015647	Lama5	3.12511	0.000835909		3.49622	2.42095	2.13535	4.5053	5.33302	7.27595	5.35783	6.73945	6.00173	7.518
ENSMUSG00000015653	Steap2	2.50316	0.0962902		2	2.74642	2.31718	2.90848	2	3.5297	2.26439	3.59929	4.50931	3.46711
ENSMUSG00000015656	Hspa8	1.014	0.0413297		4.97524	5.48082	5.4955	5.73107	6.52988	7.36802	6.44071	6.50161	6.23537	6.40036
ENSMUSG00000015659	Serac1	-0.488993	0.269181		6.95312	6.73228	7.33953	6.59072	6.45398	6.4288	6.88559	6.10765	5.82189	6.32615
ENSMUSG00000015665	Awat1	0.54447	NA		2	2.74642	2	2	2	2	2	3.23468	2	2
ENSMUSG00000015668	Pdzd11	1.21172	0.0816823		3.42274	4.38822	4.19852	4.42903	2.83941	5.0578	4.89455	5.47894	4.50931	4.80734
ENSMUSG00000015671	Psma2	1.6426	0.00783169		3.9788	4.38822	4.25906	3.97216	5.21535	5.09576	4.77247	6.58533	6.49762	5.70042
ENSMUSG00000015672	Mrpl32	0.134505	0.882518		5.33701	5.0796	4.03502	4.94938	5.49328	5.25523	5.00711	5.47894	5.7228	3.93489
ENSMUSG00000015697	Setdb1	-0.2021	0.544213		9.01002	8.6599	8.57628	8.84572	9.19214	8.69612	8.58999	8.66027	9.00745	8.36063
ENSMUSG00000015702	Anxa9	0.399546	0.656097		4.17056	5.64611	4.55305	5.05465	6.34613	6.63624	4.72936	5.38861	5.08909	5.77671
ENSMUSG00000015709	Arnt2	-0.121988	0.909909		4.45484	5.84629	6.29203	6.32215	4.30644	5.18652	5.49283	4.82575	6.81876	4.57073
ENSMUSG00000015711	Prune1	0.231519	0.775453		5.12173	5.8292	5.34303	4.77549	4.61602	5.82892	4.59174	4.68104	5.24005	6.07743
ENSMUSG00000015714	Cers2	0.480915	0.198953		8.52875	8.73754	8.58813	8.23378	8.48862	9.70074	8.84852	8.83289	8.28491	8.92305
ENSMUSG00000015733	Capza2	1.53768	3.70526e-05		6.94658	8.03438	8.1898	8.28335	7.54784	9.61919	8.52216	9.39925	9.24917	9.8765
ENSMUSG00000015745	Plekho1	-1.56564	1.0883e-06		10.4364	10.9036	10.7477	10.6504	11.4082	8.94648	9.74415	8.65058	9.75463	9.11892
ENSMUSG00000015747	Vps45	-0.680875	0.399432		7.11349	5.31882	6.75311	6.4239	6.40106	6.27184	6.87574	5.29226	2.95509	5.39634
ENSMUSG00000015748	Prpf3	0.308068	0.451831		6.30528	6.92158	6.60645	6.89	7.42068	7.00878	7.20954	7.17735	7.12073	7.27665
ENSMUSG00000015749	Anp32e	-0.0909668	0.932518		8.17593	4.92729	5.69494	5.52667	6.77833	6.90033	5.95246	6.91149	6.16161	6.93766
ENSMUSG00000015750	Aph1a	2.71636	0.00471069		3.69655	2.74642	2.31718	4.07584	2	5.11438	4.93306	5.29226	3.52477	6.07743
ENSMUSG00000015755	Tab2	-0.569506	0.0522502		10.1047	10.4122	10.4704	10.0176	10.6296	9.68137	9.69738	10.1035	9.22221	10.0148
ENSMUSG00000015757	Ppil4	0.399987	0.363089		6.30528	6.79525	6.72923	6.40412	5.63751	7.07204	6.55621	7.00566	6.55635	6.83436
ENSMUSG00000015759	Cnih1	1.01765	0.310246		3.26351	4.0768	2.66916	3.60715	4.79075	4.71166	4.14379	3.59929	4.24938	5.48995
ENSMUSG00000015766	Eps8	1.91411	0.00104243		5.45228	5.60653	4.31717	5.45155	5.9637	8.44355	6.95272	6.70244	5.7228	6.90404
ENSMUSG00000015776	Med22	0.476161	0.380671		5.79569	5.10823	5.84567	6.21267	6.83926	6.77724	6.69711	6.10765	6.16161	6.53823
ENSMUSG00000015790	Surf1	-1.18783	0.0407539		6.46021	6.06649	6.53786	5.73107	5.8098	5.59712	5.66283	4.52018	4.72949	3.79517
ENSMUSG00000015804	Med28	1.11031	0.065856		4.62829	6.00693	6.00881	5.96512	4.18648	6.50837	5.51838	6.87869	7.15914	6.5814
ENSMUSG00000015806	Qdpr	-0.666161	0.354604		6.6084	4.86156	5.6219	6.40412	5.27538	4.15104	5.27031	5.98971	5.6164	5.07239
ENSMUSG00000015812	Gnrh1	1.17065	NA		2	2.42095	2.19854	2.37	2	3.22168	2.26439	2	2	2
ENSMUSG00000015829	Tnr	0.437315	0.80289		3.63282	3.67909	4.30286	2.90848	2	4.28852	4.63909	3.89009	2	2.43609
ENSMUSG00000015837	Sqstm1	0.586164	0.367197		5.93433	5.54504	4.82746	5.69895	6.42776	5.2719	6.62838	6.73945	6.86597	5.4439
ENSMUSG00000015839	Nfe2l2	-1.20563	0.00544379		9.73714	9.43418	9.77648	9.32493	9.54296	8.66489	9.23304	7.767	6.86597	8.25125
ENSMUSG00000015843	Rxrg	-1.60889	NA		2	2	3.24915	2.37	2	2.28928	2	2	2	2
ENSMUSG00000015846	Rxra	-0.840287	0.00638875		8.23614	8.16273	8.09125	7.85092	7.64206	7.54996	6.71931	7.35481	6.99897	7.18165
ENSMUSG00000015850	Adamtsl4	4.56122	1.45547e-23		5.76629	4.56383	5.66169	5.00298	5.72623	10.3111	10.8142	8.74462	8.82838	9.30107
ENSMUSG00000015852	Fcrls	-2.10252	1.09514e-12		11.0501	11.3763	11.3807	11.2352	11.1561	8.02852	9.46587	9.2012	9.43281	9.23839
ENSMUSG00000015854	Cd5l	-2.74914	NA		2	3.0118	2.95189	2.37	2.83941	2.15188	2	2	2	2
ENSMUSG00000015869	Prpsap1	-1.27856	1.64443e-06		7.83369	7.35683	7.74607	7.8064	7.53562	6.39875	6.48025	6.21668	6.37244	6.60252
ENSMUSG00000015879	Fam184b	-0.303798	0.782238		3.81616	4.2409	4.82746	3.4616	4.94659	4.61039	4.4921	4.132	2.95509	3.46711
ENSMUSG00000015880	Ncapg	2.05967	0.0875005		2.18913	4.34077	2.91474	3.73935	2	4.78321	2.68112	5.86126	4.72949	4.80734
ENSMUSG00000015882	Lcorl	0.508666	0.307153		6.56637	7.03028	7.16067	7.07655	5.9637	6.71762	6.58067	7.63572	7.81719	7.55095
ENSMUSG00000015889	Lta4h	0.221978	0.717526		6.06081	6.82142	6.13532	6.90415	5.27538	6.05772	6.89538	6.70244	6.61279	6.47094
ENSMUSG00000015932	Dstn ENSMUSG00000015932	2.27371	2.35988e-05		5.05034	4.56383	5.87498	6.06929	6.52988	8.09329	6.24035	8.26275	8.63754	7.59376
ENSMUSG00000015937	Macroh2a1	0.283968	0.473445		8.30166	7.38635	7.84936	7.72899	8.33488	8.17979	7.78408	8.45304	8.24975	8.4623
ENSMUSG00000015942	Gtf2ird2	0.683709	0.146464		7.40338	7.14524	7.16067	6.4239	6.79893	6.96842	6.77336	7.95183	8.1579	8.14013
ENSMUSG00000015943	Bola1	1.1022	0.459939		3.69655	2.74642	2.47865	3.4616	2	3.47313	4.32843	2	4.24938	3.27008
ENSMUSG00000015944	Castor2	-0.576302	0.44406		5.4337	4.72036	7.3325	5.99187	5.63751	5.38354	5.32924	5.64421	5.37671	6.04695
ENSMUSG00000015947	Fcgr1	0.591869	0.108843		8.17872	8.79589	8.59255	8.17077	8.62177	9.78811	9.00806	8.78058	8.53904	8.90616
ENSMUSG00000015950	Ncf1	0.881981	8.86461e-05		9.53406	9.75359	9.64619	9.85774	10.111	10.6212	10.3533	10.7044	10.7163	10.9099
ENSMUSG00000015961	Adss	-0.0322468	0.956957		7.35482	6.53556	7.06853	6.51895	6.50502	6.5568	6.3723	7.37847	7.12073	6.53823
ENSMUSG00000015962	1700016C15Rik	3.67783	NA		2	2	2	2	2	2.28928	2	2	2	3.46711
ENSMUSG00000015966	Il17rb	0.255952	0.917879		2	4.1336	2.42681	3.11731	2	2.82953	2.85161	3.23468	2	3.93489
ENSMUSG00000015968	Cacna1d	1.49565	2.78563e-08		10.682	10.2793	10.31	10.2871	11.1001	12.3061	11.5317	11.9896	12.216	12.1462
ENSMUSG00000015970	Chdh	0.985131	0.112029		4.25765	6.19214	5.80055	4.71254	5.68255	7.10964	5.72998	6.31804	5.82189	6.5814
ENSMUSG00000015971	Actr8	-0.626095	0.192674		5.81017	7.40377	6.66076	7.064	6.91671	6.39875	6.32965	6.10765	5.7228	6.49372
ENSMUSG00000015980	Lrrc27	-2.0331	0.187042		3.75759	3.60068	2.25908	3.86044	5.1527	3.47313	2.26439	3.23468	2	2
ENSMUSG00000015981	Stk32c	1.64905	NA		2	2.42095	2.62384	2	2	2.99938	3.49065	2	2	2
ENSMUSG00000015994	Fnta	0.295355	0.705415		6.04865	6.37993	4.52867	5.4896	4.30644	5.68691	6.02555	5.64421	5.7228	6.07743
ENSMUSG00000016018	Mtrex	-0.127867	0.79549		8.99267	8.81338	8.48814	8.26153	8.15481	8.21686	7.83071	9.02503	8.40163	8.56267
ENSMUSG00000016024	Lbp	4.23645	0.107537		2	2	2.13535	2	2	2.82953	3.68366	3.59929	2	2
ENSMUSG00000016028	Celsr1	1.72984	0.463281		2	2.22577	2.06926	2.90848	2.47991	3.15132	2	3.23468	2	3.46711
ENSMUSG00000016087	Fli1	-1.37397	0.000909081		8.45003	9.32104	9.64937	8.89262	8.84125	8.02114	8.48377	7.51282	6.91168	7.04951
ENSMUSG00000016128	Stard13	-1.56235	0.296659		3.17678	4.18824	2.42681	3.73935	3.57207	2.73647	3.00407	3.23468	2	2
ENSMUSG00000016150	Tenm1	-1.95619	0.132138		6.72761	5.0796	2.71311	2.90848	5.21535	2.73647	4.43958	4.132	3.9321	2
ENSMUSG00000016179	Camk1g	-1.92256	0.310952		2	3.33608	6.33485	3.86044	2.47991	2.15188	4.43958	2.74558	2.95509	2
ENSMUSG00000016181	Utp25	0.278649	0.483359		7.11931	7.48787	7.4653	7.53341	7.14304	8.07202	7.23287	7.93597	7.37031	7.32826
ENSMUSG00000016194	Hsd11b1	-2.30713	NA		2	5.26898	2.19854	2	2	2.91695	2.68112	2	2	2
ENSMUSG00000016206	H2-M3	0.36119	0.624626		4.62829	5.56583	6.48498	6.40412	6.47973	6.26352	6.64007	7.12236	5.08909	6.16518
ENSMUSG00000016239	Lonrf3	-2.78757	2.23711e-05		5.92105	7.62294	6.50699	7.07655	5.21535	4.85137	3.85387	4.52018	4.24938	2.77051
ENSMUSG00000016252	Atp5e	0.771979	0.106648		5.8245	6.34427	6.16331	6.27935	5.92674	7.24249	6.34401	5.98971	7.66537	6.44779
ENSMUSG00000016253	Nelfcd	0.323744	0.372935		7.61609	7.5776	7.6798	7.02566	7.89263	8.02852	7.62267	7.65522	8.31923	7.80885
ENSMUSG00000016255	Tubb1	1.73677	NA		2	2	2	2	2	2	2	2	2	2.43609
ENSMUSG00000016256	Ctsz	0.93865	0.000901028		9.76992	10.19	10.0706	9.6382	9.78934	11.3813	10.6191	10.5824	10.9831	10.4324
ENSMUSG00000016257	Prelid3b	1.1643	0.066887		5.18976	4.4787	4.16727	5.37231	5.08722	5.78312	4.93306	6.54408	4.92046	6.68401
ENSMUSG00000016262	Sertad4	3.32661	0.138631		2.18913	2	2.06926	2.66422	2	3.07735	2	4.82575	2	2.43609
ENSMUSG00000016283	H2-M2	2.3021	0.346517		2.18913	3.60068	2	2	2	3.15132	2	5.189	2	3.46711
ENSMUSG00000016308	Ube2a	0.56646	0.620613		5.45228	4.34077	2.8766	3.11731	4.18648	4.44377	4.14379	3.89009	5.82189	4.87831
ENSMUSG00000016319	Slc25a5	2.23546	0.000492594		3.26351	3.12818	2.98811	3.4616	4.52003	4.89509	5.07755	5.72024	5.37671	5.24344
ENSMUSG00000016327	Atp1b4	5.64207	0.00187678		2	2	2	2	2.47991	2.73647	4.89455	3.23468	2	4.17931
ENSMUSG00000016344	Ppdpf	-0.435485	0.721051		4.84066	3.67909	5.23414	3.97216	3.57207	4.38366	3.26778	4.132	2	4.94594
ENSMUSG00000016346	Kcnq2	-0.0972148	0.945511		2.35632	4.43417	4.83742	5.00298	5.99974	3.95843	5.54348	4.82575	5.24005	3.79517
ENSMUSG00000016349	Eef1a2	-1.01279	0.310999		4.56139	4.0768	3.2787	5.00298	5.21535	4.28852	3.93199	3.89009	3.52477	2.43609
ENSMUSG00000016356	Col20a1	0.657478	0.589227		3.08449	4.38822	3.21899	3.60715	2.47991	3.28877	3.00407	4.33911	4.72949	4.17931
ENSMUSG00000016382	Pls3	-0.133132	0.941936		3.56613	3.42978	3.94576	4.17257	2	3.99907	3.26778	3.23468	4.24938	2
ENSMUSG00000016386	Mpped2	0.300038	0.930159		2.35632	2.22577	2	2.90848	3.12696	2.28928	3.77127	2	2	2
ENSMUSG00000016409	Nkap	1.04765	0.0634043		4.72315	6.19214	6.54395	5.88173	6.50502	6.50837	5.95246	7.51282	7.37031	7.58317
ENSMUSG00000016427	Ndufa1	-0.621963	0.859837		2	3.67909	2	3.60715	2	3.35288	2	2.74558	2	2.43609
ENSMUSG00000016477	E2f3	-0.717686	0.0982154		8.02272	8.73754	8.14938	8.06764	8.80096	7.93476	8.39	7.49128	6.81876	7.18165
ENSMUSG00000016481	Cr1l	0.442749	0.331362		6.6001	6.41472	6.35232	5.79323	5.72623	6.75369	6.07803	6.81075	6.49762	6.98666
ENSMUSG00000016487	Ppfibp1	0.174487	0.869297		7.10177	5.92885	4.2139	5.99187	6.0349	4.58393	5.23992	6.66445	6.86597	6.83436
ENSMUSG00000016493	Cd46	0.253121	0.842608		3.75759	4.34077	2.66916	3.73935	4.18648	4.07705	4.07658	3.59929	2.95509	4.57073
ENSMUSG00000016494	Cd34	-0.948108	0.0908282		8.04125	7.89348	7.94229	7.76821	6.97218	6.7054	8.02592	5.98971	6.37244	5.81339
ENSMUSG00000016495	Plgrkt	-1.82418	3.55204e-06		8.34705	8.39827	8.03177	8.1292	7.9211	6.50131	7.13718	5.64421	5.08909	6.53823
ENSMUSG00000016496	Cd274	2.35754	5.93478e-06		6.66526	4.79268	6.33133	4.83581	6.81924	8.16424	7.35842	8.47515	8.38553	9.16932
ENSMUSG00000016498	Pdcd1lg2	3.32303	0.267821		2	2.42095	2	2	2	2.53013	2	3.23468	3.9321	2
ENSMUSG00000016503	Gtf3a	-0.383911	0.436256		6.12012	6.15146	5.89419	6.97292	6.77833	5.7947	6.20932	5.92691	6.37244	6.01581
ENSMUSG00000016510	Mtif3	-0.370647	0.454621		5.89412	6.6075	6.9241	7.1257	7.04297	6.24675	5.98946	6.26825	6.86597	6.66406
ENSMUSG00000016520	Lnx2	0.479155	0.508423		5.29645	5.74056	4.50387	4.5053	5.08722	5.3988	4.38508	5.38861	6.30553	5.77671
ENSMUSG00000016524	Il19	3.01597	NA		2	2	2	2	2	2.15188	2	3.23468	2	2
ENSMUSG00000016526	Dyrk3	0.873564	NA		2.9859	2	2	2	2.47991	2	3.59038	2	2	2.43609
ENSMUSG00000016528	Mapkapk2	2.33489	5.74226e-08		6.66526	7.80881	7.11021	7.23053	7.28123	9.1269	7.8358	9.85213	10.1617	9.898
ENSMUSG00000016529	Il10	2.72264	0.259242		2	2	2.13535	3.11731	2	3.22168	2	3.23468	2	4.57073
ENSMUSG00000016534	Lamp2	0.19118	0.562444		9.21707	9.56255	9.89598	9.19567	9.4901	9.54908	9.98078	9.71017	9.53857	9.60295
ENSMUSG00000016541	Atxn10	-0.724886	0.201192		7.76845	6.92962	7.71669	7.65558	7.48566	6.88416	7.94816	5.86126	6.16161	6.04695
ENSMUSG00000016552	Foxred2	1.14092	0.379552		2.18913	3.89161	4.55305	3.4616	2	4.95827	4.93306	4.132	3.52477	3.79517
ENSMUSG00000016554	Eif3d	0.246283	0.63819		6.92678	6.06649	6.83493	6.57311	7.00801	7.04319	6.35822	6.77554	7.66537	6.70368
ENSMUSG00000016559	H3f3b	1.98246	0.000467204		4.896	5.31882	4.08605	5.24463	5.84984	6.81756	5.14471	7.44721	7.30329	7.43804
ENSMUSG00000016619	Nup50	0.0722044	0.935587		7.49585	5.45876	5.71669	5.56281	6.62525	6.33669	7.12059	5.64421	6.37244	6.44779
ENSMUSG00000016624	Phf21b	-0.81966	0.330631		6.83063	4.82753	6.83245	5.52667	6.28903	4.687	6.78393	3.89009	5.24005	5.01055
ENSMUSG00000016637	Ift27	-0.486677	0.70322		6.06081	3.89161	3.2787	4.26322	3.57207	3.95843	3.68366	3.59929	5.50153	3.64044
ENSMUSG00000016664	Pacsin2	0.0522773	0.912037		9.20342	8.31169	8.67957	8.66633	9.30086	8.92819	8.65478	8.86675	9.293	8.84989
ENSMUSG00000016756	Cmah	-4.65523	0.0338975		4.62829	3.12818	4.55305	2	2	2.15188	2	2	2	2
ENSMUSG00000016757	Ttll12	-0.312044	0.7046		6.53185	6.8386	5.71669	5.56281	8.31356	6.25516	6.25563	6.66445	7.04071	6.92095
ENSMUSG00000016758	Bik	1.99528	0.500245		2	2.74642	2	2	2	2.15188	2.26439	2.74558	3.52477	2.43609
ENSMUSG00000016763	Scube1	-2.80052	0.00319608		4.02918	4.2917	6.93342	5.15277	5.1527	3.07735	3.85387	3.23468	3.9321	2
ENSMUSG00000016831	Tox4	-0.250928	0.657498		7.96566	7.31447	7.23978	6.53723	8.397	7.59373	6.97134	7.37847	7.52537	7.36579
ENSMUSG00000016833	Mrps18c	1.77435	0.30712		2	3.0118	2.71311	3.2997	2	4.18666	2	3.59929	3.52477	4.06227
ENSMUSG00000016918	Sulf1	-4.1899	0.0721844		5.5929	2	2.06926	3.2997	2.47991	2	2.48775	2	2	2
ENSMUSG00000016921	Srsf6	-0.144813	0.564916		10.4399	10.2571	10.358	10.1288	10.0671	10.0909	10.195	9.98906	10.1805	10.1045
ENSMUSG00000016933	Plcg1	-1.17301	0.00262226		9.7036	9.03082	9.4637	9.4265	9.71812	7.59704	7.89551	8.23709	9.31017	8.00395
ENSMUSG00000016940	Kctd2	-0.0564472	0.947501		6.1317	6.21864	5.74872	5.37231	4.05564	5.36811	5.44033	5.72024	6.23537	5.4439
ENSMUSG00000016942	Tmprss6	5.47172	NA		2	2	2	2	2	2	5.00711	2	2	2
ENSMUSG00000016946	Kctd5	1.11676	0.105624		4.81217	3.95601	3.54498	3.73935	3.36661	5.03844	5.04276	4.82575	4.72949	4.80734
ENSMUSG00000016984	Etaa1	0.923428	0.302519		5.64229	6.30772	3.21899	5.45155	4.41718	6.2965	4.07658	6.62543	6.30553	6.60252
ENSMUSG00000017002	Slpi	-1.02822	0.719637		2	2	3.49551	2	4.30644	2.15188	2.26439	2.74558	2	3.46711
ENSMUSG00000017009	Sdc4	4.7949	1.94327e-15		6.28469	4.2409	5.43118	6.27935	6.31786	10.9855	6.84578	10.9313	11.0356	10.5403
ENSMUSG00000017057	Il13ra1	-1.16519	0.0244219		6.12012	6.25749	6.4913	7.60448	6.13551	5.4583	5.8951	5.79247	4.50931	5.57786
ENSMUSG00000017119	Nbr1	-1.31883	2.02391e-06		9.12451	8.73295	8.79652	8.97874	8.89007	7.50128	8.13316	7.3063	7.71777	7.15331
ENSMUSG00000017132	Cyth1	-0.992106	0.00461239		8.12471	7.23233	7.67425	7.51508	7.64206	6.31271	7.23287	6.62543	6.61279	6.53823
ENSMUSG00000017144	Rnd3	-0.798523	0.692948		2.18913	3.42978	3.36387	5.00298	2	3.82918	2.26439	2.74558	2	3.64044
ENSMUSG00000017146	Brca1	0.251587	0.886022		2.50613	2.59284	4.51632	2.66422	3.57207	2.63699	3.85387	2.74558	3.9321	4.17931
ENSMUSG00000017167	Cntnap1	-0.743276	0.270571		4.97524	6.19214	5.74343	6.30091	6.16755	5.23835	6.16147	4.132	5.24005	4.48238
ENSMUSG00000017176	Nt5c3b	0.772931	0.367318		4.59523	3.0118	5.61613	5.05465	4.61602	4.89509	5.97108	4.52018	5.08909	6.19329
ENSMUSG00000017188	Coa3	-0.326679	0.857069		2.64184	4.0768	4.2139	3.11731	2.83941	3.99907	3.26778	2	2	3.79517
ENSMUSG00000017210	Med24	-0.220229	0.696003		8.99742	7.41527	8.05223	7.76821	8.91387	8.20389	7.97609	7.63572	8.47958	8.2973
ENSMUSG00000017221	Psmd3	0.79687	0.0442812		7.41763	6.7596	6.73457	7.08899	7.06014	8.03097	6.90509	8.30039	8.01862	7.44974
ENSMUSG00000017264	Exosc10	-0.133201	0.814662		9.78923	8.6599	8.75967	8.6242	9.51832	8.59703	8.49346	9.07656	9.66406	9.00857
ENSMUSG00000017286	Glod4	0.478924	0.749579		2	4.79268	4.25906	4.64671	3.91174	4.50148	5.8149	3.59929	3.9321	3.27008
ENSMUSG00000017288	Vps53	-0.0826922	0.874175		7.39859	8.33307	7.53429	7.76045	8.46303	7.7176	8.15369	8.0286	7.55447	7.81791
ENSMUSG00000017291	Taok1	0.0586258	0.872438		9.82265	9.82323	10.1683	10.0128	9.73158	9.73873	10.2475	9.88554	9.72933	10.1994
ENSMUSG00000017299	Dnttip1	0.37331	0.612956		4.59523	6.02205	4.73457	5.76248	4.30644	5.69929	5.85556	5.64421	5.50153	5.07239
ENSMUSG00000017300	Tnnc2	-0.508154	NA		2	2	2	2	2.83941	2	2	2	2	2
ENSMUSG00000017307	Acot8	0.324005	0.751344		5.07454	4.2409	4.91473	4.57774	2.47991	4.41403	5.00711	5.189	3.9321	5.01055
ENSMUSG00000017309	Cd300lg	-1.63275	NA		2	2.22577	2.83743	2	2	2	2	2	2	2
ENSMUSG00000017314	Mpp2	-0.163746	0.931774		2.50613	3.42978	3.54498	4.77549	2.47991	3.58413	4.4921	2.74558	2	3.04181
ENSMUSG00000017344	Vtn	-0.347919	0.876396		3.17678	4.2409	2.8766	3.11731	2	2.41473	2.26439	2.74558	2	4.38826
ENSMUSG00000017376	Nlk	-0.356571	0.179433		8.98152	8.86671	8.7379	8.58079	9.049	8.73122	8.52216	8.38459	8.26744	8.49654
ENSMUSG00000017386	Traf4	-0.212339	0.819776		5.81017	4.34077	4.38665	5.15277	4.70603	4.75975	4.59174	3.59929	5.24005	5.29622
ENSMUSG00000017390	Aldoc	-0.57685	0.364343		7.70401	7.79567	7.72476	8.66633	8.29917	5.77144	7.06099	7.99838	8.52441	6.93766
ENSMUSG00000017400	Stac2	-1.8436	0.0371819		6.36534	6.06649	3.61614	5.10454	4.52003	4.25536	3.68366	4.68104	2	3.64044
ENSMUSG00000017404	Rpl19	0.203608	0.91405		2.18913	3.60068	3.90844	2.90848	2.47991	2.91695	2.68112	2.74558	3.52477	4.17931
ENSMUSG00000017405	Nek8	0.493916	0.644299		5.3958	3.12818	4.10266	3.97216	5.54298	5.23835	3.38352	5.64421	4.92046	5.53457
ENSMUSG00000017412	Cacnb4	0.168895	0.84039		4.84066	5.64611	6.29203	5.99187	5.1527	5.09576	6.6166	5.72024	6.16161	5.01055
ENSMUSG00000017417	Plxdc1	-3.76937	1.01292e-07		9.14036	8.15589	8.60135	8.19975	8.89007	3.78339	6.75198	3.89009	3.9321	3.04181
ENSMUSG00000017418	Arl5b	0.413232	0.701666		5.02574	4.75697	3.47012	4.34851	5.27538	5.13275	4.4921	5.29226	2	5.91814
ENSMUSG00000017421	Zfp207	-0.566536	0.0213318		10.7855	10.7245	10.8686	10.3098	10.3618	10.3091	10.0796	10.0964	9.85748	9.9234
ENSMUSG00000017428	Psmd11	0.516508	0.218142		5.55901	5.89639	6.58296	6.04394	6.52988	6.63624	6.60472	6.70244	6.55635	6.79822
ENSMUSG00000017446	C1qtnf1	-2.2233	NA		2	2	3.30765	2.66422	2	2.15188	2	2	2	2
ENSMUSG00000017466	Timp2	-1.318	0.013275		9.30148	10.1029	9.16661	9.45802	9.46776	7.66175	9.57945	7.25609	7.79297	7.25014
ENSMUSG00000017478	Zc3h18	-0.0806409	0.870333		7.40338	7.43235	7.64902	7.3899	7.84389	6.73577	7.61677	7.53404	7.88751	7.46134
ENSMUSG00000017485	Top2b	-0.406689	0.3394		8.07162	7.926	9.14521	8.61992	8.77	7.77137	8.20179	8.32495	8.61008	7.85357
ENSMUSG00000017491	Rarb	0.260567	NA		2.18913	5.02059	2.13535	2.66422	2	3.35288	4.59174	2.74558	2.95509	3.04181
ENSMUSG00000017493	Igfbp4	1.11018	0.276203		3.87243	5.1363	4.89579	2.66422	3.57207	4.58393	3.93199	5.07778	6.71945	4.38826
ENSMUSG00000017499	Cdc6	2.85957	NA		2.18913	2	2	2	2.47991	2.28928	2.85161	2	2	3.46711
ENSMUSG00000017548	Suz12	0.281068	0.522105		7.1309	6.79525	6.68302	7.3071	7.42068	6.84568	7.16979	7.73069	7.15914	7.7247
ENSMUSG00000017550	Atad5	1.35672	0.000453414		6.15457	5.72216	6.82746	5.79323	5.92674	7.27595	7.84593	6.81075	7.49566	7.67573
ENSMUSG00000017561	Crlf3	0.013535	0.982513		7.63655	6.35626	6.84731	7.46821	7.14304	6.7054	6.90509	7.17735	7.84102	7.0648
ENSMUSG00000017607	Tns4	-0.752401	0.572918		2.50613	4.92729	3.8506	3.4616	4.18648	3.87356	3.77127	2	3.52477	3.27008
ENSMUSG00000017615	Tnfaip1	-0.569618	0.173017		7.85479	7.51485	7.82454	7.17323	6.7147	7.14175	7.2859	6.70244	6.43639	6.8164
ENSMUSG00000017631	Abr	-0.530768	0.0858911		9.94003	9.92327	9.84844	9.7044	10.4523	9.00751	9.6389	9.38179	9.8749	9.31073
ENSMUSG00000017639	Rab11fip4	-0.282326	0.817701		4.45484	4.4787	4.15139	4.77549	2.83941	3.58413	4.4921	2.74558	5.08909	3.46711
ENSMUSG00000017652	Cd40	3.43483	0.0120075		2	2.42095	3.2787	2.37	2	4.85137	3.14194	4.95726	2	5.57786
ENSMUSG00000017664	Slc35c2	-1.32163	0.00814667		7.70788	7.73272	8.23665	7.48714	8.61016	6.77724	7.62855	6.41274	4.92046	6.55998
ENSMUSG00000017667	Zfp334	0.395078	0.66174		3.87243	5.39049	4.28841	4.77549	4.30644	4.97874	3.59038	4.82575	5.37671	5.48995
ENSMUSG00000017670	Elmo2	-0.307328	0.610923		6.64117	8.327	8.13633	8.1412	8.79585	8.00128	8.37959	6.94357	7.84102	7.70531
ENSMUSG00000017677	Wsb1	-0.849033	0.0802135		9.58862	9.90707	10.2895	9.60392	8.84125	8.17092	9.91498	8.30039	8.49468	8.70124
ENSMUSG00000017679	Ttpal	-1.22117	0.00262623		7.72708	8.70745	8.02088	8.18823	8.4304	7.7023	6.91474	6.66445	5.91461	7.32826
ENSMUSG00000017686	Rhot1	0.195014	0.670553		8.18706	7.0672	7.61902	7.65558	7.23662	7.53622	8.18194	7.87074	7.63843	7.67573
ENSMUSG00000017692	Rhbdl3	1.10745	0.573005		2	2.22577	3.36387	3.4616	2	3.41426	2.26439	2.74558	4.24938	3.46711
ENSMUSG00000017697	Ada	-1.48425	0.0222619		4.81217	5.8292	5.76446	5.59807	5.27538	4.687	3.00407	4.33911	3.9321	4.57073
ENSMUSG00000017707	Serinc3	-0.19148	0.498506		11.6572	12.0445	11.9044	11.8895	11.904	12.0617	11.5961	11.6873	11.3724	11.6566
ENSMUSG00000017713	Tha1	0.643117	0.585126		4.56139	5.31882	3.61614	3.86044	2.47991	4.97874	5.77306	3.89009	2.95509	4.7327
ENSMUSG00000017715	Pgs1	1.12494	0.00607325		6.5054	7.63283	8.11192	7.27478	8.50752	8.67433	8.88088	8.89162	8.81641	9.05143
ENSMUSG00000017716	Birc5	-2.05331	0.411318		2.50613	2.59284	3.36387	2.37	2.83941	2	2	2	2	2.77051
ENSMUSG00000017718	Afmid	-0.326228	0.71428		6.87951	6.08101	6.85223	4.94938	6.31786	4.50148	6.27074	5.29226	7.26858	5.61988
ENSMUSG00000017720	Trp53tg5	2.64685	0.0932543		2	2.74642	2.31718	2.66422	2	3.22168	4.26947	2	3.9321	3.27008
ENSMUSG00000017721	Pigt	0.227106	0.63986		7.37444	8.04182	7.88342	7.96335	8.52617	8.7282	7.4608	8.17089	8.07997	8.37297
ENSMUSG00000017724	Etv4	3.05389	0.0182789		2.50613	2	2.19854	3.11731	2	4.52949	3.00407	3.89009	3.52477	3.93489
ENSMUSG00000017734	Dbndd2	-0.314655	0.702022		4.4175	4.79268	5.72208	5.79323	6.50502	5.4728	5.59241	5.07778	5.7228	4.48238
ENSMUSG00000017737	Mmp9	1.6462	0.194578		3.08449	4.64422	4.10266	2.66422	4.05564	4.47291	7.08684	2.74558	3.52477	3.04181
ENSMUSG00000017740	Slc12a5	-0.622863	0.213062		5.92105	5.6655	5.48286	6.06929	5.68255	5.62335	4.855	5.47894	4.92046	4.87831
ENSMUSG00000017747	Ghdc	0.120085	0.916029		5.18976	4.38822	4.41353	4.94938	6.19889	6.00882	5.85556	3.23468	4.24938	5.18864
ENSMUSG00000017754	Pltp	-0.208967	0.765074		6.88636	7.27083	6.42679	6.48168	5.92674	6.52237	7.0435	6.21668	6.81876	5.07239
ENSMUSG00000017756	Slc12a7	1.20827	0.000217095		6.84477	6.82142	6.11908	6.55528	5.84984	7.57369	7.53777	7.90372	7.86445	7.44974
ENSMUSG00000017760	Ctsa	-1.09423	2.97577e-06		10.7814	10.8548	10.8099	10.8027	10.8917	9.97094	10.1425	9.5105	9.49419	9.38267
ENSMUSG00000017764	Zswim1	-0.282712	0.824314		3.08449	5.41361	3.54498	4.57774	5.49328	4.95827	3.93199	5.07778	4.50931	3.04181
ENSMUSG00000017765	Slc12a4	1.97236	1.81583e-05		4.69222	5.1363	4.95188	5.91007	5.54298	7.49774	5.83537	7.03573	7.46533	7.37809
ENSMUSG00000017767	Spata25	0.87788	NA		2.64184	2	2.19854	2	2	2.63699	2.68112	2	2	2
ENSMUSG00000017774	Myo1c	-0.2573	0.625126		8.48204	8.18977	8.02416	7.86546	9.32946	7.98872	8.82055	7.87074	7.95456	8.22427
ENSMUSG00000017776	Crk	0.233427	0.706051		7.59952	7.3267	7.76967	7.3594	6.2596	7.85399	8.13729	6.94357	6.49762	7.77205
ENSMUSG00000017778	Cox7c	1.86966	0.232407		2	2.74642	2.19854	3.4616	2	3.28877	2.85161	3.59929	3.9321	3.64044
ENSMUSG00000017781	Pitpna	0.875912	0.00115734		7.95267	7.64265	8.0055	7.85092	7.88301	8.63136	9.18599	8.65058	8.7799	8.2843
ENSMUSG00000017801	Mlx	0.414291	0.560072		5.09833	5.1363	3.83079	5.10454	5.63751	5.42886	4.89455	5.56394	5.37671	5.70042
ENSMUSG00000017802	Retreg3	-0.0830153	0.919591		6.78004	6.25749	6.08186	6.32215	4.41718	6.57708	5.35783	5.98971	6.08388	6.13652
ENSMUSG00000017817	Jph2	5.48081	0.144754		2	2	2	2	2	2	2	2	5.08909	2
ENSMUSG00000017830	Dhx58	2.37022	2.39459e-05		3.63282	5.87988	4.08605	6.06929	4.79075	7.36802	7.69166	7.06519	7.61099	7.2367
ENSMUSG00000017831	Rab5a	1.3315	0.0851121		2.9859	3.67909	3.94576	4.42903	4.18648	5.25523	3.49065	5.29226	5.08909	5.18864
ENSMUSG00000017832	Hspb9	-0.15636	0.950702		2	3.12818	3.83079	2.37	2.83941	3.15132	3.26778	2	2	3.27008
ENSMUSG00000017837	Nkiras2	0.108127	0.888623		5.93433	5.92885	5.02343	5.76248	5.1527	6.16875	4.97056	6.26825	5.08909	5.53457
ENSMUSG00000017843	Ppp2r5c	-0.150596	0.781498		7.71174	8.52575	7.87619	7.93605	7.04297	7.75663	7.97147	7.80241	6.95598	7.988
ENSMUSG00000017858	Ift52	-0.820789	0.0671326		7.67265	7.03774	6.70495	6.90415	7.00801	6.01873	6.64007	6.77554	5.08909	6.42427
ENSMUSG00000017861	Mybl2	3.85773	0.00498616		2	3.23587	2.13535	2.37	2.47991	2.82953	6.28569	3.59929	5.24005	2.43609
ENSMUSG00000017868	Sgk2	-0.532167	NA		2	2	2.75575	2	2	2	2	2	2	2.43609
ENSMUSG00000017897	Eya2	-4.25007	0.0892151		3.08449	2	4.19852	2.66422	2.83941	2	2	2	2	2
ENSMUSG00000017929	B4galt5	0.628662	0.213825		6.59174	6.7596	7.44101	6.78682	7.2061	7.44357	8.58396	6.87869	7.04071	7.28973
ENSMUSG00000017943	Gdap1l1	0.645823	0.653706		3.26351	2.42095	3.96406	2.90848	5.21535	5.28839	3.14194	2.74558	5.08909	3.93489
ENSMUSG00000017969	Ptgis	-0.797703	NA		2	2	2.52869	2	2	2	2	2	2	2
ENSMUSG00000017978	Cadps2	2.15781	0.124368		3.17678	4.1336	2.13535	3.97216	2.47991	2.41473	5.44033	3.89009	6.61279	2.43609
ENSMUSG00000017999	Ddx27	0.476302	0.469908		8.04125	6.58731	6.11908	6.83195	7.85377	7.6554	6.84578	7.33076	8.69095	7.52907
ENSMUSG00000018001	Cyth3	1.299	0.00122521		6.33563	5.89639	7.3219	6.98629	6.83926	7.59373	7.5062	8.05821	8.56788	8.20369
ENSMUSG00000018008	Cyth4	-1.22992	0.000690021		11.7813	11.2137	11.498	11.2834	11.6125	10.0444	11.173	9.47253	9.86912	10.1446
ENSMUSG00000018012	Rac3	-0.567417	0.638018		5.35688	5.10823	2.57705	4.71254	5.08722	4.47291	3.77127	2.74558	5.50153	4.06227
ENSMUSG00000018040	Rrp7a	1.00675	0.0433255		5.12173	4.56383	4.74519	5.00298	5.59102	5.61029	5.68556	5.98971	6.71945	5.57786
ENSMUSG00000018042	Cyb5r3	1.19234	0.0244064		5.05034	5.94481	5.0916	6.84668	5.1527	7.30864	6.44071	6.66445	7.15914	6.88693
ENSMUSG00000018068	Ints2	0.731663	0.113856		6.6001	6.96135	6.55002	6.25746	6.22957	7.48707	6.28569	6.81075	7.19655	7.94732
ENSMUSG00000018076	Med13l	-1.0723	3.33961e-06		10.0795	9.56642	9.65572	9.42404	9.98181	8.66173	8.69174	8.79823	8.80434	8.53549
ENSMUSG00000018102	H2bc4	-1.31953	0.611192		2.76587	2	3.30765	2.90848	2.83941	2.28928	3.00407	2	2	2
ENSMUSG00000018143	Mafk	2.1241	8.75168e-05		3.34532	3.82419	3.2787	3.4616	4.05564	5.25523	5.07755	5.38861	5.7228	4.94594
ENSMUSG00000018160	Med1	0.182013	0.65553		9.50765	9.25057	9.45442	9.19279	9.77641	9.64502	8.846	9.8479	9.56741	10.0089
ENSMUSG00000018166	Erbb3	-1.09874	NA		2.18913	3.51776	2.13535	2.37	2	2.15188	2.48775	2	2	2.43609
ENSMUSG00000018167	Stard3	-1.70111	4.38879e-06		10.2736	9.58181	9.99247	9.57766	10.2981	7.98367	9.23496	7.90372	7.79297	7.89694
ENSMUSG00000018169	Mfng	-3.18591	7.49159e-15		7.83014	7.23233	7.78777	7.56938	8.53847	4.58393	5.49283	4.95726	4.50931	4.28756
ENSMUSG00000018171	Vmp1	3.50249	1.74446e-19		4.7831	4.8948	6.15537	5.59807	5.8098	9.01495	8.008	9.24691	8.67778	9.33931
ENSMUSG00000018189	Uchl5	0.193441	0.785132		6.7578	5.0796	5.92254	5.41247	5.59102	5.84014	5.8149	6.62543	5.82189	6.10728
ENSMUSG00000018196	Glrx2	0.531964	0.361407		5.55901	5.29412	6.55002	5.96512	5.21535	5.94785	7.00787	6.04988	5.82189	6.35131
ENSMUSG00000018199	Ro60	1.09737	0.0625128		4.21476	5.48082	5.1407	5.91007	4.52003	5.78312	5.59241	6.50161	6.95598	5.81339
ENSMUSG00000018209	Stk4	-0.465468	0.238037		9.10262	8.58041	9.00477	8.38778	8.47588	8.31468	8.58999	8.51839	7.23302	8.34193
ENSMUSG00000018217	Pmp22	-0.879349	0.00281679		8.21726	9.06042	8.7662	8.48516	8.13874	7.66806	7.64023	7.88732	7.76834	7.60426
ENSMUSG00000018238	Gdf9	-2.19015	0.121957		2.88008	3.60068	4.16727	4.26322	2.83941	2.99938	2.48775	2.74558	2	2
ENSMUSG00000018239	Zcchc10	-0.298638	0.627062		6.83063	5.79439	5.83576	6.04394	6.60199	5.7947	5.41335	5.47894	6.66711	6.35131
ENSMUSG00000018286	Psmb6	0.974197	0.236927		5.07454	5.8119	5.31479	4.64671	3.91174	5.87331	3.49065	5.79247	6.95598	6.22086
ENSMUSG00000018287	Spag7	0.489507	0.584352		3.56613	4.75697	3.88942	4.77549	5.01861	4.687	3.77127	5.72024	5.24005	4.57073
ENSMUSG00000018293	Pfn1	1.04854	0.00386049		8.67436	8.34515	8.65935	8.11709	8.06411	9.80969	8.5503	9.30979	10.028	9.03987
ENSMUSG00000018322	Tomm34	0.665351	0.114718		8.06861	8.33307	7.36213	7.82139	7.64206	8.144	7.56867	9.02503	8.76753	8.79593
ENSMUSG00000018326	Ywhab	0.723	0.126171		7.53124	8.44951	7.40295	7.82883	6.73622	8.57536	8.42757	8.63102	7.26858	8.71099
ENSMUSG00000018334	Ksr1	0.739194	0.118629		8.45234	7.12437	8.3127	7.95657	8.36282	8.59703	7.91006	8.63102	9.72933	8.78211
ENSMUSG00000018339	Gpx3	0.522575	0.768332		3.49622	2.8852	4.7766	2	2	3.35288	4.38508	3.23468	4.24938	3.64044
ENSMUSG00000018340	Anxa6	1.37478	0.000218986		6.06081	5.89639	5.84567	6.34308	6.06922	7.58374	6.28569	7.53404	7.69181	7.41436
ENSMUSG00000018341	Il12rb2	0.582416	0.511042		3.42274	4.18824	4.06924	4.26322	3.36661	4.85137	3.49065	4.52018	4.50931	4.17931
ENSMUSG00000018347	Zkscan6	0.477294	0.312053		5.3958	6.53556	6.77659	6.11868	6.19889	6.84568	6.50602	7.06519	6.49762	6.70368
ENSMUSG00000018362	Kpna2	2.73873	0.0224551		2	2.22577	2.79717	2.37	3.12696	4.28852	2.85161	3.89009	4.72949	3.79517
ENSMUSG00000018363	Smurf2	0.808271	0.0362321		7.96889	8.82204	8.58296	8.55859	7.61908	9.38343	9.3354	9.2275	8.21371	9.40086
ENSMUSG00000018372	Cep95	-1.02018	0.0351918		8.66841	9.07681	8.80225	8.58079	9.38502	6.97353	8.77888	6.94357	8.50962	7.36579
ENSMUSG00000018377	Vezf1	-0.359258	0.677492		4.81217	7.56733	7.16265	6.72437	5.44182	6.53624	6.81519	6.62543	4.92046	6.01581
ENSMUSG00000018378	Cuedc1	-1.08086	0.763186		2	2.42095	2	3.4616	2.83941	2	2.68112	2.74558	2	2
ENSMUSG00000018379	Srsf1	0.12796	0.804149		8.50224	7.37462	7.8604	7.92915	8.08942	7.78305	7.55639	8.21097	8.65108	8.23106
ENSMUSG00000018381	Abi3	-2.24602	2.64392e-09		12.8446	12.5318	12.6181	11.9488	12.683	9.74993	11.384	9.83085	9.81	9.97692
ENSMUSG00000018387	Shroom1	-2.41978	0.000287332		4.66061	4.68279	5.26399	5.15277	6.13551	3.22168	3.26778	3.23468	3.9321	3.46711
ENSMUSG00000018395	Kif3a	-0.928467	0.0839585		6.23189	7.01525	7.76577	6.50044	6.34613	5.77144	6.54383	6.21668	4.92046	6.04695
ENSMUSG00000018398	Septin8	-0.566106	0.254195		8.15623	7.46038	8.1201	8.06134	9.02734	7.45091	8.28972	7.00566	8.11946	7.15331
ENSMUSG00000018401	Mtmr4	-0.786737	0.0525654		7.34987	7.14524	7.40127	7.65558	7.53562	6.47274	7.45419	6.16319	6.16161	6.47094
ENSMUSG00000018405	Mrm1	1.26759	0.175917		4.49124	3.42978	3.36387	3.2997	3.12696	5.52938	4.208	3.23468	3.9321	4.87831
ENSMUSG00000018411	Mapt	-0.443659	0.409383		6.09669	6.13764	6.5101	5.79323	5.76862	5.74779	6.04325	5.47894	6.08388	4.7327
ENSMUSG00000018412	Kansl1	-0.878212	0.0017474		10.1524	10.2658	10.0052	9.95613	10.1969	9.39964	9.5379	9.25332	8.36924	9.36115
ENSMUSG00000018415	Gid4	-0.639205	0.446393		6.27429	5.62646	4.03502	5.96512	5.44182	5.11438	3.38352	5.47894	5.24005	5.39634
ENSMUSG00000018417	Myo1b	0.627896	0.222745		8.4361	8.17631	7.80944	8.194	8.25512	8.17536	7.3725	9.02503	8.71693	9.7307
ENSMUSG00000018425	Dhx40	0.893766	0.250697		6.53185	5.50255	5.27869	6.0942	3.75188	5.13275	5.51838	6.66445	7.49566	6.79822
ENSMUSG00000018427	Ypel2	-2.76417	8.13567e-05		6.85178	7.07447	7.15471	7.02566	7.12684	4.25536	5.91447	4.132	2	2.77051
ENSMUSG00000018428	Akap1	1.10159	0.208013		3.17678	6.08101	5.52045	4.17257	3.12696	5.61029	5.87547	6.04988	6.43639	5.48995
ENSMUSG00000018433	Nol11	1.39181	0.0528899		3.26351	6.59744	5.10816	5.63248	4.41718	7.00878	5.98946	6.50161	7.04071	6.79822
ENSMUSG00000018442	Derl2	0.572633	0.453013		4.69222	6.2317	5.37073	4.89371	3.91174	6.22121	5.79413	5.64421	4.50931	5.98398
ENSMUSG00000018446	C1qbp	1.29921	0.0156181		5.78106	5.60653	5.24915	4.77549	4.30644	7.10033	5.75168	6.81075	5.6164	6.42427
ENSMUSG00000018449	Rpain	-0.000556612	0.999292		4.25765	6.06649	5.52045	6.11868	6.52988	5.2719	6.88559	3.89009	6.66711	4.28756
ENSMUSG00000018451	6330403K07Rik	0.636404	0.691973		2.35632	4.2409	5.34303	4.94938	3.12696	3.41426	3.00407	4.33911	6.81876	2.77051
ENSMUSG00000018459	Slc13a3	3.94303	2.28944e-20		5.05034	6.53556	5.32898	6.11868	5.01861	9.98871	8.26729	9.48348	9.53857	10.0383
ENSMUSG00000018470	Kcnab3	0.713235	0.605536		2.18913	4.34077	3.15671	3.60715	2.83941	4.35264	3.14194	3.89009	2.95509	4.38826
ENSMUSG00000018474	Chd3	-1.05271	0.000461825		9.4195	9.05492	9.64122	9.16072	9.65455	7.86228	8.43765	7.95183	8.86369	8.50778
ENSMUSG00000018476	Kdm6b	0.490356	0.368149		7.93626	8.99678	8.70495	8.46143	9.60276	8.83306	8.25974	9.154	10.0384	9.7307
ENSMUSG00000018481	Appbp2	-0.0685108	0.930559		6.37512	7.00005	6.85469	6.0942	5.49328	6.28011	5.61627	6.70244	5.7228	7.12441
ENSMUSG00000018500	Adora2b	6.37298	2.55593e-05		2	2	2	2	2	3.6872	3.14194	4.52018	3.52477	4.06227
ENSMUSG00000018501	Ncor1	-0.699532	0.0196322		10.9957	11.2297	11.3463	10.8727	11.2526	10.6163	11.021	10.1694	9.99654	10.1872
ENSMUSG00000018507	Trpv2	-1.52209	7.74409e-06		8.99742	8.62566	8.60718	8.67874	9.15267	7.40629	8.06111	6.66445	7.04071	6.93766
ENSMUSG00000018509	Cenpv	-0.647862	0.635144		3.26351	3.0118	4.19852	3.11731	3.91174	2.91695	2.48775	4.132	3.52477	2.77051
ENSMUSG00000018537	Pcgf2	1.02008	0.248047		4.33979	3.89161	4.64667	5.28845	5.1527	3.6872	6.35822	4.52018	6.76996	4.80734
ENSMUSG00000018541	Cwc25	0.798093	0.141758		5.76629	5.56583	4.33133	5.41247	4.87077	5.96846	5.49283	6.36617	6.00173	6.13652
ENSMUSG00000018543	1700001P01Rik	2.70695	NA		2	2	2	2	2	2	2	2	3.52477	2
ENSMUSG00000018547	Pip4k2b	-0.241299	0.663308		7.09587	7.90168	7.56309	7.55151	7.89263	8.144	7.42072	6.73945	6.43639	7.46134
ENSMUSG00000018548	Trim37	0.375797	0.554232		5.70562	5.75873	5.67286	7.3071	5.84984	6.61678	6.46719	6.58533	7.04071	6.01581
ENSMUSG00000018554	Ybx2	2.96676	NA		2	2	2	2	2	2	3.00407	2	2	2
ENSMUSG00000018559	Ctdnep1	0.247131	0.68356		6.6732	6.53556	6.70767	5.85283	5.08722	6.66177	6.35822	6.77554	6.00173	6.74224
ENSMUSG00000018565	Elp5	1.59444	0.00447398		4.33979	5.58632	4.65795	4.17257	3.75188	5.92694	5.32924	6.36617	6.55635	6.16518
ENSMUSG00000018567	Gabarap	-0.0840852	0.897286		7.73848	6.64706	6.12723	7.18487	7.57198	7.34061	6.6166	7.28141	7.15914	6.90404
ENSMUSG00000018569	Cldn7	3.17809	NA		2	2	2	2	2	2.28928	2	2	2	3.04181
ENSMUSG00000018570	2810408A11Rik	0.33734	0.910109		2	2.8852	2.06926	2.37	4.30644	2.15188	2	2	4.72949	3.04181
ENSMUSG00000018572	Phf23	-0.422052	0.470125		6.3456	6.1096	5.5928	5.85283	6.67067	6.39875	5.07755	5.92691	5.37671	5.53457
ENSMUSG00000018574	Acadvl	-0.522182	0.477095		7.51807	6.65678	5.18818	6.44342	7.38024	5.72374	5.79413	5.56394	7.37031	6.51615
ENSMUSG00000018581	Dnah11	1.18489	0.638841		3.42274	2.22577	2	3.4616	2	2.82953	2	3.59929	2	4.65399
ENSMUSG00000018583	G3bp1	1.34125	0.000569316		6.35551	5.87988	5.73279	5.24463	5.8888	7.13265	6.31514	7.37847	7.37031	7.36579
ENSMUSG00000018585	Atox1	1.2098	0.00525994		5.18976	5.48082	4.84731	4.71254	4.87077	6.39113	5.79413	5.56394	6.55635	6.30054
ENSMUSG00000018589	Glra2	3.1833	NA		2	2	2	2	2	2.63699	2	2	2	2.77051
ENSMUSG00000018593	Sparc	-0.841331	0.000200185		11.3277	11.5879	11.0823	10.9413	11.1319	10.5396	10.171	10.3804	10.2841	10.5485
ENSMUSG00000018595	Glra4	0.894848	0.749288		2.35632	2	2.8766	2.90848	2	3.28877	2	2.74558	3.52477	2
ENSMUSG00000018599	Mief2	-0.397838	0.711812		5.5243	3.60068	4.95188	4.42903	4.61602	5.38354	3.77127	3.89009	4.72949	3.27008
ENSMUSG00000018604	Tbx3	-0.270897	NA		2	2.22577	2.13535	2.66422	2	2.15188	2	2.74558	2	2
ENSMUSG00000018634	Crhr1	-1.75753	NA		2	3.12818	2.25908	2.66422	2.47991	2.15188	2	2	2.95509	2
ENSMUSG00000018648	Dusp14	-2.63532	0.330193		2.18913	2.8852	3.49551	3.2997	2	2.41473	2	2	2	2
ENSMUSG00000018651	Tada2a	-0.302308	0.552592		6.17709	6.08101	5.63909	6.6921	6.57835	6.28011	5.93359	5.86126	5.91461	5.77671
ENSMUSG00000018654	Ikzf1	0.12134	0.784705		10.4475	10.8426	10.6684	10.2515	9.59395	10.6418	10.1208	10.5331	10.6903	10.6597
ENSMUSG00000018656	Tcaf3	4.73829	0.140879		2	2	2	2	2	2	2	2.74558	3.9321	3.04181
ENSMUSG00000018659	Pnpo	-0.88459	0.305871		6.51427	5.99165	4.19852	5.4896	3.91174	5.44365	4.26947	4.82575	3.9321	4.7327
ENSMUSG00000018661	Cog1	-1.13279	0.00328736		8.47069	8.23265	8.84299	8.6242	9.7018	7.52234	7.4342	8.04348	8.19534	7.43804
ENSMUSG00000018666	Cbx1	-1.43476	0.00123706		6.86571	6.69502	6.78176	7.21925	7.96733	5.0578	6.27074	5.92691	5.6164	5.91814
ENSMUSG00000018669	Cdk5rap3	-0.16811	0.857942		4.4175	6.59744	5.30046	6.21267	5.8888	5.48715	6.66315	5.07778	5.08909	5.34715
ENSMUSG00000018672	Copz2	-2.02011	0.04949		4.2993	4.0768	6.67193	4.34851	6.62525	3.78339	2.68112	4.52018	2	4.94594
ENSMUSG00000018677	Slc25a39	0.368091	0.630763		4.02918	5.79439	5.73812	5.28845	5.8888	6.37578	4.72936	5.79247	5.91461	5.81339
ENSMUSG00000018678	Sp2	-0.611532	0.154173		7.82302	7.69548	7.46048	7.08899	7.59572	7.21257	7.59892	6.21668	6.43639	6.72309
ENSMUSG00000018697	Aatf	0.552887	0.185467		8.85105	7.88936	8.30555	8.88551	9.49642	8.83306	9.43769	9.25332	9.56026	9.48
ENSMUSG00000018698	Lhx1	3.65688	0.284793		2	2	2	2	2.83941	2	2	2	4.72949	2.43609
ENSMUSG00000018707	Dync1h1	-0.406024	0.117002		11.2196	11.1052	11.1267	11.0973	11.687	10.9255	10.9825	10.5567	10.9696	10.8203
ENSMUSG00000018727	Cpsf4l	-0.0200567	0.988935		3.26351	4.0768	3.44428	4.26322	4.05564	3.22168	5.11152	3.59929	2	3.04181
ENSMUSG00000018733	Pex12	1.00002	0.0769833		6.32558	6.59744	5.19594	4.89371	4.79075	6.20394	6.81519	6.58533	6.76996	7.09491
ENSMUSG00000018736	Ndel1	0.75722	0.140164		5.07454	6.27021	6.14338	6.32215	6.42776	6.52932	7.64604	6.50161	6.61279	6.40036
ENSMUSG00000018740	Slc25a35	0.175267	0.891824		4.75344	5.19084	4.65795	4.07584	2	5.1509	4.68493	4.95726	3.9321	3.79517
ENSMUSG00000018750	Zbtb4	-1.99031	3.83456e-07		9.27432	8.44671	8.92819	8.73921	8.87074	6.81187	7.86597	6.70244	6.00173	6.35131
ENSMUSG00000018752	Tnfsfm13	-0.16919	0.817446		7.13665	6.49278	5.95493	6.01814	6.50502	5.82892	7.2859	5.64421	6.16161	5.95144
ENSMUSG00000018761	Mpdu1	0.896885	0.0272441		5.23339	6.33219	5.8604	6.14276	5.59102	6.5568	6.98056	6.81075	6.95598	6.30054
ENSMUSG00000018765	Fxr2	-0.228549	0.726501		6.451	5.74056	6.25906	6.60812	7.4729	5.66182	6.22492	6.84512	6.71945	6.35131
ENSMUSG00000018770	Atp5g3	2.43897	0.00107548		3.08449	3.95601	4.15139	5.24463	2.47991	5.93744	4.77247	6.10765	7.12073	6.35131
ENSMUSG00000018774	Cd68	-1.33944	0.00288665		9.53733	9.68042	9.06694	9.05368	9.57914	9.15189	8.15369	7.51282	7.37031	7.10974
ENSMUSG00000018776	Slc35g3	0.0817307	0.985364		2	2	3.49551	3.11731	2	2	2	4.132	2	2
ENSMUSG00000018796	Acsl1	1.12638	0.00251157		7.59534	7.5776	7.37928	7.39993	7.17492	8.38918	7.34421	9.11932	8.7799	8.58936
ENSMUSG00000018800	Abca5	-0.0972181	0.956084		3.87243	4.2409	2.13535	4.83581	3.75188	3.35288	4.81432	3.23468	2	4.38826
ENSMUSG00000018809	Smyd4	-0.155433	0.885439		3.56613	5.8292	5.41131	5.91007	3.75188	4.71166	4.72936	4.95726	5.50153	5.39634
ENSMUSG00000018819	Lsp1	-1.61768	0.0333774		8.46612	7.27714	7.28598	6.44342	8.29192	4.44377	7.74133	5.38861	4.72949	5.66071
ENSMUSG00000018820	Zfyve27	1.10269	0.0164716		5.4337	6.13764	6.82746	6.46268	5.44182	6.56359	7.71946	7.15012	7.40268	7.12441
ENSMUSG00000018821	Avpi1	-0.333849	0.898307		2	2.22577	4.97913	3.86044	2	2.63699	2	3.23468	4.50931	3.46711
ENSMUSG00000018830	Myh11	-0.391555	0.924125		2	2	2.06926	2	4.30644	3.58413	2	2	2	2.77051
ENSMUSG00000018841	Rad51d	-0.0337453	0.967477		6.19926	5.6655	7.02561	5.28845	5.33302	5.73581	5.51838	6.66445	5.82189	6.27446
ENSMUSG00000018844	Fndc8	-1.09717	NA		2	2	2	3.11731	2	2	2.26439	2	2	2
ENSMUSG00000018845	Unc45b	5.47122	0.0832504		2	2	2	2	2	2	4.63909	2	3.52477	2
ENSMUSG00000018846	Pank3	1.10145	0.106123		5.45228	5.75873	7.20942	5.82334	4.79075	7.24672	5.38586	7.61595	6.66711	7.66574
ENSMUSG00000018848	Rars	0.978816	0.0421938		6.10845	6.29532	7.25101	6.01814	7.71974	7.83167	7.29332	8.08721	8.09985	7.52907
ENSMUSG00000018849	Wwc1	-1.92844	0.087152		3.49622	2.42095	5.88462	5.28845	5.49328	3.22168	4.14379	3.23468	3.9321	2.43609
ENSMUSG00000018858	Mrpl58	0.684923	0.476191		4.9229	4.01767	3.30765	3.73935	5.08722	4.95827	5.87547	4.132	3.52477	4.80734
ENSMUSG00000018861	Fdxr	-0.733299	0.507195		3.87243	5.1363	4.60062	4.5053	2.83941	3.87356	2.85161	4.68104	4.24938	3.04181
ENSMUSG00000018865	Sult4a1	-1.71306	0.102028		4.4175	4.01767	3.87014	4.77549	4.05564	3.28877	3.00407	4.132	2	2
ENSMUSG00000018882	Mrpl45	0.821894	0.410558		3.9266	3.33608	3.94576	5.24463	5.99974	6.74177	4.32843	5.07778	4.72949	5.29622
ENSMUSG00000018893	Mb	3.0977	NA		2	2	2	2	2	3.07735	2	2	2	2
ENSMUSG00000018899	Irf1	0.55098	0.388946		5.94749	5.0504	6.12316	6.86126	7.66469	7.08626	6.91474	7.23032	7.46533	6.79822
ENSMUSG00000018900	Slc22a5	0.686812	0.351289		3.69655	4.0768	4.9881	4.34851	4.94659	4.85137	4.38508	4.82575	5.91461	5.18864
ENSMUSG00000018906	P4ha2	1.24054	0.729646		2	2	2.06926	3.11731	2	2.15188	3.49065	2.74558	2	2
ENSMUSG00000018909	Arrb1	-1.87503	0.00132959		8.95081	9.25538	9.19739	9.04731	9.21532	6.75961	8.83587	5.86126	6.16161	6.27446
ENSMUSG00000018920	Cxcl16	1.92419	3.81967e-05		5.35688	6.32001	7.36213	6.62531	5.59102	7.62652	8.08696	8.81567	8.05981	8.69634
ENSMUSG00000018921	Pelp1	0.10051	0.859363		6.85178	7.27714	7.68945	7.11357	8.15481	7.02854	7.66332	7.5959	7.86445	7.69552
ENSMUSG00000018923	Med11	0.386951	0.785212		4.56139	4.68279	2.75575	3.4616	2	3.95843	4.4921	4.33911	4.24938	3.46711
ENSMUSG00000018924	Alox15	3.5493	0.123976		2	2	2.25908	2	2	2.91695	2.26439	3.23468	3.52477	2.43609
ENSMUSG00000018925	Heatr9	2.27723	0.172394		3.81616	2	2.25908	3.2997	2	3.47313	2	5.64421	4.24938	4.28756
ENSMUSG00000018927	Ccl6	-1.00013	0.304409		4.56139	5.62646	4.85714	4.57774	3.36661	4.85137	3.00407	3.59929	4.24938	3.27008
ENSMUSG00000018930	Ccl4	4.21146	0.00182103		4.81217	4.18824	3.05793	4.07584	2	5.3988	2.85161	8.0286	8.44891	8.63618
ENSMUSG00000018931	Natd1	-0.68708	0.350113		4.45484	6.94557	6.774	6.84668	5.99974	6.23829	6.35822	5.07778	4.72949	5.70042
ENSMUSG00000018932	Map2k3	0.0426891	0.956543		6.08483	6.08101	5.76446	5.24463	5.01861	5.66182	5.27031	6.04988	4.72949	6.42427
ENSMUSG00000018965	Ywhah	-1.61575	5.49965e-09		7.46415	8.01183	7.61033	7.85092	7.89263	6.23829	5.93359	6.10765	6.55635	6.27446
ENSMUSG00000018974	Sart3	-0.263177	0.601447		7.78687	7.19946	8.08395	7.91524	8.9044	7.72367	8.11653	7.71219	7.93255	7.56177
ENSMUSG00000018983	E2f2	-0.0348856	0.986518		2.50613	4.2917	3.61614	2	2.83941	3.22168	2.68112	2.74558	2	4.38826
ENSMUSG00000018986	Slfn3	2.24355	0.347082		2	3.42978	2	2	2	4.03859	3.59038	2	3.52477	3.04181
ENSMUSG00000018995	Nars2	1.49837	0.0287435		4.02918	4.2409	4.58887	4.89371	3.36661	5.67442	5.98946	5.189	3.52477	6.27446
ENSMUSG00000018999	Slc35b4	-1.02579	0.0864426		8.11891	6.79525	6.4913	6.48168	7.0256	6.8345	5.66283	6.21668	4.50931	6.40036
ENSMUSG00000019027	Dnah1	-0.221673	0.910109		2.18913	2.8852	3.39117	3.2997	3.91174	3.6872	3.49065	2.74558	2	2.43609
ENSMUSG00000019039	Dalrd3	-1.07902	0.00922097		8.30932	8.25842	8.24416	8.11709	8.12248	6.64266	8.14961	6.73945	6.95598	6.51615
ENSMUSG00000019054	Fis1	-0.949549	0.13994		7.28915	5.56583	6.9311	6.11868	6.16755	6.62978	4.855	5.47894	4.92046	5.4439
ENSMUSG00000019055	Plod1	0.307592	0.56477		8.71147	9.20657	8.44888	8.61131	8.69504	10.0945	8.49024	8.49694	8.55353	8.88047
ENSMUSG00000019066	Rab3d	1.31712	0.254716		2.35632	3.23587	3.30765	3.73935	2	4.38366	3.77127	3.59929	3.9321	3.64044
ENSMUSG00000019080	Mfsd3	2.61618	0.0661741		2	4.43417	2.13535	3.4616	2.47991	5.09576	2.26439	3.59929	6.23537	5.84916
ENSMUSG00000019082	Slc25a22	1.27839	0.000106802		6.92678	6.06649	6.64383	6.04394	6.45398	7.68994	8.10393	7.73069	7.61099	7.30269
ENSMUSG00000019087	Atp6ap1	0.564707	0.0892264		9.07741	8.78706	8.92469	8.34692	8.22499	9.60527	9.32277	9.41649	8.74245	9.11158
ENSMUSG00000019088	Dnase1l1	-0.785849	0.63986		6.18822	4.4787	3.12453	3.2997	2	4.38366	4.77247	2.74558	2	3.93489
ENSMUSG00000019122	Ccl9	1.61885	0.0157298		6.54921	6.29532	7.08325	7.44903	7.73051	7.90834	5.38586	9.35819	9.51655	8.73509
ENSMUSG00000019124	Scrn1	-0.585102	0.789776		2.50613	4.99016	2.31718	2.90848	2	2.91695	3.38352	2.74558	3.9321	2
ENSMUSG00000019132	BC005537	1.55818	3.51802e-06		8.19536	7.78241	8.69882	8.27793	7.40733	9.39013	9.05682	10.0639	9.83394	9.88944
ENSMUSG00000019139	Isyna1	-0.0322872	0.961035		6.4324	6.42613	6.43337	5.93785	6.55432	6.15083	6.75198	5.98971	6.99897	5.34715
ENSMUSG00000019143	Hars2	-0.0175995	0.981808		4.66061	6.67603	5.68946	5.96512	5.63751	5.93744	5.95246	5.79247	5.7228	5.77671
ENSMUSG00000019146	Cacng2	-1.2741	NA		2	3.0118	2.42681	2.37	2.47991	2.28928	2	2	2	2.43609
ENSMUSG00000019158	Tmem160	-0.312758	0.785421		5.35688	4.38822	4.24416	3.86044	3.12696	4.66192	4.26947	3.23468	4.50931	3.46711
ENSMUSG00000019173	Rab5c	1.07007	0.00290062		6.94658	6.30772	6.83742	6.70833	6.22957	7.64264	7.34421	7.28141	8.40163	7.50684
ENSMUSG00000019178	Styxl1	-2.09141	NA		2.50613	2	3.30765	2.37	2	2	2	2	2	2.43609
ENSMUSG00000019179	Mdh2	1.10101	0.0137145		6.25324	6.16515	6.75836	6.84668	5.01861	7.72972	6.80485	7.5959	7.19655	7.52907
ENSMUSG00000019188	H13	0.402291	0.246742		8.18429	8.39827	8.30285	8.194	7.57198	8.97095	8.70571	8.30039	8.17674	8.43902
ENSMUSG00000019189	Rnf145	-0.183945	0.655664		8.57823	8.51243	9.02833	8.58958	8.87559	7.75069	8.64901	8.74462	8.81641	8.60513
ENSMUSG00000019194	Scn1b	-1.9093	7.78216e-05		7.11349	6.35626	7.20173	6.60812	6.85902	4.61039	5.91447	4.52018	3.9321	5.29622
ENSMUSG00000019210	Atp6v1e1	0.902645	0.0967174		6.78004	5.29412	6.01321	6.67569	5.59102	6.47274	6.67456	7.00566	7.99758	6.66406
ENSMUSG00000019214	Chtf18	-0.296876	0.847594		4.59523	2.74642	3.74872	4.07584	2.83941	3.6872	2.48775	3.59929	2.95509	4.38826
ENSMUSG00000019230	Lhx9	4.36217	NA		2	2	2	2	2	2	2	2	3.9321	2.77051
ENSMUSG00000019232	Etnppl	0.770251	0.71428		4.4175	2	2.8766	4.5053	2	3.07735	5.30008	2	4.92046	2.43609
ENSMUSG00000019235	Rps6kl1	-0.406856	0.838654		2	3.51776	3.2787	3.11731	4.61602	2.99938	3.00407	2	2.95509	4.28756
ENSMUSG00000019254	Ppp1r12c	0.0576471	0.894849		8.66044	8.43545	8.7997	8.61131	9.0317	8.44355	8.70293	8.58091	9.35222	8.67656
ENSMUSG00000019256	Ahr	5.09862	9.86669e-09		2.18913	2	3.30765	2.37	2.47991	6.04807	4.0061	7.03573	6.00173	6.79822
ENSMUSG00000019261	Map1s	-1.45725	0.000651538		9.32813	8.3209	8.11397	7.90823	8.53847	7.20824	7.83071	6.26825	6.71945	6.90404
ENSMUSG00000019278	Dpep1	-0.266555	NA		2	2.42095	2	2.37	2	2	2	2	2.95509	2
ENSMUSG00000019295	Tmem129	0.0823451	0.933096		3.9788	5.29412	4.99701	5.28845	5.01861	5.4728	5.04276	5.07778	2.95509	5.34715
ENSMUSG00000019297	Nop9	1.27603	0.0825723		4.52674	3.0118	5.96405	5.56281	5.33302	5.96846	5.8149	7.23032	5.82189	6.44779
ENSMUSG00000019301	Hsd17b1	1.37106	0.576832		2	3.0118	2.62384	2.37	2	3.15132	4.0061	2	2	2.43609
ENSMUSG00000019302	Atp6v0a1	-1.34399	NA		10.1721	10.3165	10.5217	10.2037	10.2124	8.43432	10.5719	7.85396	7.33719	7.70531
ENSMUSG00000019303	Psmc3ip	1.05583	0.347615		3.63282	3.51776	3.79034	4.26322	4.18648	5.30469	2	4.68104	5.50153	4.38826
ENSMUSG00000019312	Grb7	-5.33188	0.19347		5.99896	2	2	2	4.05564	2.15188	2	2	2	2
ENSMUSG00000019320	Noxo1	1.66388	0.0467616		5.16744	4.86156	4.31717	5.33099	4.61602	5.44365	3.49065	6.45786	7.97623	5.53457
ENSMUSG00000019338	Zfp687	-0.142095	0.809421		8.33208	7.70019	7.50803	7.16149	8.22499	7.40629	6.81519	7.80241	8.05981	8.14734
ENSMUSG00000019359	Gdpd2	2.63808	0.128523		2.50613	2.22577	2.13535	2.90848	2	4.22141	4.32843	2	2	3.04181
ENSMUSG00000019362	D8Ertd738e	0.774127	0.374386		4.33979	4.99016	4.31717	4.42903	3.12696	5.11438	3.38352	5.189	5.91461	4.7327
ENSMUSG00000019370	Calm3	-0.37824	0.405187		6.99174	6.34427	7.04293	7.41977	6.81924	6.24675	6.3723	6.97495	7.04071	6.32615
ENSMUSG00000019373	Cops3	0.111966	0.827354		6.62488	6.82142	7.09576	6.90415	6.19889	6.9269	6.68588	6.87869	7.37031	6.47094
ENSMUSG00000019428	Fkbp8	0.381105	0.381702		6.18822	5.91271	6.63814	6.81706	6.85902	6.52237	7.20954	6.81075	6.99897	6.8164
ENSMUSG00000019432	Ddx39b	0.463081	0.11391		10.8829	10.5574	10.5196	10.1864	10.7508	10.7644	10.6834	11.1669	11.4067	11.1662
ENSMUSG00000019433	Gipc1 ENSMUSG00000019433	-0.455135	0.525559		5.48874	5.96059	5.80055	5.33099	5.84984	5.30469	4.208	4.33911	6.43639	5.29622
ENSMUSG00000019437	Tlcd1	0.355653	0.853323		2.76587	2.42095	2.19854	4.07584	5.01861	3.47313	2.48775	2.74558	5.24005	4.17931
ENSMUSG00000019461	Plscr3	-0.836373	0.244307		6.04865	6.40321	4.85714	5.91007	7.44703	6.24675	4.855	4.68104	5.6164	5.81339
ENSMUSG00000019464	Ptger1	-0.410276	0.360825		7.923	7.90168	7.88101	7.82139	8.99646	7.9786	8.01699	7.06519	7.86445	7.7247
ENSMUSG00000019467	Arhgef25	-0.532325	0.693153		2.18913	5.34311	5.19594	4.07584	4.70603	3.95843	3.68366	2.74558	5.24005	4.48238
ENSMUSG00000019470	Xab2	0.0229443	0.976821		8.39346	7.71887	8.10884	7.44903	8.57476	7.23401	7.56867	7.55496	9.39308	7.7533
ENSMUSG00000019471	Cdc37	0.49639	0.21236		7.27877	7.53607	7.79928	7.82139	7.93046	7.94519	7.85598	8.11565	8.96473	7.71503
ENSMUSG00000019478	Rab4a	0.00772467	0.995117		3.26351	6.02205	4.43993	3.11731	2.83941	3.41426	4.43958	4.95726	2.95509	5.39634
ENSMUSG00000019487	Trip10	0.322951	0.831406		5.6743	4.52189	2.75575	2.66422	2.47991	4.07705	4.855	4.132	4.92046	4.28756
ENSMUSG00000019494	Cops6	1.32466	0.100862		3.26351	3.82419	4.57703	5.52667	5.8888	6.27184	6.94332	5.56394	4.50931	6.10728
ENSMUSG00000019505	Ubb	1.26199	0.0772968		3.87243	3.82419	3.61614	3.86044	3.12696	4.50148	4.68493	5.07778	5.24005	3.64044
ENSMUSG00000019518	Ap4m1	-0.0375994	0.942539		6.47845	6.44869	6.47544	6.53723	6.85902	6.47274	6.62838	5.92691	6.99897	6.44779
ENSMUSG00000019528	Gyg	0.88032	0.24038		4.4175	4.34077	5.70041	4.89371	5.33302	6.38348	5.35783	5.72024	3.52477	6.49372
[truncated: 16,075 more rows]

## Sheet: Table 2
Database
http://www.informatics.jax.org/vocab/gene_ontology/GO:0008150
Go terms hierarchy
Biologial process
	Metabolic process
		ATP metabolic process
		Primary metabolic process
			Carbohydrate metabolic process
			Tricarboxylic acid cycle
List of metabolic genes
1700066M21Rik
4930568D16Rik
4933405O20Rik
A3galt2
Abcc6
Abcd1
Abcg2
Abhd10
Abo
Acacb
Acadm
Aco1
Aco2
Acod1
Actn3
Adcyap1
Adcyap1r1
Adipoq
Adipor1
Adora2b
Adpgk
Adra1b
Adrb1
Afg1l
Agl
Ak1
Ak2
Ak3
Ak4
Ak5
Ak9
Akr1a1
Akr1b3
Akt1
Akt2
Aldoa
Aldoart1
Aldoart2
Aldob
Aldoc
Amdhd2
Ampd2
Ampd3
Amy1
Angptl3
Angptl8
Antkmt
Aoah
Ap2a1
Apoc3
Apod
App
Arl2
Arpp19
Atf3
Atf4
Atp1a2
Atp1b1
Atp5a1
Atp5b
Atp5c1
Atp5d
Atp5e
Atp5g1
Atp5g2
Atp5g3
Atp5h
Atp5j
Atp5j2
Atp5k
Atp5l
Atp5o
Atp5pb
Atp6v1a
Atp6v1b1
Atp6v1b2
Atp7a
Atpif1
Atpsckmt
Avpr1b
B3galnt1
B3galt1
B3galt2
B3gat1
B3gat2
B3gat3
B3glct
B3gnt2
B3gnt3
B3gnt4
B3gnt6
B3gnt7
B3gnt8
B3gnt9
B4galt1
B4galt2
B4galt3
B4galt4
B4galt5
B4galt6
B4galt7
Bad
Bckdk
Bcl2l1
Bdnf
Bend3
Bid
Bpgm
Bpnt1
Bpnt2
Braf
Brat1
C1qtnf1
C1qtnf12
C1qtnf2
C1qtnf3
Car5a
Casd1
Cbfa2t3
Cbr2
Ccnb1
Cd244a
Cd36
Cdk1
Cfh
Chchd10
Chchd2
Chia1
Chid1
Chil1
Chil3
Chil4
Chit1
Chst1
Chst10
Chst11
Chst12
Chst14
Chst15
Chst2
Chst3
Chst4
Chst5
Chst7
Chst8
Chst9
Clk2
Clpx
Cltc
Coa6
Coq2
Coq3
Coq7
Coq9
Cox11
Cox4i1
Cox4i2
Cox5a
Cox5b
Cox6a1
Cox6a2
Cox7a1
Cox7a2
Cox7a2l
Cox7c
Cpt1a
Crtc2
Cry1
Cs
Csgalnact1
Csl
Ctbs
Ctns
Cyc1
Cycs
Cyct
Cyp2j6
Dcxr
Ddb1
Ddit4
Dera
Dgat2
Dgkq
Dguok
Dhdh
Dhtkd1
Dlat
Dld
Dlst
Dmac2l
Dnajc15
Dnajc30
Dnm1l
Dusp12
Dyrk2
Dysf
Edem1
Edem2
Edem3
Egf
Eif6
Eno1
Eno1b
Eno2
Eno3
Eno4
Enpp1
Enpp3
Entpd1
Entpd5
Ep300
Epm2a
Epm2aip1
Erfe
Esrrb
Ext1
Ext2
Fabp5
Fam20c
Fam3a
Fam3c
Fbn1
Fbp1
Fbp2
Fcsk
Fggy
Fgl1
Fh1
Fis1
Flcn
Foxa2
Foxk1
Foxk2
Foxo1
Fuca1
Fuca2
Fuom
Fut1
Fut2
Fut4
Fut9
Fxn
G6pc
G6pc2
G6pc3
G6pd2
G6pdx
Gaa
Gadd45gip1
Gale
Galk1
Galk2
Galm
Galt
Ganab
Ganc
Gapdh
Gapdhs
Gba2
Gbe1
Gbgt1
Gcg
Gcgr
Gck
Gckr
Gclc
Gdf2
Gdpgp1
Gfpt1
Ggta1
Git1
Gk
Gk2
Gk5
Gla
Glb1
Glb1l
Glb1l2
Glb1l3
Glo1
Glt6d1
Gm10358
Gm10768
Gm2a
Gm3839
Gm45808
Gm5426
Gnb3
Gne
Gnmt
Gnpda1
Gnpda2
Gnptab
Gnptg
Got1
Gpd1
Gpd1l
Gpd2
Gper1
Gpi1
Gpld1
Gpt
Grb10
Gsk3a
Gsk3b
Gsto1
Gsto2
Guk1
Gulo
Gusb
Gyg
Gykl1
Gys1
Gys2
H6pd
Hagh
Has1
Has2
Has3
Hdac4
Hectd4
Hexa
Hexb
Hexdc
Hif1a
Hk1
Hk2
Hk3
Hkdc1
Hmgb1
Hnf1a
Hnf4a
Hs2st1
Hsd11b1
Hspa8
Htr2a
Hyal1
Hyal2
Hyal3
Hyal4
Hyal5
Idh1
Idh2
Idh3a
Idh3b
Idh3g
Idnk
Idua
Ier3
Ifng
Igf1
Igf2
Igfbp3
Igfbp4
Il3
Il4
Il6
Il6st
Impa1
Impa2
Inpp1
Inpp4b
Inpp5a
Inpp5b
Inpp5e
Inpp5j
Inpp5k
Inppl1
Ins1
Ins2
Insr
Ip6k1
Ippk
Ireb2
Irs1
Irs2
Iscu
Isyna1
Itpk1
Itpka
Jmjd8
Kat2a
Kat2b
Kbtbd2
Kcnj11
Kcnq1
Khk
Kif5c
Kl
Klb
Lalba
Lancl1
Lancl2
Lancl3
Lcmt1
Lctl
Ldha
Ldhb
Ldhc
Ldhd
Lep
Lepr
Lexm
Lhcgr
Lrp5
Maea
Man1a
Man1a2
Man1b1
Man1c1
Man2a1
Man2a2
Man2b1
Man2b2
Man2c1
Manba
Map2k1
Mapk14
Mas1
Mdh1
Mdh1b
Mdh2
Mecp2
Mgam
Mgat2
Midn
Miox
Mir143
Mir423
Mir451a
Mir451b
Mlec
Mlxipl
Mlycd
Mogat1
Mogat2
Mogs
Mpc1
Mpc2
Mpdu1
Mpi
Mrps36
Msh2
mt-Atp6
mt-Atp8
Mtch2
mt-Co1
mt-Co2
mt-Co3
mt-Cytb
Mtmr2
Mtmr7
mt-Nd1
mt-Nd2
mt-Nd3
mt-Nd4
mt-Nd4l
mt-Nd5
mt-Nd6
Mtor
Mup1
Myc
Myh3
Myh6
Myh7
Myh8
Myof
Myog
Myorg
Naga
Nagk
Nanp
Nans
Ncoa2
Ncor1
Ndst1
Ndst2
Ndst3
Ndst4
Ndufa10
Ndufa12
Ndufa7
Ndufa8
Ndufaf1
Ndufb6
Ndufb8
Ndufb9
Ndufc2
Ndufs1
Ndufs2
Ndufs3
Ndufs4
Ndufs6
Ndufs7
Ndufs8
Ndufv1
Ndufv2
Ndufv3
Neu1
Neu2
Neu3
Neu4
Nfe2l1
Nfkb1
Nhlrc1
Nipsnap2
Nisch
Nkx1-1
Nln
Nmnat1
Nnmt
Npl
Npy1r
Nr1d1
Nr1h4
Nr3c1
Nt5e
Ntsr1
Nudt2
Nudt5
Nupr1
Oas1a
Oas1c
Oas1d
Oas1e
Oas1f
Oas1g
Oas1h
Obp2a
Ocrl
Ogdh
Ogdhl
Ogt
Ola1
Oma1
Onecut1
Otog
Otogl
Ovgp1
P2rx7
P2ry1
P2ry6
Parg
Park7
Parp1
Pask
Pcdh12
Pck1
Pck2
Pcx
Pde12
Pde2a
Pdgfb
Pdha1
Pdha2
Pdhb
Pdk1
Pdk2
Pdk3
Pdk4
Pdx1
Per2
Pfkfb1
Pfkfb2
Pfkfb3
Pfkfb4
Pfkl
Pfkm
Pfkp
Pgam1
Pgam2
Pgd
Pgghg
Pgk1
Pgk2
Pgls
Pgm1
Pgm2
Pgm2l1
Pgm3
Pgm5
Pgp
Phka1
Phka2
Phkb
Phkg1
Phkg2
Phlda2
Pid1
Pik3ca
Pik3r1
Pink1
Pklr
Pkm
Pla2g4a
Plcd1
Plek
Pmaip1
Pmm1
Pmm2
Pofut1
Pofut2
Pomc
Pomk
Pou1f1
Ppara
Ppargc1a
Ppif
Ppip5k1
Ppip5k2
Ppp1ca
Ppp1cb
Ppp1cc
Ppp1r1a
Ppp1r2
Ppp1r3a
Ppp1r3b
Ppp1r3c
Ppp1r3d
Ppp1r3e
Ppp1r3f
Ppp1r3g
Ppp4r3a
Ppp4r3b
Prkaa1
Prkaa2
Prkag2
Prkag3
Prkce
Prkn
Prxl2c
Psen1
Ptafr
Pten
Ptger4
Ptges3
Pth
Pth1r
Ptk2b
Ptpn2
Pygb
Pygl
Pygm
Ranbp2
Rb1cc1
Rbks
Rbp4
Renbp
Rgn
Rhoa
Rora
Rorc
Rpe
Rpia
Rubcnl
Scarb2
Sdha
Sdhaf2
Sdhb
Sdhc
Sdhd
Sds
Sec1
Serp1
Serpina12
Sesn2
Shmt2
Shpk
Siae
Sik1
Sirt1
Sirt6
Sirt7
Sis
slc16a1
slc16a10
slc16a11
slc16a12
slc16a13
slc16a2
slc16a3
slc16a4
slc16a5
slc16a6
slc16a7
slc16a8
slc16a9
Slc23a2
Slc25a13
Slc25a23
Slc25a25
Slc25a33
slc2a1
slc2a10
slc2a2
slc2a3
slc2a4
slc2a5
Slc2a6
slc2a7
Slc2a8
slc2a9
Slc35b4
Slc37a4
Slc39a14
Slc3a1
Slc3a2
Slc45a3
Slc4a1
Slc4a4
Slc5a3
Smpd3
Snca
Snord32a
Snord33
Snord34
Snord35a
Soga1
Sorbs1
Sord
Spam1
Spata20
Sphk2
Src
St3gal2
St3gal4
St3gal6
St6gal2
St6galnac1
St6galnac3
St6galnac4
St6galnac5
St6galnac6
St8sia1
St8sia2
St8sia3
St8sia4
St8sia5
St8sia6
Stat3
Stbd1
Stk11
Stk40
Stoml2
Sucla2
Suclg1
Suclg2
Supt20
Synj1
Synj2
Tafazzin
Taldo1
Tcf7l2
Tefm
Tfap2b
Tff3
Tgfb1
Tigar
Tkfc
Tnf
Tpi1
Treh
Trem2
Trex1
Trp53
Tspo
Uevld
Ugdh
Ugp2
Ugt1a1
Uqcc2
Uqcc3
Uqcr10
Uqcrb
Uqcrc1
Uqcrfs1
Uqcrh
Uqcrq
Usf1
Usp7
Vcp
Wdr5
Wdtc1
Xylb
Ydjc
Zbtb20
Zbtb7a
Zfp692
Zmpste24

## Sheet: Table 3
Row-names	Symbol	ML-MC___log2FoldChange	ML-MC___padj	data	MC_1	MC_2	MC_3	MC_4	MC_5	ML_1	ML_2	ML_3	ML_4	ML_5
ENSMUSG00000000088	Cox5a	2.06714	0.0442337		2	2.97755	4.4091	3.97612	2.878	5.32624	3.97848	5.69653	3.96363	5.69257
ENSMUSG00000000148	Brat1	-0.508483	0.418914		5.64939	5.74814	5.59702	5.45638	6.61229	5.82678	4.24031	5.6206	4.95747	5.73358
ENSMUSG00000000168	Dlat	0.342859	0.639954		6.68969	5.9873	4.81679	6.02313	6.70789	6.68115	5.17602	7.23109	5.95439	6.69916
ENSMUSG00000000171	Sdhd	0.0564151	0.949078		4.94499	6.11382	4.15994	4.89831	2.50478	5.45194	4.65384	5.16616	4.2831	5.07994
ENSMUSG00000000394	Gcg	1.88911	NA		2	2.21601	2	2	2	2	2	2	2	2.80371
ENSMUSG00000000489	Pdgfb	-2.95936	0.00862532		9.98253	8.79225	8.74749	8.60792	9.12143	2.93594	7.89296	3.21997	6.04167	5.88687
ENSMUSG00000000563	Atp5pb	0.768837	0.249052		3.77554	4.13485	4.34018	4.26743	4.12144	4.90562	5.29607	4.49901	4.2831	4.35069
ENSMUSG00000000594	Gm2a	-0.605187	0.117501		7.89713	7.63277	7.61531	7.42496	7.68002	7.44333	7.40487	6.47708	7.23797	6.34944
ENSMUSG00000000628	Hk2	-0.159793	0.674766		9.23687	8.92474	8.79591	8.8063	8.62972	8.8255	9.15532	8.71005	8.18077	8.59147
ENSMUSG00000000708	Kat2b	-0.796958	0.066821		7.40896	7.07155	7.63127	7.63546	8.07909	6.09863	7.53256	6.43337	6.85983	6.75997
ENSMUSG00000000869	Il4	-1.20295	NA		2.19228	2	2	2	2.878	2	2	2	2	2
ENSMUSG00000001166	Oas1c	1.29343	0.441483		3.8344	4.13485	2	3.74307	2	3.14894	5.7389	2	4.54449	3.51801
ENSMUSG00000001168	Oas1h	-0.534656	NA		2	2	2	2.66618	2	2	2	2	2	2
ENSMUSG00000001173	Ocrl	0.508061	0.26887		7.72894	7.34816	7.92753	7.41507	6.94217	8.11864	8.58624	7.20533	7.31005	8.2885
ENSMUSG00000001642	Akr1b3	1.16567	0.29895		3.71418	2.40386	3.77748	4.17671	2.878	3.86313	3.82728	4.11222	5.86148	2.80371
ENSMUSG00000001729	Akt1	0.0111218	0.977421		8.15266	7.80103	7.2411	7.78114	8.4128	7.38498	7.97169	7.97311	8.10174	8.15901
ENSMUSG00000001891	Ugp2	0.55826	0.38389		5.35994	5.62133	5.89009	5.79816	5.02174	5.77426	5.89914	4.80373	7.31005	5.69257
ENSMUSG00000001942	Siae	-0.718674	0.350879		5.47539	6.6844	6.73984	6.2625	5.41074	6.02861	6.25072	5.16616	2	5.51578
ENSMUSG00000002010	Idh3g	-0.659734	0.115126		8.49354	7.8624	8.2653	8.46189	8.79122	7.14133	7.80463	8.19876	8.27384	6.96329
ENSMUSG00000002413	Braf	-0.0539147	0.897463		9.27323	8.89568	9.18495	9.28749	9.83585	8.79419	8.99383	9.44149	9.84632	9.08297
ENSMUSG00000002603	Tgfb1	-1.94453	9.17748e-09		8.84796	8.29813	8.13708	8.00858	8.24764	6.9367	6.67279	6.13896	5.95439	6.05807
ENSMUSG00000002769	Gnmt	1.39753	0.596093		2	2.57003	2.06978	2.91096	2	3.14894	2	3.58214	2	2.45711
ENSMUSG00000002944	Cd36	-1.76102	0.310498		2.5137	5.1029	4.32599	2.37121	2	2.26654	2.25828	3.58214	2	3.31682
ENSMUSG00000003068	Stk11	-0.202947	0.710927		7.63687	6.93348	7.01435	6.80714	7.79333	6.349	6.95401	7.12517	7.85901	6.89263
ENSMUSG00000003072	Atp5d	-0.149445	0.789421		5.47539	6.79765	6.46993	6.24027	6.81911	6.51184	5.67391	6.47708	6.2757	6.37559
ENSMUSG00000003153	Slc2a3	0.393831	0.622623		6.10876	5.69515	5.27388	3.74307	4.68837	6.28286	5.29607	5.69653	4.54449	5.92277
ENSMUSG00000003226	Ranbp2	1.09742	3.7246e-07		9.30218	9.20139	9.37266	9.15713	9.30079	10.0971	10.1129	10.4373	10.5401	10.5661
ENSMUSG00000003418	St8sia6	-3.20935	0.0171838		4.0973	4.83547	5.11791	3.97612	3.81289	3.44616	2	2	2	2
ENSMUSG00000003541	Ier3	3.93794	2.28374e-11		2.89174	3.38692	3.83873	4.26743	5.02174	7.03373	6.09392	8.03292	8.41129	7.2301
ENSMUSG00000003665	Has1	3.21994	0.0550366		2	2.57003	2	3.12018	2	2.38336	5.26698	3.87139	2.97585	3.31682
ENSMUSG00000003746	Man1a	-0.94338	0.0109691		7.20661	7.48452	7.94388	7.80406	7.83628	6.05526	7.14197	6.56073	6.81098	7.0141
ENSMUSG00000003865	Gys1	0.867105	0.100273		5.19005	5.25709	4.94301	5.00763	4.37548	5.68603	5.43331	5.05517	6.65364	5.77345
ENSMUSG00000004040	Stat3	1.4133	6.77869e-08		8.60338	8.40648	8.02955	8.55937	8.81825	9.7045	9.76448	9.71688	10.3221	9.93768
ENSMUSG00000004056	Akt2	-0.940002	0.0551504		7.8008	6.97112	6.87511	7.32289	8.23966	6.30524	6.76929	6.02577	7.47593	6.09
ENSMUSG00000004267	Eno2	0.0205166	0.978536		6.81919	4.62495	4.34018	5.53152	4.94534	5.07152	5.67391	6.51951	4.2831	5.41853
ENSMUSG00000004446	Bid	-0.978227	0.0444962		6.24516	6.94865	6.53614	6.61322	6.86131	6.18968	6.14277	5.6206	3.96363	5.51578
ENSMUSG00000004455	Ppp1cc	0.399735	0.734047		3.43873	4.37838	4.09449	4.43336	3.41988	3.90281	5.53441	4.31854	2	3.51801
ENSMUSG00000004709	Cd244a	4.43011	2.47019e-08		2	2.85407	4.39558	2.91096	3.62973	6.85812	8.40119	5.76867	6.04167	7.30003
ENSMUSG00000004789	Dlst	0.3511	0.284752		8.43531	8.32453	8.16724	8.18767	8.71273	8.21242	8.6038	8.89062	8.88244	8.94574
ENSMUSG00000004815	Dgkq	-0.0940043	0.874077		7.50267	6.52147	8.27179	7.2357	7.22671	7.15371	7.04249	7.87848	7.7071	6.92839
ENSMUSG00000004936	Map2k1	0.381217	0.509929		7.84083	6.36064	8.11146	7.68568	6.31114	7.56272	7.75312	7.61056	8.53677	7.43046
ENSMUSG00000005107	Slc2a9	0.342937	0.622623		6.74442	5.65872	6.07961	5.20416	5.76206	6.85307	6.67279	5.54045	4.76571	6.59174
ENSMUSG00000005142	Man2b1	-0.811784	0.0437596		11.476	10.952	11.0939	10.7184	11.3102	10.1189	11.2562	9.97115	9.92877	9.75555
ENSMUSG00000005373	Mlxipl	-3.2102	0.00244264		13.0738	12.3464	12.7048	12.206	13.4554	7.52507	11.6259	7.50893	7.31005	8.06574
ENSMUSG00000005510	Ndufs3	0.978939	0.255007		2.65102	4.08079	4.04337	4.35278	3.17423	4.50262	3.74529	4.6594	4.95747	4.80005
ENSMUSG00000005534	Insr	-1.14817	0.000785604		10.3653	9.93507	10.3203	9.93225	10.634	9.13658	9.84542	8.58577	8.77191	8.86037
ENSMUSG00000005683	Cs	0.985739	0.00587197		6.78229	7.09219	7.01435	7.10649	6.24892	7.4332	7.40487	8.17241	8.32693	7.76312
ENSMUSG00000005686	Ampd3	-1.07783	0.0173868		7.71726	7.34242	7.59918	7.53861	7.01873	6.36329	7.18925	5.36541	6.70801	5.69257
ENSMUSG00000005886	Ncoa2	-0.459751	0.100328		9.46935	9.32571	9.23041	9.17774	9.09073	8.95147	8.30788	8.91466	8.8097	8.97596
ENSMUSG00000005949	Ctns	-0.385799	0.315255		6.958	7.1326	6.92067	6.63041	7.03726	6.45957	6.04335	6.67775	6.85983	6.81832
ENSMUSG00000005951	Shpk	-0.127107	0.929272		3.99781	2.97755	2.91993	4.35278	2	3.54978	3.74529	2.73527	2.97585	3.51801
ENSMUSG00000006057	Atp5g1	2.561	0.0352136		2.5137	2.40386	2.19996	2.37121	2.878	3.33451	3.90486	3.87139	2	4.12271
ENSMUSG00000006127	Inpp5k	-0.851565	0.00766353		8.90228	8.7668	8.84959	8.60792	9.05481	7.30947	8.12949	8.17241	8.47539	7.74318
ENSMUSG00000006269	Atp6v1b1	0.729445	NA		2	2	2.67327	2	2	2.13942	2.83528	2	2	2
ENSMUSG00000006273	Atp6v1b2	1.25958	0.0010434		7.03531	7.47407	6.76636	7.40511	6.3997	8.08669	7.58064	8.53497	8.91747	8.12859
ENSMUSG00000006362	Cbfa2t3	-4.81365	4.88394e-13		8.99388	8.23146	8.58049	8.17014	8.79122	2.93594	5.62889	3.58214	2	3.08295
ENSMUSG00000006457	Actn3	-3.33587	0.184448		2	2.40386	4.47488	3.97612	2	2.49143	2	2	2	2
ENSMUSG00000006494	Pdk1	-1.39885	0.00149612		7.15559	7.21647	7.90742	7.30158	7.74907	5.57986	7.05955	5.76867	5.86148	5.81226
ENSMUSG00000006542	Prkag3	1.38424	0.467885		4.39973	2	2.53208	2.66618	2	2.38336	4.17917	2	5.54038	2.45711
ENSMUSG00000006574	Slc4a1	-3.1527	NA		2	2	2.13634	2	3.9754	2	2	2	2	2
ENSMUSG00000007038	Neu1	-0.856704	NA		9.26255	6.65695	6.38351	5.73598	6.63679	6.37745	6.32316	6.24392	7.73355	6.47567
ENSMUSG00000007097	Atp1a2	-1.8496	1.07086e-07		8.83	8.03224	8.3236	8.25019	7.90848	6.01056	6.99005	6.56073	6.76042	5.99201
ENSMUSG00000007656	Arpp19	0.527463	0.387765		4.80485	5.07552	5.87067	6.28439	6.04436	6.57461	5.26698	6.75081	6.12397	5.88687
ENSMUSG00000007659	Bcl2l1	0.06547	0.895386		7.01637	7.92126	7.2411	7.01781	7.53114	7.69575	6.66166	7.42213	7.12259	7.98313
ENSMUSG00000007815	Rhoa	0.639691	0.221476		4.89056	6.05896	5.31756	5.91503	4.94534	6.13241	5.78066	6.24392	5.65554	6.49964
ENSMUSG00000008763	Man1a2	-0.711612	0.0123785		10.0274	10.0816	10.049	10.0913	10.3058	9.09007	9.96457	9.25945	9.37785	9.14128
ENSMUSG00000009378	Slc16a12	-2.76505	NA		3.71418	2	2.48177	2.37121	2	2.13942	2	2	2	2
ENSMUSG00000009487	Otog	1.26801	NA		2	2	2.06978	2	2	2	2.25828	2	2	2
ENSMUSG00000009545	Kcnq1	2.25632	0.306364		2	3.29495	2.06978	2	2	2.49143	4.60818	3.21997	2	2.45711
ENSMUSG00000009588	St6galnac1	0.312511	NA		2	2	2	2.37121	2	2	2	2	2	2
ENSMUSG00000009863	Sdhb	0.689377	0.275811		4.0973	4.62495	5.6378	6.0992	5.35276	6.38447	5.62889	6.08348	5.65554	5.81226
ENSMUSG00000009876	Cox4i2	3.18435	NA		2	2	2	2	2	2	2.25828	2	2	3.08295
ENSMUSG00000010047	Hyal2	-2.05283	0.0898266		4.89056	4.18695	3.64659	3.74307	5.57188	4.15369	2	2.73527	2	3.08295
ENSMUSG00000010051	Hyal1	-0.491943	NA		2.36192	2.57003	2.76026	2	2	2.49143	2	2.73527	2	2
ENSMUSG00000010095	Slc3a2	2.32437	1.06142e-09		7.50267	7.16544	5.88041	6.34813	6.96169	8.93482	8.51071	9.45795	9.49072	9.23708
ENSMUSG00000010660	Plcd1	-0.531501	0.427352		6.7748	5.8647	6.27691	5.94282	6.77565	4.08635	6.11039	5.54045	6.81098	5.85004
ENSMUSG00000011382	Dhdh	0.811223	0.253066		6.50274	6.03072	6.42404	5.82828	3.17423	7.3638	6.76929	6.13896	5.95439	6.89263
ENSMUSG00000011752	Pgam1	0.539707	0.789421		2.36192	2.21601	2.37556	2.66618	2.878	2.68595	2	3.21997	2.97585	2.45711
ENSMUSG00000011877	Git1	-0.861381	0.0036105		8.84618	8.61103	8.55258	8.72459	9.37183	7.78871	7.77395	7.9883	8.2557	8.16652
ENSMUSG00000013593	Ndufs2	0.449834	0.314282		7.33955	6.53158	6.61119	6.59582	7.39414	6.82236	7.45086	7.32977	7.97442	7.15662
ENSMUSG00000013663	Pten	-0.175685	0.598267		8.14396	8.42287	8.3431	8.66326	8.74689	8.03628	8.42443	8.39385	8.32693	8.31576
ENSMUSG00000014554	Dguok	-1.76466	0.0212855		5.84814	4.89933	6.81034	4.84038	4.48749	4.33868	4.6981	4.31854	3.55267	3.08295
ENSMUSG00000014956	Ppp1cb	0.80138	0.0615345		6.03539	6.12722	6.18556	6.38912	6.86131	6.149	7.21232	7.57076	7.23797	7.11066
ENSMUSG00000015112	Slc25a13	1.80706	0.117501		4.80485	3.63215	2.06978	4.17671	2.878	4.47656	3.24632	5.6206	4.2831	6.56926
ENSMUSG00000015189	Casd1	-0.240029	0.612216		6.64105	6.84706	7.21053	6.80714	7.30523	6.7589	6.00863	7.01085	6.53832	7.18646
ENSMUSG00000015357	Clpx	-0.30713	0.493919		6.62447	6.55159	6.56964	5.97009	6.28036	5.54266	6.35114	6.38829	6.04167	6.26804
ENSMUSG00000015656	Hspa8	0.956873	0.0550366		4.99745	5.41835	5.50555	5.73598	6.61229	7.24145	6.40554	6.47708	6.2757	6.47567
ENSMUSG00000016194	Hsd11b1	-2.30069	NA		2	5.2075	2.19996	2	2	2.85733	2.66735	2	2	2
ENSMUSG00000016252	Atp5e	0.747189	0.114238		5.84814	6.27897	6.17373	6.28439	6.00726	7.11622	6.30896	5.96566	7.7071	6.52322
ENSMUSG00000017390	Aldoc	-0.584296	0.359657		7.72894	7.72817	7.73558	8.67159	8.38414	5.6515	7.02522	7.97311	8.56651	7.0141
ENSMUSG00000017446	C1qtnf1	-2.25545	NA		2	2	3.31423	2.66618	2	2.13942	2	2	2	2
ENSMUSG00000017493	Igfbp4	1.12465	0.253066		3.89095	5.07552	4.90534	2.66618	3.62973	4.47656	3.90486	5.05517	6.76042	4.45246
ENSMUSG00000017778	Cox7c	1.87627	0.212586		2	2.71903	2.19996	3.46498	2	3.21349	2.83528	3.58214	3.96363	3.69454
ENSMUSG00000017929	B4galt5	0.590262	0.247306		6.61611	6.69343	7.45179	6.79194	7.28986	7.31684	8.54746	6.85389	7.08199	7.36672
ENSMUSG00000018500	Adora2b	6.35098	2.06486e-05		2	2	2	2	2	3.59893	3.12188	4.49901	3.55267	4.12271
ENSMUSG00000018501	Ncor1	-0.735874	0.0131538		11.021	11.161	11.3573	10.878	11.3385	10.4868	10.9842	10.1438	10.0389	10.2659
ENSMUSG00000018761	Mpdu1	0.877185	0.0290345		5.25612	6.26692	5.87067	6.14777	5.6701	6.43271	6.94485	6.786	6.99719	6.37559
ENSMUSG00000018770	Atp5g3	2.44384	0.00101627		3.09798	3.90529	4.15994	5.24938	2.50478	5.81643	4.74104	6.08348	7.16209	6.4265
ENSMUSG00000018999	Slc35b4	-1.07493	0.0649523		8.14396	6.72901	6.50184	6.48676	7.10906	6.7094	5.62889	6.19239	4.54449	6.47567
ENSMUSG00000019054	Fis1	-1.01184	0.0999254		7.31392	5.503	6.94176	6.12369	6.24892	6.50541	4.82326	5.45558	4.95747	5.51578
ENSMUSG00000019139	Isyna1	-0.0640414	0.909896		6.45665	6.36064	6.44389	5.94282	6.63679	6.02861	6.71648	5.96566	7.04021	5.41853
ENSMUSG00000019179	Mdh2	1.07764	0.0157336		6.27734	6.1003	6.76898	6.85181	5.0943	7.60243	6.76929	7.57076	7.23797	7.60636
ENSMUSG00000019528	Gyg	0.839156	0.255231		4.43819	4.28584	5.7106	4.89831	5.41074	6.26012	5.32458	5.69653	3.55267	6.56926
ENSMUSG00000019577	Pdk4	2.56172	0.143181		2.36192	2	2.48177	3.30286	2	2.13942	4.82326	2.73527	2	4.6367
ENSMUSG00000019810	Fuca2	-0.0421106	0.950683		4.61647	7.43151	5.94218	6.28439	5.80593	6.56846	5.65157	6.71474	5.41522	6.45129
ENSMUSG00000019838	Slc16a10	0.339668	0.70108		7.81914	6.39427	5.44776	5.20416	4.86466	6.18968	7.45086	5.96566	6.20183	7.14146
ENSMUSG00000019942	Cdk1	3.64361	0.0470981		2.19228	2	2.06978	2.37121	2	2.85733	2.66735	3.21997	2	3.99361
ENSMUSG00000019969	Psen1	0.661617	0.0793007		7.8264	8.56747	8.03502	7.66913	7.58249	8.77293	7.88341	8.84963	8.91747	8.58028
ENSMUSG00000019989	Enpp3	0.312511	NA		2	2.21601	2	2	2	2	2	2	2	2
ENSMUSG00000020022	Ndufa12	0.502446	0.642151		2.65102	3.63215	4.4225	3.8643	4.25405	4.82529	3.24632	4.80373	3.55267	4.12271
ENSMUSG00000020038	Cry1	1.83568	0.0473504		2.19228	5.4613	3.89748	3.30286	4.25405	4.74022	5.43331	5.54045	6.95284	5.46798
ENSMUSG00000020053	Igf1	-1.55211	0.367768		3.65009	3.55495	5.44776	4.26743	2	2	2	4.11222	3.96363	2.80371
ENSMUSG00000020063	Sirt1	0.605795	0.29895		5.87643	6.71133	7.0363	6.61322	6.24892	6.21354	6.2655	6.91874	8.21872	7.2301
ENSMUSG00000020080	Hkdc1	-0.393039	NA		2	2.40386	2	2	2	2	2	2	2	2
ENSMUSG00000020102	Slc16a7	-1.74729	0.0503942		5.23443	5.56338	5.88526	6.40918	4.86466	3.54978	5.65157	3.21997	2	3.31682
ENSMUSG00000020108	Ddit4	1.38129	0.170439		2.36192	6.38315	2.91993	6.14777	5.46648	7.7042	5.7389	6.67775	5.95439	6.4265
ENSMUSG00000020120	Plek	1.24034	0.00796123		9.00193	8.42558	9.02836	8.45225	7.40844	8.82936	8.90457	10.085	10.1214	10.3929
ENSMUSG00000020153	Ndufs7	1.06582	0.170195		5.19005	5.9119	3.93536	5.05933	2.878	5.47845	5.20698	5.90294	6.81098	5.73358
ENSMUSG00000020176	Grb10	1.97208	0.26887		2.77639	3.09129	2	3.30286	2	2.59197	5.17602	3.21997	3.96363	2
ENSMUSG00000020260	Pofut2	0.144775	0.859101		8.00995	6.04491	5.56113	6.2177	6.3997	6.50541	7.11773	6.38829	7.73355	5.99201
ENSMUSG00000020277	Pfkl	0.106456	0.827076		7.43297	6.3262	6.64587	7.10649	7.01873	7.18221	7.02522	6.75081	7.37871	6.87441
ENSMUSG00000020321	Mdh1	0.406334	0.529433		6.91774	5.37409	6.23576	6.38912	4.68837	6.15723	7.14197	6.47708	6.53832	5.9578
ENSMUSG00000020427	Igfbp3	4.11304	0.127319		2	2	2	2.37121	2	2.49143	2	2.73527	2	4.12271
ENSMUSG00000020444	Guk1	1.89365	0.0409024		3.36079	3.29495	3.25555	4.50968	2	4.30945	4.46184	5.05517	6.20183	3.69454
ENSMUSG00000020456	Ogdh	-0.556712	0.245501		8.5429	8.42558	8.08327	8.65908	8.89642	8.4801	8.66918	7.7055	6.90709	7.37969
ENSMUSG00000020463	Ppp4r3b	0.367765	0.328931		7.83002	7.94415	7.76875	7.86343	6.88195	8.16425	7.89771	8.09035	7.7071	8.38174
ENSMUSG00000020475	Pgam2	1.6175	0.115126		2.36192	4.42251	3.3427	3.12018	2.878	3.90281	3.36088	3.87139	5.54038	5.31426
ENSMUSG00000020544	Cox11	-0.630396	0.527218		6.35979	3.29495	3.83873	4.65118	4.86466	4.82529	3.90486	4.80373	3.55267	4.72068
ENSMUSG00000020660	Pomc	-2.04451	NA		2	3.55495	2	2.37121	2	2	2	2.73527	2	2
ENSMUSG00000020664	Dld	0.892035	0.11687		6.67366	6.37193	5.86577	6.0992	4.86466	6.69252	5.67391	7.50893	6.65364	7.53855
ENSMUSG00000020766	Galk1	0.302191	0.805877		6.70554	2.85407	4.71157	3.97612	2.878	5.2359	4.29896	5.83736	5.54038	5.20185
ENSMUSG00000020867	Spata20	0.0827595	NA		2	2	2.19996	2	2	2	2	2	2	2
ENSMUSG00000020889	Nr1d1	-1.50601	0.003224		6.18989	6.62897	5.5911	6.28439	5.16338	4.36733	4.82326	4.49901	5.27817	4.6367
ENSMUSG00000020908	Myh3	-1.39298	NA		2	2	2	2.91096	2	2	2	2	2	2
ENSMUSG00000020918	Kat2a	-0.0926155	0.789421		9.77188	9.15636	9.31949	9.21526	9.79289	9.3034	9.37058	9.24055	9.62396	9.36656
ENSMUSG00000021069	Pygl	0.02355	0.979732		5.39946	3.29495	5.47373	5.15748	5.93007	4.74022	6.80008	4.49901	2	4.6367
ENSMUSG00000021109	Hif1a	2.00689	4.16858e-08		7.35972	7.22272	7.51881	6.85181	7.45051	9.25055	7.94898	9.83078	9.30033	9.48837
ENSMUSG00000021196	Pfkp	0.70412	0.377362		3.43873	5.41835	3.93536	5.20416	3.62973	4.88596	5.62889	5.16616	5.12671	4.87528
ENSMUSG00000021236	Entpd5	0.855208	0.450857		2.89174	4.54735	4.48769	5.37711	3.62973	4.33868	3.36088	4.6594	6.90709	3.31682
ENSMUSG00000021255	Esrrb	1.44363	NA		2	2	2	2	2	2.13942	2	2	2	2
ENSMUSG00000021322	Aoah	6.13108	1.05941e-37		7.21217	6.01639	6.8406	5.53152	5.02174	12.2702	10.597	12.6351	12.8702	12.7879
ENSMUSG00000021340	Gpld1	0.857982	0.106563		6.25597	6.21767	5.92345	5.56767	4.12144	6.39842	6.53318	6.13896	6.95284	6.94595
ENSMUSG00000021385	Ippk	1.9123	9.7379e-05		4.83399	4.33285	4.02592	4.0799	4.94534	5.56757	5.97305	6.24392	5.86148	6.89263
ENSMUSG00000021482	Prxl2c	0.0773959	0.947472		3.191	5.73069	4.06061	3.8643	2.50478	4.18621	4.74104	4.93492	2	4.54752
ENSMUSG00000021504	B4galt7	-1.23591	0.0930148		4.0973	6.90265	5.02435	5.88669	6.21678	5.35513	4.86268	4.11222	4.95747	4.2412
ENSMUSG00000021520	Uqcrb	0.0847658	NA		3.09798	2.57003	2.13634	2	2	2.93594	2	2	2	2.80371
ENSMUSG00000021577	Sdha	0.0210214	0.957623		7.58211	7.42067	7.76875	7.42496	7.51801	7.73201	6.93564	7.82873	6.85983	8.06574
ENSMUSG00000021606	Ndufs6	1.17497	0.127099		3.8344	3.77517	3.13051	3.61072	3.17423	4.78339	4.17917	4.49901	4.76571	3.51801
ENSMUSG00000021665	Hexb	-0.641641	0.0164812		12.2501	12.5601	12.4308	12.4898	12.1821	11.7435	12.0355	11.9339	11.1874	11.6978
ENSMUSG00000021710	Nln	2.59913	1.70484e-12		4.71373	5.73069	5.33183	5.85778	5.46648	7.88102	7.18925	8.44977	7.85901	8.09751
ENSMUSG00000021748	Pdhb	0.650801	0.226081		5.83379	5.23251	5.82095	6.0992	5.41074	6.09863	5.53441	7.06914	5.65554	6.69916
ENSMUSG00000021756	Il6st	-0.433712	0.284752		10.9304	10.5417	10.2234	9.68316	9.85946	10.4328	9.62243	9.70774	9.68624	9.81408
ENSMUSG00000021764	Ndufs4	0.953363	0.068995		5.66569	6.14049	6.13763	6.12369	6.56201	5.93601	7.76357	6.24392	7.7071	6.75997
ENSMUSG00000021868	Ppif	1.88561	0.00441492		4.77512	5.4613	3.64659	4.50968	4.12144	5.94554	7.48914	5.96566	4.76571	6.09
ENSMUSG00000021910	Nisch	-0.921283	0.000671315		11.5659	10.8944	10.9139	10.983	11.5532	10.2136	10.5167	10.0921	10.4109	10.207
ENSMUSG00000021911	Parg	-0.149704	0.713018		8.70151	8.39545	8.59535	8.83254	8.0611	8.30048	8.63543	8.52459	7.68015	8.59704
ENSMUSG00000021913	Ogdhl	-0.542041	0.79081		3.43873	2.85407	2.48177	3.61072	2	2.38336	3.65836	2.73527	2	2
ENSMUSG00000022013	Dnajc15	0.510966	0.649315		4.51217	2.71903	2.8423	3.74307	3.62973	4.39542	3.56585	3.87139	3.55267	4.2412
ENSMUSG00000022094	Slc39a14	4.15151	2.63107e-31		5.37983	6.1924	6.20119	6.19476	4.59142	10.4425	9.8181	9.62271	9.46726	9.97877
ENSMUSG00000022110	Sucla2	0.751853	0.284752		3.51268	5.25709	5.02435	5.60294	4.25405	5.26665	5.53441	4.80373	6.04167	5.9578
ENSMUSG00000022126	Acod1	7.06738	1.03093e-07		5.45678	2.21601	2.37556	3.61072	2.50478	8.36584	6.09392	11.1548	10.7295	11.36
ENSMUSG00000022346	Myc	0.310083	0.400237		8.29305	8.54019	8.51242	8.37784	9.20163	9.12719	8.39448	8.92259	8.95168	9.12596
ENSMUSG00000022354	Ndufb9	0.184774	0.844053		6.36978	5.60227	4.11113	6.30595	4.12144	6.12404	5.35254	6.02577	6.34597	4.45246
ENSMUSG00000022367	Has2	0.312511	NA		2	2	2	2.37121	2	2	2	2	2	2
ENSMUSG00000022383	Ppara	2.22393	NA		2	2.21601	2.06978	2.37121	2	2.85733	2	2.73527	2	2.80371
ENSMUSG00000022453	Naga	-1.12679	0.0130255		8.03526	7.44227	7.6711	7.93437	8.85003	6.54983	7.79448	6.51951	6.59713	6.83726
ENSMUSG00000022474	Pmm1	0.823834	0.29895		4.47565	4.37838	3.64659	4.71704	4.94534	4.74022	6.25072	5.26922	3.96363	4.2412
ENSMUSG00000022477	Aco2	0.580425	0.128029		6.95137	8.09153	8.2324	7.75002	8.26346	8.42836	8.36046	8.68231	8.18077	8.76963
ENSMUSG00000022490	Ppp1r1a	0.368712	0.682323		4.97146	5.23251	4.06061	4.35278	3.41988	4.94417	5.37997	4.11222	3.55267	5.31426
ENSMUSG00000022546	Gpt	-0.637444	0.604495		3.51268	3.19671	4.59808	3.12018	4.59142	3.54978	3.90486	3.87139	3.55267	2
ENSMUSG00000022548	Apod	1.72706	0.0559195		2.36192	6.07287	3.66925	4.71704	5.22931	6.51184	6.58123	6.51951	7.20052	4.35069
ENSMUSG00000022551	Cyc1	1.42461	0.0290345		3.09798	4.69859	5.78509	5.29322	4.7792	6.85307	5.78066	6.19239	6.41298	5.88687
ENSMUSG00000022613	Miox	1.74862	NA		2	2	2	2	2	2	2	2.73527	2	2
ENSMUSG00000022707	Gbe1	0.344444	0.707301		6.33962	6.2425	5.76945	5.79816	4.59142	5.93601	3.24632	7.01085	6.2757	6.54643
ENSMUSG00000022708	Zbtb20	-2.45953	1.72492e-08		8.32162	8.90348	9.02507	8.71657	9.83055	6.29036	7.5568	5.6206	6.53832	6.37559
ENSMUSG00000022710	Usp7	0.249193	0.491626		8.13521	9.01758	8.52877	8.46668	8.58005	8.58598	8.45053	8.74623	9.1513	9.07502
ENSMUSG00000022711	Pmm2	0.302493	0.597122		6.69763	6.93348	7.13929	6.28439	6.21678	7.42981	6.14277	6.85389	6.2757	7.62827
ENSMUSG00000022747	St3gal6	-2.3021	1.02847e-11		9.54509	9.36299	9.41055	9.07788	9.53061	7.02026	7.96717	6.71474	6.47701	6.79913
ENSMUSG00000022789	Dnm1l	0.971778	0.00262772		6.64927	7.66068	7.3076	7.61833	7.28986	8.46361	8.12949	7.91072	8.45963	8.44484
ENSMUSG00000022793	B4galt4	-1.67156	0.000421081		8.69358	7.90191	8.37101	8.07915	7.59505	6.23702	7.58064	6.02577	5.27817	6.45129
ENSMUSG00000022812	Gsk3b	-0.298454	0.381507		9.76622	9.10988	9.1067	8.9536	8.96091	9.04312	8.56847	8.98448	8.87057	9.07502
ENSMUSG00000022890	Atp5j	0.295564	0.736701		5.27749	3.38692	5.42796	5.88669	4.25405	4.94417	5.86072	5.69653	5.27817	4.72068
ENSMUSG00000022892	App	1.09158	0.000104462		8.18412	7.90191	7.77529	8.18767	8.65992	9.39495	9.16717	9.05829	9.52141	9.04682
ENSMUSG00000022973	Synj1	0.271262	0.491626		11.1706	10.2594	10.8099	10.6971	11.5099	11.1001	10.7741	11.1362	11.5825	11.3916
ENSMUSG00000022991	Lalba	-0.611702	NA		2	2.57003	2	2.37121	2	2	2.25828	2	2	2
ENSMUSG00000023019	Gpd1	-1.53156	0.0380252		4.68203	6.74648	6.32407	6.14777	7.55704	6.15723	5.32458	4.49901	3.55267	4.45246
ENSMUSG00000023070	Rgn	0.0140037	NA		2	2.21601	2.06978	2	2	2	2	2	2	2
ENSMUSG00000023439	Gnb3	1.01789	NA		2	2	2.06978	2	2	2.13942	2	2	2	2
ENSMUSG00000023456	Tpi1	0.41764	0.422866		5.25612	5.95761	5.92816	5.29322	4.7792	5.90703	6.0261	5.96566	6.20183	5.46798
ENSMUSG00000023571	C1qtnf12	-0.884868	0.601113		4.71373	3.70544	3.45127	2.37121	3.41988	2.38336	2.25828	2	4.95747	2.45711
ENSMUSG00000023805	Synj2	-2.20267	0.00014447		8.09966	7.0222	6.99206	6.6474	7.24276	4.8458	6.43199	4.11222	4.2831	4.72068
ENSMUSG00000023826	Prkn	-2.03888	0.00350951		6.99717	5.9873	6.81288	5.79816	6.11582	4.71815	5.43331	2.73527	5.12671	2.80371
ENSMUSG00000023861	Mpc1	-0.262764	0.895386		2.19228	2.21601	2.76026	3.30286	2.878	2.13942	2.47727	2.73527	2	3.31682
ENSMUSG00000023992	Trem2	-2.47557	9.7391e-05		10.5604	10.1004	10.1124	9.83363	9.86725	5.806	9.35338	6.34175	6.65364	6.87441
ENSMUSG00000024026	Glo1	0.203011	0.851663		4.97146	2.97755	3.39801	3.97612	3.62973	4.05146	4.11533	4.6594	3.96363	3.69454
ENSMUSG00000024038	Ndufv3	0.090338	0.875902		6.10876	6.52147	6.66008	6.50552	6.77565	5.7955	6.84013	6.02577	7.37871	6.61387
ENSMUSG00000024042	Sik1	4.22941	1.12358e-13		2.89174	4.37838	3.57641	3.97612	5.0943	7.81235	6.25072	7.8455	8.49098	8.56899
ENSMUSG00000024085	Man2a1	2.43905	2.15238e-20		8.35467	7.60432	8.24753	7.77343	8.08801	10.6837	10.0385	10.7203	10.2088	10.5446
ENSMUSG00000024099	Ndufv2	-0.209865	NA		7.4138	5.15615	3.85858	3.74307	3.81289	5.2359	5.84112	5.76867	5.12671	5.07994
ENSMUSG00000024107	Lhcgr	0.312511	NA		2	2	2	2.37121	2	2	2	2	2	2
ENSMUSG00000024131	Slc3a1	0.637871	0.474811		4.58253	3.63215	4.9243	5.70385	2.878	6.11562	4.60818	4.6594	5.12671	4.87528
ENSMUSG00000024151	Msh2	-0.598853	0.291745		7.02271	6.01639	6.67415	6.6808	7.68002	5.78491	6.84013	6.63979	5.12671	6.56926
ENSMUSG00000024158	Hagh	-0.367972	0.600024		5.02298	5.9119	4.89576	4.84038	4.94534	4.69573	5.43331	4.49901	5.12671	4.2412
ENSMUSG00000024172	St6gal2	-0.610429	0.810915		2	3.63215	2.2609	2.66618	2	2.26654	2.66735	2.73527	2	2.45711
ENSMUSG00000024208	Uqcc2	0.403552	0.68576		2.65102	4.86775	5.43459	5.15748	5.02174	6.00145	4.24031	4.31854	5.65554	5.07994
ENSMUSG00000024248	Cox7a2l	-0.123527	0.878059		5.35994	5.79925	5.90925	5.05933	4.12144	5.6398	4.65384	5.36541	3.96363	5.88687
ENSMUSG00000024256	Adcyap1	0.641545	NA		2	2	2.13634	2.66618	2	2	2.83528	2	2	2
ENSMUSG00000024401	Tnf	4.31404	2.73909e-12		5.27749	4.54735	3.57641	4.65118	2.50478	7.74844	6.41882	8.50361	9.19955	8.93699
ENSMUSG00000024431	Nr3c1	0.786432	0.0596855		8.86923	9.12499	8.81572	8.61225	9.20573	9.17152	8.50449	10.0529	10.06	10.1887
ENSMUSG00000024440	Pcdh12	-4.85988	NA		2	6.07287	2.13634	2	2	2	2	2	2	2.45711
ENSMUSG00000024521	Pmaip1	1.89143	0.328187		2	2.21601	3.28519	3.30286	2	2.49143	2.47727	2.73527	2	5.46798
ENSMUSG00000024525	Impa2	3.74294	NA		2	2	2.06978	2	2	2.49143	2.66735	3.58214	2	2
ENSMUSG00000024539	Ptpn2	1.27543	0.00358687		5.74453	6.61001	6.96026	6.42897	6.3997	7.707	6.44503	7.89469	7.90629	8.16652
ENSMUSG00000024668	Sdhaf2	0.318223	0.641775		4.54778	5.79925	6.53922	5.67099	5.41074	5.53005	6.14277	5.76867	6.70801	5.88687
ENSMUSG00000024740	Ddb1	0.488125	0.178955		8.24233	7.88623	7.98284	8.19347	7.05555	8.57528	8.10093	8.57575	8.55172	8.218
ENSMUSG00000024782	Ak3	0.519194	0.242478		6.36978	6.91042	7.02756	7.04371	6.73083	7.3638	6.66166	7.32977	8.10174	6.94595
ENSMUSG00000024892	Pcx	-0.0116884	0.989371		4.83399	3.55495	2.06978	3.74307	3.9754	4.15369	3.467	3.58214	4.2831	3.69454
ENSMUSG00000024900	Cpt1a	-0.171285	0.84107		5.56501	6.23014	6.05831	6.63041	4.7792	5.31157	6.89819	6.02577	4.54449	4.94677
ENSMUSG00000024913	Lrp5	-1.66224	2.79117e-10		9.12491	9.08092	8.86009	8.85099	9.1726	7.2834	7.73199	6.88668	7.68015	7.17162
ENSMUSG00000024944	Arl2	-0.314119	0.783724		2.65102	3.63215	5.29588	5.15748	4.37548	4.21802	4.35532	3.87139	5.12671	3.31682
ENSMUSG00000024959	Bad	-1.20113	0.213565		6.09679	3.70544	4.44893	4.26743	3.41988	3.82232	4.35532	3.58214	3.55267	3.31682
ENSMUSG00000024985	Tcf7l2	-0.574649	0.149934		9.20655	9.17261	9.07577	9.07474	9.97926	9.44369	8.82698	8.22464	8.47539	8.5346
ENSMUSG00000024990	Rbp4	2.70289	NA		2	2	2	2	2	2	2	2	3.55267	2
ENSMUSG00000025006	Sorbs1	0.11542	0.8792		6.53858	5.30503	6.64873	6.69721	4.94534	6.45957	6.83022	6.56073	4.54449	6.18177
ENSMUSG00000025059	Gk	2.96417	0.000354668		4.04841	3.70544	2.19996	3.61072	2.50478	5.87746	3.97848	5.90294	6.12397	6.12124
ENSMUSG00000025068	Gsto1	2.17719	0.00149767		3.99781	4.69859	4.90534	3.8643	2	6.03755	4.90105	6.34175	6.41298	6.56926
ENSMUSG00000025069	Gsto2	-0.709026	0.755807		2.77639	2.40386	2.06978	2.91096	3.17423	2.49143	2	2.73527	2	2.80371
ENSMUSG00000025127	Gcgr	2.71433	NA		2	2	2	2	2	2	2.83528	2	2	2
ENSMUSG00000025138	Sirt7	-0.452898	0.44185		7.43297	7.11926	7.56334	7.37483	8.36227	6.90773	8.1575	5.6206	6.99719	7.14146
ENSMUSG00000025150	Cbr2	-0.902062	0.598267		3.71418	3.77517	4.48769	3.61072	5.0943	2.38336	5.32458	2	2	2
ENSMUSG00000025161	Slc16a3	-1.44733	0.0349327		6.7134	6.78925	5.44776	5.00763	6.24892	5.22028	4.51229	5.16616	2	5.41853
ENSMUSG00000025190	Got1	0.215277	0.738808		5.29855	6.01639	6.09642	6.3272	7.40844	6.40534	6.53318	7.09743	6.20183	6.54643
ENSMUSG00000025204	Ndufb8	1.66894	0.0573676		2.36192	3.96619	3.91654	5.05933	2.50478	5.2359	4.56103	5.69653	5.41522	5.31426
ENSMUSG00000025232	Hexa	-1.9144	8.48023e-06		9.16273	8.856	8.56396	8.50913	8.46846	7.08638	7.72666	6.786	5.65554	5.92277
ENSMUSG00000025236	Adpgk	0.861022	0.068995		6.13241	5.04761	5.75364	5.76741	6.18391	6.8429	6.95401	6.786	5.41522	6.59174
ENSMUSG00000025271	Pfkfb1	1.11111	0.247792		3.71418	2.97755	3.09748	3.74307	3.17423	3.82232	2.83528	4.11222	4.76571	4.72068
ENSMUSG00000025393	Atp5b	0.822595	0.15769		6.07254	8.13197	7.2524	8.40807	7.99631	8.36584	7.53256	8.42766	9.49072	8.44484
ENSMUSG00000025403	Shmt2	0.772739	0.0930148		6.38954	5.78241	5.79543	5.99685	6.99997	6.93191	6.60467	6.9501	7.68015	6.63567
ENSMUSG00000025425	St8sia5	0.7812	0.754792		2	2.40386	2	3.30286	2.50478	2.59197	2.25828	3.21997	2	3.31682
ENSMUSG00000025428	Atp5a1	1.36362	0.000140312		6.72122	7.58503	6.96941	7.56567	6.79754	8.57834	7.81974	8.57575	9.04969	8.3292
ENSMUSG00000025466	Fuom	1.01955	0.427323		2.19228	3.38692	3.45127	2.91096	4.37548	3.33451	2.47727	4.80373	5.27817	3.31682
ENSMUSG00000025477	Inpp5a	0.599428	0.395803		3.94537	5.54353	5.18233	5.60294	5.62183	5.22028	5.14438	5.05517	6.81098	6.2111
ENSMUSG00000025503	Taldo1	0.236426	0.787192		5.86235	5.65872	4.20716	5.00763	3.81289	5.29675	6.20544	5.05517	4.54449	4.80005
ENSMUSG00000025512	Chid1	0.252923	0.68576		6.64927	7.41522	6.49551	6.96457	5.88987	7.04264	6.71648	6.24392	7.99644	6.47567
ENSMUSG00000025534	Gusb	0.634835	0.105786		8.65328	7.4793	7.56183	7.87069	8.09686	9.03755	8.64111	8.31172	8.77191	8.17399
ENSMUSG00000025537	Phkg1	0.170395	0.916465		4.47565	2.40386	2	3.74307	6.21678	3.64646	4.46184	4.31854	5.95439	3.99361
ENSMUSG00000025579	Gaa	-0.053859	0.916465		6.80454	7.57529	7.46641	7.95499	8.07909	7.95367	6.9631	7.50893	7.95207	7.31361
ENSMUSG00000025648	Pfkfb4	-0.962199	0.0870848		7.80449	7.37086	7.79602	7.38499	8.48204	6.17355	8.07599	5.96566	6.70801	6.26804
ENSMUSG00000025651	Uqcrc1	0.558884	0.276293		5.9448	6.37193	6.47958	6.36877	7.47789	6.91745	7.81472	7.2564	6.70801	6.69916
ENSMUSG00000025736	Jmjd8	-0.302715	0.43396		6.94471	6.67531	6.86042	6.40918	6.45585	6.67543	6.39213	6.34175	6.2757	6.2111
ENSMUSG00000025746	Il6	-3.39723	0.0222723		2	5.56338	4.53779	4.43336	4.94534	3.21349	2	2	2	2.80371
ENSMUSG00000025781	Atp5c1	0.429767	0.380503		5.52983	5.56338	5.64353	6.04893	5.93007	6.41909	6.20544	6.63979	5.27817	5.69257
ENSMUSG00000025789	St8sia2	-4.44964	0.0550366		7.52964	2	4.56221	3.12018	2.878	2	2.25828	3.58214	2	2.45711
ENSMUSG00000025791	Pgm1	-1.87867	0.0272535		8.45889	6.05896	5.07613	4.84038	5.35276	5.31157	5.17602	4.93492	3.55267	5.14218
ENSMUSG00000025815	Dhtkd1	-2.44967	NA		8.22319	5.8806	5.28125	5.00763	5.41074	3.90281	4.51229	4.31854	2.97585	5.14218
ENSMUSG00000025817	Nudt5	1.97712	0.014239		2.19228	3.47338	3.52765	4.50968	3.9754	4.50262	5.97305	5.26922	4.95747	5.20185
ENSMUSG00000025825	Iscu	-0.821521	0.0929851		5.54753	5.65872	6.07113	5.49444	6.3997	5.50448	4.86268	5.05517	4.95747	5.01489
ENSMUSG00000025854	Fam20c	1.79644	0.253066		2.36192	2.21601	3.91654	2	2	3.73707	3.36088	4.31854	4.54449	2.45711
ENSMUSG00000025877	Hk3	-0.995656	0.129111		7.14981	7.17192	7.96005	7.41507	6.84036	6.23702	7.02522	4.6594	7.41185	4.6367
ENSMUSG00000025889	Snca	0.381197	0.844053		2	2.21601	2.37556	4.50968	3.81289	2.93594	3.74529	2.73527	4.76571	2.45711
ENSMUSG00000025907	Rb1cc1	-0.849059	0.00703367		9.26121	8.94379	8.64263	8.684	8.78026	7.61741	7.97169	8.33567	7.65269	8.43865
ENSMUSG00000025927	Tfap2b	-3.65162	0.253066		3.191	2.85407	2	2	3.62973	2	2	2	2	2
ENSMUSG00000025950	Idh1	-0.261026	0.784264		5.71351	4.33285	5.01553	4.89831	5.62183	3.90281	5.35254	4.11222	6.2757	3.69454
ENSMUSG00000025968	Ndufs1	0.859331	0.00637306		6.7134	6.61001	6.7716	6.74535	6.50991	7.00666	7.7373	7.23109	7.75953	7.70244
ENSMUSG00000026000	Lancl1	0.209752	0.76638		5.98433	5.84861	4.97973	6.56037	4.59142	5.7086	6.11039	6.51951	5.76218	5.46798
ENSMUSG00000026005	Rpe	2.97942	1.38288e-08		3.51268	4.83547	4.75458	4.43336	4.37548	7.23369	5.35254	7.64929	7.65269	7.15662
ENSMUSG00000026080	Chst10	-1.42245	0.447615		2.19228	5.58296	2.19996	4.17671	2	2.26654	3.24632	2.73527	4.2831	2
ENSMUSG00000026102	Inpp1	1.47128	0.114557		3.09798	3.47338	4.29719	4.71704	2.50478	5.86746	5.65157	4.11222	3.55267	4.35069
ENSMUSG00000026156	B3gat2	1.4611	0.0171838		4.58253	4.42251	5.15851	4.17671	4.37548	4.88596	4.74104	6.29366	6.34597	6.52322
ENSMUSG00000026200	Glb1l	0.194327	0.690725		5.9448	7.24747	6.76373	6.46775	6.88195	6.64651	6.83022	6.82034	7.08199	7.15662
ENSMUSG00000026260	Ndufa10	-0.351151	0.634611		6.74442	6.52147	5.43459	5.29322	5.02174	5.4385	5.75993	6.13896	4.2831	5.9578
ENSMUSG00000026274	Pask	-0.909802	0.553955		2.77639	3.8417	5.15048	2.91096	2.50478	3.01049	2.25828	4.31854	2	3.51801
ENSMUSG00000026313	Hdac4	0.660096	0.0404602		8.20379	8.26215	7.7818	7.92743	8.46846	9.21651	8.4408	8.41648	8.95168	8.79407
ENSMUSG00000026365	Cfh	-1.43456	0.00358687		9.89537	9.99749	10.0082	9.53582	9.47734	8.32807	9.5905	7.5908	6.99719	7.88643
ENSMUSG00000026409	Pfkfb2	0.0160805	0.968663		7.60341	7.96668	7.5903	8.01514	8.23164	7.63814	8.55048	7.7772	7.12259	8.03326
ENSMUSG00000026432	Avpr1b	0.693971	NA		2	2.21601	2.06978	2	2	2	2.25828	2	2	2
ENSMUSG00000026435	Slc45a3	0.588045	NA		2	2	2.06978	2	2	2	2	2	2	2
ENSMUSG00000026457	Adipor1	0.0803601	0.863376		7.63273	7.74999	7.06862	7.11873	7.81496	7.15782	7.89296	7.63006	7.16209	7.87731
ENSMUSG00000026459	Myog	1.74862	NA		2	2	2	2	2	2	2	2	2	2.45711
ENSMUSG00000026496	Parp1	-0.54378	0.090238		8.89538	8.47357	8.67097	8.33128	8.44089	7.80713	8.32562	7.7418	8.4437	7.76312
ENSMUSG00000026526	Fh1	0.294008	0.658395		5.66569	5.71303	5.60879	5.85778	4.48749	6.22141	4.74104	5.83736	6.34597	5.56205
ENSMUSG00000026568	Mpc2	0.293619	0.763136		3.77554	4.93023	4.29719	4.78003	2.50478	5.00013	4.24031	4.31854	4.76571	4.12271
ENSMUSG00000026576	Atp1b1	0.06866	0.933118		5.90417	6.61952	5.8997	6.79194	5.6701	6.16541	7.44438	6.51951	4.54449	4.87528
ENSMUSG00000026617	Bpnt1	0.752129	0.438437		4.83399	3.96619	4.25287	4.78003	2.878	5.2359	2.66735	5.26922	4.54449	5.56205
ENSMUSG00000026628	Atf3	0.469265	0.768049		2.19228	4.99011	4.71157	5.24938	2.878	2.49143	2.25828	5.36541	4.76571	6.02542
ENSMUSG00000026641	Usf1	-0.720107	0.170439		5.69775	6.11382	5.90925	5.91503	6.92237	5.55517	6.07726	5.05517	5.27817	5.07994
ENSMUSG00000026659	Dusp12	-0.683217	0.245501		5.29855	6.52147	6.25461	4.95401	5.88987	5.25136	5.07895	5.69653	5.54038	4.80005
ENSMUSG00000026764	Kif5c	-0.797404	0.11045		7.43772	6.99323	7.69199	8.14045	7.12646	6.01961	7.40487	6.19239	7.37871	6.2111
ENSMUSG00000026773	Pfkfb3	3.39716	7.7636e-11		8.73858	8.37313	9.10151	8.59484	9.6101	12.2586	9.17307	12.6435	12.8529	12.6911
ENSMUSG00000026791	Slc2a8	-1.11348	0.0860844		6.729	6.03072	6.37665	6.12369	6.75341	4.60241	4.29896	4.93492	6.85983	5.07994
ENSMUSG00000026811	St6galnac6	-1.94086	0.000421081		6.59924	5.43998	6.46993	5.97009	6.94217	3.73707	4.74104	5.36541	3.96363	4.80005
ENSMUSG00000026817	Ak1	-1.93695	0.000739864		6.84088	5.69515	6.44717	5.82828	6.15027	3.82232	4.93843	4.31854	2.97585	5.25915
ENSMUSG00000026819	Slc25a25	1.34881	0.00986512		5.52983	5.1029	5.97438	5.53152	3.41988	6.39146	6.75888	6.91874	6.47701	6.47567
ENSMUSG00000026827	Gpd2	0.719221	0.364743		7.62441	5.94254	5.72689	6.44849	4.37548	6.26012	5.58242	7.01085	7.99644	7.49151
ENSMUSG00000026829	Gbgt1	-0.286041	0.660563		7.19543	6.46983	6.17373	6.17146	4.94534	5.91675	5.71756	6.08348	6.76042	5.92277
ENSMUSG00000026882	4930568D16Rik	1.74862	NA		2	2	2	2	2	2	2	2	2.97585	2
ENSMUSG00000026895	Ndufa8	0.136624	0.844053		4.54778	5.1029	5.87555	5.41729	5.46648	5.93601	5.78066	4.93492	5.12671	5.07994
ENSMUSG00000026917	Wdr5	1.19949	0.0706992		6.91774	5.37409	5.00667	4.84038	5.52014	6.349	5.43331	6.85389	7.81013	7.11066
ENSMUSG00000026925	Inpp5e	-0.994225	0.00435088		9.49694	8.86001	9.43224	8.74052	9.31982	8.16425	7.5568	8.34749	8.83436	7.94871
ENSMUSG00000027108	Ola1	1.64342	0.00611895		5.45678	4.96048	4.65594	5.00763	3.62973	6.29036	5.40688	6.34175	7.47593	5.51578
ENSMUSG00000027198	Ext2	0.341232	0.73026		7.29309	8.1386	9.25543	7.09415	8.96575	9.42593	6.93564	7.64929	6.12397	10.0291
ENSMUSG00000027204	Fbn1	-0.739286	0.736701		3.36079	2.57003	2.71742	2.91096	2	2.38336	2.98569	2	2.97585	2
ENSMUSG00000027207	Galk2	-1.44642	0.000563117		7.62024	6.95618	6.68531	6.83707	7.58249	6.19768	6.00863	5.90294	4.76571	5.51578
ENSMUSG00000027221	Chst1	-1.73954	0.0111389		5.93138	6.51129	7.06862	6.34813	6.08054	4.64982	6.09392	4.6594	2.97585	3.51801
ENSMUSG00000027227	Sord	-1.5898	0.170195		5.59936	3.77517	3.64659	3.30286	3.9754	3.94143	3.12188	2	3.55267	2.45711
ENSMUSG00000027282	Mtch2	0.225701	0.788634		5.02298	5.35143	5.80569	5.24938	5.35276	6.09006	5.04508	6.19239	2	5.85004
ENSMUSG00000027296	Itpka	-1.6095	0.377362		4.89056	2.21601	2.31937	4.43336	2	2.38336	3.467	2.73527	2.97585	2
ENSMUSG00000027305	Ndufaf1	0.383135	0.783724		2.19228	4.02463	3.1628	4.50968	3.62973	4.12041	3.12188	5.16616	2.97585	3.08295
ENSMUSG00000027340	Slc23a2	0.180545	0.692724		8.37711	8.14849	8.06095	8.16425	7.91851	7.81235	7.50168	8.77279	8.70664	8.46933
ENSMUSG00000027406	Idh3b	0.388879	0.213565		7.38455	7.2718	7.6739	7.46384	7.72642	7.64693	8.11732	7.63006	8.01812	7.99161
ENSMUSG00000027531	Impa1	1.50763	0.110491		2.36192	4.42251	3.13051	5.15748	3.81289	5.56757	5.0104	6.19239	3.55267	5.14218
ENSMUSG00000027533	Fabp5	-1.48882	NA		2.5137	2.97755	2.13634	2.66618	2	2.26654	2.25828	2	2	2
ENSMUSG00000027568	Ntsr1	0.529155	NA		2.36192	2.57003	2	2	2	2.13942	2.47727	2	2.97585	2
ENSMUSG00000027613	Eif6	3.01037	5.96598e-06		2.65102	4.28584	4.31166	3.97612	2.878	6.69817	4.74104	6.08348	7.12259	6.52322
ENSMUSG00000027646	Src	-1.14977	0.0334532		7.39925	6.69343	6.61119	5.49444	6.42805	4.5781	5.88006	5.6206	5.95439	5.60688
ENSMUSG00000027661	Slc2a10	1.57179	0.421105		2.19228	3.70544	2.13634	2	2.878	3.27527	2	2	4.95747	3.69454
ENSMUSG00000027665	Pik3ca	-0.809677	0.0272535		8.92953	7.81765	8.31464	8.25019	7.64422	7.41959	7.32244	7.37669	7.44425	7.75318
ENSMUSG00000027690	Slc2a2	2.83768	NA		2	2	2	2	2	2.13942	2.83528	2	2	2
ENSMUSG00000027751	Supt20	-0.455066	0.247595		9.37214	9.44552	9.4532	9.37425	10.2962	9.59672	9.50589	8.70086	8.8586	8.99716
ENSMUSG00000027765	P2ry1	4.34999	NA		2	2	2	2	2	3.73707	2.47727	2	2	2.45711
ENSMUSG00000027808	Serp1	4.32998	7.83964e-15		5.69775	4.80245	4.97973	5.63737	3.81289	8.77025	6.68384	9.64205	10.0652	9.57836
ENSMUSG00000027889	Ampd2	0.327946	0.515557		6.2984	7.52557	7.52814	6.93719	8.23164	7.82273	7.77911	7.7055	7.44425	7.96602
ENSMUSG00000027896	Slc16a4	1.77796	0.0523203		2.89174	2.97755	3.02906	2.37121	2.878	4.21802	3.56585	3.87139	3.55267	4.2412
ENSMUSG00000027936	Crtc2	-0.489313	0.310374		9.08305	8.07088	7.30398	7.49234	8.33258	7.86604	7.78937	7.79458	7.47593	7.61736
ENSMUSG00000027971	Ndst4	-2.20164	NA		2	2.21601	3.19439	2	2	2	2	2	2	2
ENSMUSG00000027977	Ndst3	-0.954587	0.441483		4.68203	2.40386	4.50038	4.35278	2.50478	2.93594	3.90486	3.58214	2.97585	3.08295
ENSMUSG00000028017	Egf	0.117823	0.929272		4.89056	5.12977	2.88164	3.12018	6.28036	4.82529	2.66735	4.11222	6.59713	4.6367
ENSMUSG00000028150	Rorc	-2.89725	NA		2	3.19671	2	3.12018	2	2	2	2	2	2
ENSMUSG00000028163	Nfkb1	0.620784	0.123409		8.3009	8.43639	9.02177	8.66326	8.95117	8.45363	8.80943	9.39097	9.88223	9.62814
ENSMUSG00000028164	Manba	0.104529	0.823711		7.51172	7.28978	7.07711	7.19004	7.79333	7.58424	7.33651	7.20533	6.95284	8.05769
ENSMUSG00000028189	Ctbs	-0.427315	0.533901		5.3193	5.69515	6.90167	5.91503	4.59142	5.51732	5.58242	4.80373	5.86148	5.60688
ENSMUSG00000028247	Coq3	-0.388717	0.789818		3.36079	5.52341	3.19439	2.91096	2.878	4.52822	4.17917	3.21997	2	3.08295
ENSMUSG00000028307	Aldob	-0.600899	0.859101		2.19228	3.77517	2.06978	2	2	2	2.98569	2.73527	2	2
ENSMUSG00000028334	Nans	0.234324	0.781368		3.94537	4.99011	4.34018	4.26743	4.59142	5.00013	4.82326	5.05517	2.97585	4.35069
ENSMUSG00000028405	Aco1	0.429824	0.320664		7.54294	6.2425	7.01656	6.76105	6.77565	6.92711	7.21232	7.42213	7.50694	7.6391
ENSMUSG00000028413	B4galt1	2.09282	7.08045e-08		7.93124	9.10651	8.98047	8.79109	8.87599	11.4972	9.48236	10.9509	10.8851	10.8901
ENSMUSG00000028443	Nudt2	-0.059719	0.976768		2	2	3.55224	2.91096	3.62973	3.4989	2.66735	2	2	3.51801
ENSMUSG00000028452	Vcp	1.50318	0.00017523		4.99745	5.60227	5.07613	5.00763	4.68837	6.51184	6.23578	7.09743	6.20183	6.34944
ENSMUSG00000028455	Stoml2	-0.80766	0.422165		5.09696	4.28584	6.03669	4.0799	3.62973	4.55338	2.98569	5.26922	2.97585	4.12271
ENSMUSG00000028467	Gba2	-0.352068	0.365269		7.66956	7.50005	7.07923	7.53861	7.22671	7.12883	7.56877	6.67775	6.76042	6.94595
ENSMUSG00000028479	Gne	-0.860825	0.0646901		7.29309	7.32509	6.78203	6.76105	7.73779	6.69817	5.50979	6.24392	5.95439	7.0141
ENSMUSG00000028518	Prkaa2	-0.250621	0.844053		3.65009	4.76865	3.89748	5.60294	3.17423	3.94143	5.55862	2.73527	2.97585	3.99361
ENSMUSG00000028527	Ak4	-1.41851	0.471403		3.09798	2.40386	2.13634	3.46498	2.878	2.59197	2.25828	2.73527	2	2
ENSMUSG00000028541	B4galt2	-1.26778	0.363687		4.54778	2.40386	3.45127	4.58216	2.50478	2.68595	3.56585	2.73527	2	3.31682
ENSMUSG00000028553	Angptl3	-0.93735	0.34346		6.01009	4.80245	2.91993	4.43336	6.00726	4.52822	5.20698	3.21997	3.96363	4.12271
ENSMUSG00000028573	Fggy	-0.652568	0.555494		3.8344	4.18695	5.85593	5.37711	3.41988	4.50262	5.29607	3.58214	2	3.99361
ENSMUSG00000028630	Dyrk2	-0.552122	0.329446		8.66346	7.41522	7.71803	7.71821	7.66818	5.87746	6.93564	7.50893	8.18077	7.53855
ENSMUSG00000028645	Slc2a1	0.801493	0.0385108		7.52518	6.84706	6.56361	6.6474	7.10906	7.9513	7.02522	7.9883	7.65269	7.99161
ENSMUSG00000028671	Gale	1.98495	0.0368327		2.89174	3.55495	2.67327	3.30286	2	4.88596	3.90486	4.80373	3.55267	3.69454
ENSMUSG00000028673	Fuca1	-0.493071	0.29895		6.73673	7.44227	7.33265	7.06915	8.17422	7.46005	6.55741	7.04029	6.47701	6.91062
ENSMUSG00000028692	Akr1a1	0.415893	0.450685		6.35979	7.8664	6.33828	6.77658	6.11582	7.71817	7.09308	7.44432	6.70801	7.04701
ENSMUSG00000028756	Pink1	-1.58232	0.00223292		6.93801	6.01639	6.56058	6.6474	5.0943	4.55338	5.20698	4.93492	5.41522	4.54752
ENSMUSG00000028792	Ak2	1.15211	0.00358687		6.41868	6.30278	7.29854	7.06915	7.25863	7.45672	8.23465	8.21176	8.56651	7.52693
ENSMUSG00000028794	A3galt2	3.01937	0.0254995		2.19228	3.55495	2.95723	3.30286	2	3.08138	2.25828	4.31854	7.04021	3.31682
ENSMUSG00000028893	Sesn2	0.209269	0.878059		2.19228	4.13485	4.63307	2.91096	5.16338	4.71815	4.82326	4.6594	3.55267	2.80371
ENSMUSG00000028894	Inpp5b	0.487059	0.422165		5.54753	7.4369	7.52504	6.79194	5.96918	7.09924	7.68328	7.04029	6.53832	7.86814
ENSMUSG00000028944	Prkag2	-0.388424	0.550805		6.75208	6.67531	7.12502	6.82219	7.53114	6.18968	7.87379	5.83736	5.86148	6.05807
ENSMUSG00000028961	Pgd	-0.529061	0.368136		8.37216	7.72817	8.13301	8.39806	9.75142	8.64567	8.69398	7.72377	7.08199	7.8589
ENSMUSG00000028964	Park7	-0.120722	0.888829		6.14409	5.71303	5.09299	5.53152	3.81289	5.98305	5.75993	5.45558	3.96363	4.35069
ENSMUSG00000028976	Slc2a5	-5.30934	7.83964e-15		7.53409	8.63233	8.56999	8.05389	7.63208	3.01049	4.78273	2	2	2.45711
ENSMUSG00000028980	H6pd	0.469696	0.44185		8.35467	7.81352	6.95566	7.22442	7.77137	9.30802	7.82972	6.82034	7.99644	7.6391
ENSMUSG00000028982	Slc25a33	1.62982	0.306364		2.5137	2.21601	3.09748	3.97612	2	4.69573	2	3.21997	4.95747	3.08295
ENSMUSG00000028991	Mtor	-0.308762	0.341022		9.08759	9.17583	9.27633	9.34851	9.95267	8.93602	8.95787	9.18232	9.19955	9.18259
ENSMUSG00000028992	Nmnat1	-3.24148	0.0174602		3.191	2.71903	4.36814	3.46498	5.52014	2.68595	2	2.73527	2.97585	2
ENSMUSG00000029119	Man2b2	-0.606089	0.072875		9.89364	9.5185	9.22421	9.14522	9.96965	8.75678	8.64959	8.83291	9.41918	9.1602
ENSMUSG00000029136	Rbks	-0.368171	0.736701		4.19037	5.2075	4.51296	4.95401	3.41988	4.36733	5.29607	4.11222	2	3.51801
ENSMUSG00000029162	Khk	-0.0462339	0.947472		4.77512	5.65872	5.05908	5.00763	5.80593	5.29675	5.26698	6.19239	3.55267	4.80005
ENSMUSG00000029167	Ppargc1a	0.10165	0.936665		4.89056	5.01914	5.01553	5.10924	3.17423	3.4989	6.35114	3.87139	5.12671	2
ENSMUSG00000029171	Pgm2	0.503765	0.244821		5.90417	5.9119	5.76945	6.59582	6.34126	6.75348	6.11039	6.63979	6.95284	6.49964
ENSMUSG00000029195	Klb	1.67211	NA		2	2	2	2.37121	2	2.59197	2	2	2	2
ENSMUSG00000029201	Ugdh	-0.405131	0.558019		5.07272	5.69515	5.68303	5.10924	5.96918	4.76197	4.93843	5.45558	3.55267	6.02542
ENSMUSG00000029209	Gnpda2	-0.335475	0.683035		4.58253	5.01914	4.17585	4.95401	4.12144	4.39542	3.65836	4.11222	5.27817	4.12271
ENSMUSG00000029319	Coq2	0.313756	0.516007		5.87643	5.60227	5.80569	5.82828	5.35276	5.81643	6.33722	5.83736	5.27817	6.34944
ENSMUSG00000029426	Scarb2	-0.191612	0.745767		8.37216	7.27782	6.57865	7.14289	6.77565	7.18624	7.59826	7.23109	6.90709	6.91062
ENSMUSG00000029431	B3gnt4	1.7743	0.170439		2.77639	2.40386	3.57641	3.30286	2	4.47656	4.86268	2.73527	2	4.2412
ENSMUSG00000029432	Nipsnap2	-0.179345	0.781335		6.35979	5.15615	5.99246	6.02313	7.10906	5.68603	6.3786	6.13896	5.86148	6.2111
ENSMUSG00000029468	P2rx7	-1.2246	7.09062e-06		10.3578	10.1692	9.98833	10.0066	9.93796	8.52847	9.43083	8.6056	8.84653	8.80373
ENSMUSG00000029556	Hnf1a	0.164286	NA		2.65102	2.40386	2.06978	2.37121	2.50478	2.59197	2	3.21997	2	2
ENSMUSG00000029597	Sds	-0.784409	0.787192		2	2.21601	2	2.37121	3.62973	2.13942	2.25828	2.73527	2	2.45711
ENSMUSG00000029672	Fam3c	1.16326	0.15891		3.27839	5.62133	5.7642	5.70385	3.9754	5.93601	4.35532	6.67775	5.86148	7.15662
ENSMUSG00000029678	Hyal5	-1.8106	NA		2	2	2.37556	3.12018	2.50478	2	2.25828	2	2	2
ENSMUSG00000029680	Hyal4	5.10837	NA		2	2	2	2	2	2	4.6981	2	2	2
ENSMUSG00000029682	Spam1	-1.5278	NA		2	2	2.42964	2.66618	2	2	2	2	2	2
ENSMUSG00000029778	Adcyap1r1	-2.0214	0.0196911		3.51268	6.45927	4.31166	6.50552	5.57188	3.21349	4.82326	3.87139	3.55267	3.69454
ENSMUSG00000029802	Abcg2	0.882929	0.017632		6.18989	6.78925	6.21281	6.80714	7.01873	7.07339	7.14197	7.91072	7.47593	7.70244
ENSMUSG00000029992	Gfpt1	0.3314	0.482667		7.12055	6.7202	6.25461	6.6642	6.96169	6.96977	7.25738	7.30573	5.86148	7.4795
ENSMUSG00000030036	Mogs	1.42666	0.00169833		5.04806	4.80245	5.44119	5.24938	5.41074	7.32781	6.43199	5.90294	6.12397	6.23985
ENSMUSG00000030104	Edem1	0.415595	0.339013		9.43292	8.651	8.71247	8.53675	7.65625	9.33819	9.33773	8.77279	9.02848	9.03046
ENSMUSG00000030225	Dera	0.847472	0.387819		4.0973	3.19671	3.25555	4.0799	3.62973	5.00013	4.60818	3.58214	2	4.45246
ENSMUSG00000030244	Gys2	-0.393039	NA		2	2.40386	2	2	2	2	2	2	2	2
ENSMUSG00000030246	Ldhb	-0.905006	0.0844042		6.30882	5.65872	5.70512	6.28439	6.21678	4.71815	5.6959	5.83736	4.2831	4.94677
ENSMUSG00000030283	St8sia1	-1.18732	0.206763		5.97127	3.38692	5.49925	5.37711	3.41988	4.12041	4.56103	3.21997	4.76571	3.31682
ENSMUSG00000030541	Idh2	-1.11301	0.00733732		7.02902	6.57133	6.81288	7.06915	6.96169	5.59205	6.06041	4.6594	6.53832	5.85004
ENSMUSG00000030647	Ndufc2	1.04085	0.462889		2	2.97755	2.62772	3.61072	4.68837	4.24914	2.25828	4.80373	3.96363	4.54752
ENSMUSG00000030652	Coq7	1.92986	0.0573676		3.77554	3.90529	2.62772	2.91096	2	3.59893	3.82728	4.11222	5.86148	4.80005
ENSMUSG00000030695	Aldoa	0.442634	0.422165		4.83399	6.62897	6.7237	6.46775	6.15027	6.93191	6.9631	6.29366	6.81098	6.45129
ENSMUSG00000030717	Nupr1	-0.539608	0.659607		2.89174	4.89933	4.55005	4.89831	6.00726	3.82232	5.78066	4.49901	3.55267	2.45711
ENSMUSG00000030729	Pgm2l1	-0.318913	0.603842		6.0228	6.16668	5.96982	6.79194	6.11582	6.01056	5.20698	5.45558	5.41522	6.85595
ENSMUSG00000030747	Dgat2	-0.757466	0.659607		6.48448	2.85407	3.93536	3.12018	2	3.73707	2.25828	4.31854	5.41522	2.45711
ENSMUSG00000030763	Lcmt1	1.85811	0.0352136		3.89095	3.29495	2.88164	4.43336	2.878	5.42494	4.86268	5.6206	2	5.25915
ENSMUSG00000030785	Cox6a2	0.770353	0.645663		2	2.71903	3.57641	2.66618	2.50478	3.54978	2.66735	2.73527	3.55267	3.31682
ENSMUSG00000030802	Bckdk	-0.615713	0.0898293		6.95137	6.806	6.61411	6.85181	6.86131	5.8574	6.25072	6.19239	6.04167	6.67831
ENSMUSG00000030815	Phkg2	0.185438	0.713018		6.43779	6.61952	7.16144	6.99143	7.35037	6.61101	7.7426	6.98079	7.16209	6.85595
ENSMUSG00000030834	Abcc6	-3.24188	NA		3.27839	2	2	2.91096	2.878	2	2	2	2	2
ENSMUSG00000030851	Ldhc	-1.11088	NA		2	2	3.95393	2	2	2.38336	2	2.73527	2	2.45711
ENSMUSG00000030930	Chst15	-3.82902	2.16689e-09		8.30351	6.25476	7.76612	6.14777	6.21678	3.97905	4.40956	3.87139	2	3.51801
ENSMUSG00000031266	Gla	3.46939	0.00120795		2	4.18695	2.42964	3.12018	2	5.42494	3.24632	5.96566	6.53832	5.46798
ENSMUSG00000031295	Phka2	-0.315405	0.410928		9.6836	8.86402	9.09525	9.10273	9.07288	8.61614	9.46805	8.64447	8.52167	8.89693
ENSMUSG00000031299	Pdha1	0.633647	0.284752		6.56489	6.1003	4.73324	5.67099	5.71681	6.42592	5.71756	5.96566	6.90709	6.98043
ENSMUSG00000031378	Abcd1	-1.14349	0.00352509		10.0876	9.08779	9.8959	9.16894	9.22606	8.56912	9.06103	7.72377	7.85901	8.4262
ENSMUSG00000031387	Renbp	-0.758572	0.166108		6.69763	6.78925	7.35204	7.04371	7.84681	5.36937	6.33722	5.83736	7.41185	6.71972
ENSMUSG00000031393	Mecp2	-0.210644	0.60604		8.24505	8.47881	8.69739	8.19924	7.81496	7.86854	8.19659	8.25006	8.53677	7.59528
ENSMUSG00000031399	Fam3a	-1.63106	9.13359e-05		8.10565	7.7413	7.6767	7.58344	8.21547	6.81197	6.62774	5.96566	4.54449	6.37559
ENSMUSG00000031400	G6pdx	-0.166261	0.737378		6.70554	7.39874	7.38492	6.6642	6.70789	7.31316	6.90764	6.85389	6.59713	6.37559
ENSMUSG00000031749	St3gal2	-2.07147	6.01733e-06		7.78224	6.88699	7.8528	7.43478	6.31114	5.71975	4.56103	5.36541	5.27817	5.77345
ENSMUSG00000031782	Coq9	-0.82173	0.115126		6.41868	5.81589	6.12948	5.20416	6.15027	5.13953	5.29607	4.49901	6.04167	5.01489
ENSMUSG00000031803	B3gnt3	0.598575	0.830276		2	2.40386	2.2609	3.12018	2	2.26654	2.98569	2	2	3.08295
ENSMUSG00000031807	Pgls	-0.0715936	0.92754		6.61611	5.39639	6.25086	5.05933	6.63679	5.68603	6.7484	4.31854	6.53832	5.92277
ENSMUSG00000031818	Cox4i1	0.566156	0.251517		7.54294	6.66616	6.11717	6.89513	6.11582	7.54088	7.67777	7.42213	6.99719	6.71972
ENSMUSG00000031906	Smpd3	-0.944079	0.336376		3.27839	4.62495	4.39558	4.78003	5.02174	4.33868	3.65836	4.49901	2	2.80371
ENSMUSG00000031910	Has3	-0.0441219	0.947472		5.07272	5.94254	5.48015	6.07428	6.11582	5.99228	6.44503	4.11222	4.76571	5.9578
ENSMUSG00000031918	Mtmr2	0.80902	0.0145647		6.69763	6.97853	6.59057	6.50552	6.79754	7.36024	6.95401	7.63006	7.92936	7.59528
ENSMUSG00000031958	Ldhd	-0.313015	0.768049		3.27839	4.02463	3.66925	4.0799	5.29236	4.24914	3.12188	4.49901	3.55267	3.99361
ENSMUSG00000031966	Glb1l3	-2.41454	NA		2	2	3.42488	2	2	2	2	2	2	2
ENSMUSG00000032038	St3gal4	0.827449	0.170439		4.39973	5.01914	4.97973	4.0799	4.12144	5.13953	4.93843	4.93492	6.12397	5.36734
ENSMUSG00000032098	Treh	-1.76797	NA		2.36192	2	2.31937	2.66618	2	2	2	2	2	2
ENSMUSG00000032114	Slc37a4	0.783061	0.299048		3.71418	6.26692	5.08459	5.05933	4.37548	5.73082	5.32458	6.43337	4.95747	6.37559
ENSMUSG00000032238	Rora	-1.67889	0.0930148		3.58302	4.13485	4.34018	5.05933	4.59142	3.4989	2.25828	3.21997	2	3.99361
ENSMUSG00000032271	Nnmt	1.44363	NA		2	2	2	2	2	2.13942	2	2	2	2
ENSMUSG00000032279	Idh3a	2.09895	0.00135084		4.27779	3.90529	4.98876	4.65118	2	6.06404	5.23729	6.13896	6.47701	6.54643
ENSMUSG00000032293	Ireb2	0.482985	0.26887		6.5297	6.96367	7.61385	7.49234	6.99997	7.62633	7.24252	7.72377	7.16209	8.20348
ENSMUSG00000032294	Pkm	1.43501	0.00182139		5.43792	6.44864	6.70737	6.54232	7.3797	8.55518	8.38774	7.55044	7.85901	7.28631
ENSMUSG00000032295	Man2c1	-0.111847	0.812187		7.12055	7.17192	7.43866	7.31227	8.23164	7.11622	7.40487	7.1791	7.68015	7.57285
ENSMUSG00000032306	Mpi	-1.51757	0.00362709		7.67762	7.7413	8.87661	7.85614	8.25557	7.28715	7.2275	6.85389	4.95747	5.60688
ENSMUSG00000032330	Cox7a2	0.746014	0.481153		2.65102	4.08079	3.31423	4.58216	6.37078	5.41125	6.22069	5.05517	4.2831	5.36734
ENSMUSG00000032350	Gclc	0.380834	0.421105		7.84083	7.39321	6.65725	6.8664	6.48313	7.19426	7.19698	7.64929	7.99644	7.45519
ENSMUSG00000032401	Lctl	-1.40107	NA		2.19228	2	2.71742	2	2	2	2	2	2	2
ENSMUSG00000032420	Nt5e	0.64845	0.738808		3.58302	2.40386	2	3.30286	2	3.01049	2.83528	3.21997	3.55267	3.08295
ENSMUSG00000032492	Pth1r	1.69241	0.481426		2	2.21601	2.67327	2.91096	2	3.59893	3.97848	2	2	2
ENSMUSG00000032594	Ip6k1	-0.0981738	0.891877		7.98094	7.77148	7.23732	7.63546	7.21048	6.17355	7.77911	6.75081	8.77191	6.37559
ENSMUSG00000032633	Flcn	-1.4265	0.000264084		8.74817	8.39268	8.13403	8.25574	8.81288	6.56846	7.93979	6.47708	6.76042	7.09501
ENSMUSG00000032648	Pygm	1.56889	0.0898293		2.89174	2.85407	3.52765	4.17671	2.878	3.86313	3.56585	4.11222	5.76218	4.45246
ENSMUSG00000032737	Inppl1	-1.49267	3.06346e-07		8.41617	8.08468	8.51945	8.33128	8.84478	6.79625	7.3295	6.67775	6.76042	7.2157
ENSMUSG00000032902	Slc16a1	1.37611	0.253374		2.77639	3.09129	5.44119	2.91096	4.86466	4.45002	2.25828	5.69653	5.86148	6.37559
ENSMUSG00000032988	Slc16a8	3.04872	NA		2	2	2	2	2	2.38336	2.83528	2	2	2
ENSMUSG00000033059	Pygb	0.160973	0.713018		7.61185	7.43151	6.92774	6.83707	6.88195	6.99753	7.23503	7.5908	7.59614	7.25848
ENSMUSG00000033065	Pfkm	0.161471	0.844053		3.94537	4.37838	5.48654	5.29322	5.80593	4.67296	4.82326	5.83736	5.76218	5.07994
ENSMUSG00000033157	Abhd10	1.79406	0.020327		2.77639	3.38692	3.57641	4.35278	2.878	4.42298	3.90486	5.16616	5.54038	5.07994
ENSMUSG00000033350	Chst2	-1.17681	0.00153666		7.0967	6.60044	6.53614	6.90929	6.58737	5.2359	5.99095	5.83736	5.41522	5.65036
ENSMUSG00000033400	Agl	-0.133077	0.84107		6.79716	7.6468	7.19695	7.61833	6.08054	7.41959	5.71756	7.06914	7.08199	7.4053
ENSMUSG00000033526	Ppip5k1	-1.05375	0.00834463		8.72503	7.74999	8.08958	8.51377	8.57372	6.90773	7.99405	7.30573	6.47701	7.4674
ENSMUSG00000033540	Idua	-1.14692	0.00350951		8.904	7.96668	7.90861	8.06025	7.66818	7.53141	6.65044	7.12517	6.47701	7.14146
ENSMUSG00000033703	Fcsk	-0.52198	0.374563		5.69775	5.39639	6.62864	5.49444	6.04436	4.86602	5.04508	5.45558	6.12397	5.69257
ENSMUSG00000033751	Gadd45gip1	0.369444	0.645543		5.52983	4.66224	5.06763	3.61072	5.41074	5.96442	5.40688	4.11222	5.27817	5.14218
ENSMUSG00000033788	Dysf	1.96352	0.516007		2.89174	2	2	2	2	2.59197	3.467	2	2	3.08295
ENSMUSG00000033792	Atp7a	-0.378841	0.233983		9.42097	8.9419	9.46862	8.99733	9.02264	8.51893	9.20792	8.76399	8.69322	8.78434
ENSMUSG00000033849	B3galt2	0.991998	NA		3.09798	3.90529	6.65725	4.71704	3.17423	5.92641	5.6959	6.34175	5.65554	5.92277
ENSMUSG00000033965	Slc16a2	-1.2227	0.397689		2.36192	4.89933	5.06763	3.46498	3.81289	3.69248	2	2	3.96363	3.99361
ENSMUSG00000034000	Neu4	-1.50302	NA		2	2.21601	2.67327	2	2.878	2.26654	2	2	2	2
ENSMUSG00000034055	Phka1	0.272488	0.647799		6.2984	6.55159	7.36944	7.31227	7.43662	7.07339	6.1587	7.12517	7.95207	7.77299
ENSMUSG00000034160	Ogt	-1.02888	0.000427407		10.2238	10.0721	10.271	10.2047	10.1336	9.09007	9.79154	9.04383	8.59565	8.95877
ENSMUSG00000034371	Tkfc	-1.07321	0.117501		6.26669	5.79925	5.6378	5.00763	4.94534	4.27961	3.74529	3.87139	5.76218	5.07994
ENSMUSG00000034566	Atp5h	0.18465	0.884005		2	3.77517	4.28257	4.35278	5.80593	4.92503	4.6981	4.49901	4.54449	4.35069
ENSMUSG00000034570	Inpp5j	0.822736	0.493531		3.09798	3.90529	3.99037	3.97612	3.17423	4.01571	5.62889	3.87139	3.55267	2
ENSMUSG00000034612	Chst11	0.374574	0.350879		7.30354	7.14583	7.608	7.33343	8.09686	7.83304	7.3847	8.09035	7.73355	8.30219
ENSMUSG00000034744	Nagk	-0.936275	0.350564		5.51191	3.09129	3.89748	4.50968	3.62973	3.82232	3.65836	3.58214	2.97585	3.99361
ENSMUSG00000034748	Sirt6	1.19402	0.0898293		3.191	4.13485	3.89748	4.50968	4.94534	5.51732	5.78066	5.05517	4.2831	4.72068
ENSMUSG00000034780	B3galt1	-0.710398	0.688473		4.04841	2.21601	2.53208	4.50968	2	2.49143	3.36088	3.58214	2.97585	2.45711
ENSMUSG00000034793	G6pc3	0.251021	0.674052		6.92453	7.53565	6.68253	6.97806	7.01873	7.3709	5.65157	7.32977	7.85901	7.55008
ENSMUSG00000034959	Rubcnl	0.406247	0.261539		9.15553	8.82755	8.58348	8.92601	9.2737	9.47117	8.57738	9.55293	9.38621	9.66571
ENSMUSG00000034997	Htr2a	4.6808	0.0322832		2	2	2.06978	2	2	2.49143	4.11533	3.21997	2	2.45711
ENSMUSG00000035011	Zbtb7a	0.388669	0.244485		7.29309	7.34242	7.57988	7.42496	7.4226	7.77541	7.39817	7.7055	7.73355	8.24661
ENSMUSG00000035069	Oma1	-1.37124	9.70228e-05		8.96124	7.93656	8.43107	8.06025	8.3475	7.12883	7.41816	7.30573	6.47701	6.61387
ENSMUSG00000035232	Pdk3	0.408325	0.65406		5.37983	4.66224	5.25153	5.37711	5.52014	4.62631	4.04853	5.54045	7.20052	4.72068
ENSMUSG00000035239	Neu3	1.81431	0.145739		2.89174	2.21601	2.71742	2.91096	2	3.27527	2.66735	3.58214	4.2831	3.69454
ENSMUSG00000035283	Adrb1	-1.61485	0.00239834		5.71351	6.27897	5.44776	6.0992	6.96169	5.00013	4.86268	3.58214	4.76571	4.80005
ENSMUSG00000035311	Gnptab	0.908109	0.00796123		7.55173	6.99323	7.37978	7.66913	7.19406	8.81644	7.75836	8.42766	7.97442	8.09751
ENSMUSG00000035473	Galm	-3.87997	9.63828e-05		6.03539	5.4823	5.7642	5.10924	5.46648	2.13942	3.97848	2	2	2
ENSMUSG00000035521	Gnptg	-0.121977	0.874077		5.87643	6.33777	6.3205	5.97009	7.85728	6.55606	6.2655	6.67775	7.31005	5.46798
ENSMUSG00000035621	Midn	-0.473577	0.418914		8.48897	7.52557	8.28927	7.75786	9.61935	8.19455	8.78142	7.48771	7.81013	7.62827
ENSMUSG00000035769	Xylb	-1.86051	0.000188005		7.41861	7.09219	6.83058	6.90929	8.05202	6.26774	5.55862	5.69653	3.55267	5.25915
ENSMUSG00000035778	Ggta1	0.211654	0.645663		8.14977	8.21273	8.59165	7.9618	7.99631	8.08453	7.5568	8.50361	8.6242	8.95444
ENSMUSG00000036067	Slc2a6	2.10069	0.0761398		2.65102	3.90529	5.00667	3.12018	2	4.69573	7.18147	3.21997	3.96363	4.72068
ENSMUSG00000036073	Galt	0.388096	0.555494		4.54778	6.14049	6.23196	6.04893	6.66088	5.94554	7.24252	6.13896	6.41298	5.92277
ENSMUSG00000036091	Hyal3	-0.600212	0.84425		2	3.29495	2.06978	2	2.878	2.13942	2.25828	3.21997	2	2
ENSMUSG00000036356	Csgalnact1	-1.50735	0.397689		4.71373	2.40386	3.50264	3.46498	2	2.38336	2.83528	2	3.96363	2
ENSMUSG00000036395	Glb1l2	3.01282	NA		2	2	2.06978	2	2.50478	3.59893	2	2	2	2.45711
ENSMUSG00000036401	Glt6d1	0.588045	NA		2	2	2.06978	2	2	2	2	2	2	2
ENSMUSG00000036427	Gpi1	0.651386	0.100273		7.15559	6.29092	7.40193	6.90929	7.56982	7.64107	7.41816	7.63006	8.21872	7.83083
ENSMUSG00000036437	Npy1r	-3.4284	0.149107		2.36192	3.55495	2.31937	3.74307	2	2.13942	2	2	2	2
ENSMUSG00000036599	Chst12	0.546867	0.369594		5.81929	5.54353	5.198	5.88669	5.84851	6.52461	7.06801	5.26922	5.27817	5.60688
ENSMUSG00000036646	Man1b1	0.0738413	0.874077		6.37969	6.36064	6.62285	6.76105	6.61229	6.49895	7.10135	6.24392	6.59713	6.45129
ENSMUSG00000036820	Amdhd2	-2.62208	1.45638e-05		6.80454	5.12977	5.65492	6.07428	7.28986	4.33868	4.35532	4.11222	2.97585	3.85181
ENSMUSG00000036879	Phkb	-0.46585	0.382526		8.23961	7.90968	7.44852	7.82661	7.61984	7.27964	8.30072	7.2564	5.86148	7.11066
ENSMUSG00000037012	Hk1	-0.52282	0.387819		7.01637	6.08665	6.64302	6.30595	4.59142	5.82678	6.11039	5.45558	6.04167	5.69257
ENSMUSG00000037243	Zfp692	-0.204965	0.739644		6.69763	7.02936	6.90167	7.15483	7.68002	6.29782	7.64987	5.54045	7.31005	6.94595
ENSMUSG00000037251	Pomk	-1.16645	0.028115		6.13241	6.1924	5.44119	5.82828	5.6701	4.88596	5.45925	4.49901	3.55267	4.72068
ENSMUSG00000037306	Man1c1	-1.99416	4.56827e-06		11.1497	10.0057	10.4015	10.0327	10.8642	8.12704	9.28792	7.39959	9.18044	8.03326
ENSMUSG00000037347	Chst7	-1.61002	0.166108		6.35979	4.96048	3.75648	4.0799	2.50478	4.21802	3.97848	3.87139	2	2.80371
ENSMUSG00000037370	Enpp1	-1.16714	0.12556		4.91803	5.25709	5.19019	4.17671	5.41074	4.82529	4.17917	3.87139	2	3.69454
ENSMUSG00000037622	Wdtc1	-1.44895	0.00100434		7.1728	6.44864	7.34678	7.25799	7.54415	5.77426	6.3786	5.36541	4.54449	6.09
ENSMUSG00000037762	Slc16a9	1.63159	0.178955		2.19228	4.58667	2.71742	3.61072	2.878	4.80449	2.25828	4.31854	5.12671	5.36734
ENSMUSG00000037916	Ndufv1	2.05098	0.0238113		2.65102	4.28584	4.46196	5.10924	2	4.96307	6.54534	4.6594	6.76042	5.36734
ENSMUSG00000037940	Inpp4b	-2.14505	5.8503e-06		9.82546	9.74828	9.84674	9.54491	10.0287	8.01154	8.75286	6.51951	6.12397	7.34041
ENSMUSG00000038028	Tigar	2.17875	0.0013517		3.191	4.13485	4.56221	3.61072	2.878	6.01056	5.91798	4.80373	4.54449	6.23985
ENSMUSG00000038214	Bend3	1.12719	0.336376		2.77639	5.1029	4.73324	5.10924	2.50478	4.88596	2.25828	5.83736	6.2757	5.60688
ENSMUSG00000038302	Afg1l	-1.06354	0.200393		4.83399	5.58296	5.92345	6.02313	6.68458	4.74022	6.32316	3.87139	2.97585	4.2412
ENSMUSG00000038312	Edem2	-0.903969	0.0470981		6.64105	7.00779	6.63441	6.6474	7.53114	6.41909	6.49606	5.26922	5.41522	6.05807
ENSMUSG00000038323	1700066M21Rik	-0.531066	0.751682		2	5.62133	2.71742	2.91096	4.94534	4.52822	2.47727	4.11222	2.97585	4.2412
ENSMUSG00000038462	Uqcrfs1	0.546516	0.610388		4.23474	3.63215	3.75648	4.71704	2.50478	4.42298	3.24632	4.31854	3.55267	5.31426
ENSMUSG00000038615	Nfe2l1	0.844699	0.00266342		9.01789	8.37032	8.72874	8.418	8.69534	9.55918	9.16126	9.57824	9.87631	9.26182
ENSMUSG00000038690	Atp5j2	0.23056	0.759886		4.80485	4.08079	4.94301	5.15748	4.7792	4.60241	5.58242	5.26922	4.95747	4.12271
ENSMUSG00000038717	Atp5l	4.46686	0.0930148		2	2	2	2	2	2.49143	2.83528	2.73527	3.55267	2
ENSMUSG00000038871	Bpgm	0.406755	0.783724		2	4.28584	2.76026	4.35278	5.80593	4.50262	4.40956	4.6594	2.97585	5.73358
ENSMUSG00000038886	Man2a2	-1.47737	1.35756e-06		8.57777	7.7672	7.7818	8.07915	8.16583	6.66393	6.94485	6.34175	6.70801	6.54643
ENSMUSG00000038894	Irs2	-0.398375	0.362161		7.37962	7.09219	7.09186	7.1784	8.01512	6.95569	6.85974	6.67775	7.68015	6.67831
ENSMUSG00000038967	Pdk2	-1.45555	0.0126978		6.88331	5.76538	7.59918	6.2625	7.69176	5.31157	6.17445	5.76867	3.96363	5.9578
ENSMUSG00000039037	St6galnac5	0.672494	0.578026		3.58302	2.57003	4.06061	3.61072	4.25405	4.69573	4.74104	2	2.97585	4.54752
ENSMUSG00000039058	Ak5	0.295525	0.833627		5.41882	2.85407	2.95723	4.17671	3.41988	3.82232	5.67391	3.58214	3.96363	2.80371
ENSMUSG00000039065	Atpsckmt	-0.982715	0.427352		6.30882	2.71903	2.58069	4.35278	3.81289	3.73707	4.29896	3.58214	4.2831	3.31682
ENSMUSG00000039275	Foxk2	-0.884863	0.0308786		7.68963	8.7145	8.2094	8.2886	8.94137	7.45339	8.23089	7.09743	7.08199	7.52693
ENSMUSG00000039307	Hexdc	-0.640053	0.359657		4.51217	5.62133	5.03311	5.53152	6.63679	4.62631	4.90105	4.49901	5.65554	5.36734
ENSMUSG00000039308	Ndst2	-0.0800865	0.862373		10.0562	9.11662	9.24933	8.72459	9.7458	9.18466	9.3757	9.15567	9.56626	9.54994
ENSMUSG00000039431	Mtmr7	1.37148	0.0711344		2.36192	4.69859	4.19159	4.84038	4.37548	4.86602	5.89914	5.45558	5.41522	5.51578
ENSMUSG00000039450	Dcxr	-0.0705106	0.929272		5.25612	4.28584	5.27388	6.14777	6.48313	6.01056	5.65157	4.31854	5.65554	5.73358
ENSMUSG00000039556	Ppp1r3f	-0.286139	0.862373		4.77512	2.71903	2.8423	4.50968	2.50478	2.77418	3.467	2.73527	2	4.94677
ENSMUSG00000039942	Ptger4	2.69495	0.00411569		3.43873	2	4.55005	2.91096	2.50478	4.30945	5.55862	5.16616	6.34597	5.85004
ENSMUSG00000040151	Hs2st1	0.587459	0.255995		5.3193	6.20509	5.49925	5.67099	6.04436	5.53005	5.86072	6.56073	6.59713	6.83726
ENSMUSG00000040364	Sec1	0.966584	0.751682		2	2	2.58069	2.91096	2	2.68595	2	3.21997	2.97585	2
ENSMUSG00000040385	Ppp1ca	-0.595542	0.179522		7.48441	7.71493	7.21246	6.96457	6.31114	7.112	6.54534	6.34175	6.2757	6.67831
ENSMUSG00000040618	Pck2	-0.897215	0.115126		7.12055	7.63746	7.22781	6.74535	6.98096	5.99228	7.44438	5.45558	4.95747	6.2111
ENSMUSG00000040648	Ppip5k2	0.0257094	0.94692		8.23142	7.48452	8.29383	8.06025	7.97725	7.7042	8.13755	8.27504	7.85901	8.26071
ENSMUSG00000040710	St8sia4	-1.20683	0.325827		6.26669	5.2075	5.38755	5.53152	2.50478	2.59197	5.91798	2.73527	2.97585	4.12271
ENSMUSG00000040752	Myh6	-2.95642	0.170439		3.65009	4.37838	3.02906	2	2.50478	2.68595	2	2	2	2
ENSMUSG00000040809	Chil3	3.49066	0.00903662		3.58302	2	3.09748	2	2	5.28178	6.40554	4.93492	2	3.69454
ENSMUSG00000040938	Slc16a11	-0.119579	0.916465		3.71418	3.63215	4.86665	2.66618	5.35276	4.21802	3.82728	4.31854	2.97585	5.01489
ENSMUSG00000041237	Pklr	1.92232	NA		2	2	2	2	2.50478	2	2	2.73527	2	2.45711
ENSMUSG00000041417	Pik3r1	0.0326237	0.92181		10.4077	10.5146	10.6807	10.6335	11.1093	10.5941	10.5495	10.8297	10.9457	10.6595
ENSMUSG00000041431	Ccnb1	1.44363	NA		2	2	2	2	2	2.13942	2	2	2	2
ENSMUSG00000041440	Gk5	0.939176	0.600024		2.19228	2.21601	2.88164	3.74307	2.50478	3.33451	3.56585	2	2	4.12271
ENSMUSG00000041697	Cox6a1	-0.031138	0.95668		5.61623	5.76538	6.95796	6.74535	7.16066	6.82236	7.1658	6.29366	6.12397	5.77345
ENSMUSG00000041731	Pgm5	-0.843515	NA		2	2.40386	2.48177	2	2	2.13942	2	2	2	2
ENSMUSG00000041736	Tspo	2.89117	0.000421576		2.5137	2.40386	2.71742	2.91096	3.17423	4.96307	3.90486	4.11222	5.27817	3.99361
ENSMUSG00000041774	Ydjc	2.03982	NA		2	2	2	2.66618	2	3.01049	2	2	2	2.80371
ENSMUSG00000041798	Gck	-1.66901	NA		2	2	2	2.37121	2.878	2	2	2	2	2
ENSMUSG00000041846	Ppp4r3a	0.068114	0.883988		7.81549	8.65563	8.57825	8.50913	7.81496	8.2045	8.5169	8.40521	7.75953	8.83233
ENSMUSG00000041881	Ndufa7	0.861566	0.356553		2.99854	3.38692	4.39558	3.74307	2.50478	4.27961	4.11533	4.11222	4.54449	4.12271
ENSMUSG00000041920	Slc16a6	-1.05887	0.000413834		10.5767	10.7972	10.7421	10.348	10.4986	9.91503	9.62959	9.33267	8.7331	9.80449
ENSMUSG00000042010	Acacb	-0.132568	0.947472		4.27779	3.19671	3.02906	2.91096	2	2	2	3.21997	4.76571	2.45711
ENSMUSG00000042406	Atf4	1.6994	0.0021208		7.98419	8.81519	6.87998	7.95499	8.53514	9.37393	7.90245	9.94415	10.8939	9.73045
ENSMUSG00000042608	Stk40	-0.488229	0.186484		7.30354	7.2718	6.82302	6.89513	6.45585	6.43271	6.40554	6.63979	6.47701	6.65715
ENSMUSG00000042684	Npl	0.257996	0.784264		4.94499	4.66224	6.76636	6.0992	5.57188	5.07152	7.47013	5.36541	5.12671	5.36734
ENSMUSG00000042744	Hectd4	-0.954912	0.00145691		10.0823	10.0459	10.2306	10.254	10.2729	9.14488	9.88664	8.72826	9.07059	9.00974
ENSMUSG00000043019	Edem3	-0.0919355	0.851917		6.65745	7.07155	7.62838	6.72948	6.94217	6.95569	7.37109	6.75081	6.53832	6.99736
ENSMUSG00000043207	Zmpste24	0.75863	0.176751		6.91774	5.8806	5.73228	6.42897	5.80593	7.40584	6.56937	7.63006	5.41522	6.79913
ENSMUSG00000043262	Uevld	0.90646	0.328931		2.89174	4.13485	3.83873	2.91096	2.878	4.33868	3.97848	4.11222	3.96363	4.12271
ENSMUSG00000043300	B3galnt1	-0.500931	0.421105		5.86235	6.1003	5.89009	7.2357	7.49139	6.37745	6.75888	6.13896	5.41522	5.81226
ENSMUSG00000043445	Pgp	-0.321411	0.666477		4.61647	4.37838	4.47488	5.29322	5.52014	4.45002	4.6981	3.87139	5.27817	4.6367
ENSMUSG00000043702	Pde12	1.34876	0.127099		6.12063	4.42251	3.02906	4.50968	3.81289	5.36937	4.11533	6.34175	6.90709	5.99201
ENSMUSG00000043998	Mgat2	0.6676	0.423914		3.65009	6.1003	5.14241	4.89831	4.48749	6.23702	4.40956	6.08348	4.2831	6.15182
ENSMUSG00000044167	Foxo1	-0.281288	0.644901		7.07246	7.10579	7.39854	6.46775	5.46648	6.49246	6.1587	7.20533	6.65364	6.23985
ENSMUSG00000044231	Nhlrc1	-0.267251	0.886742		5.1208	4.13485	2.42964	3.61072	2	4.42298	2	3.21997	2	4.6367
ENSMUSG00000044367	Slc16a13	-0.159704	0.797708		7.28783	6.07287	6.69638	6.34813	5.29236	6.72055	6.17445	6.02577	6.59713	6.05807
ENSMUSG00000044894	Uqcrq	1.26641	0.0584226		5.41882	4.23724	4.23779	5.05933	5.16338	6.50541	4.04853	6.19239	5.76218	6.54643
ENSMUSG00000045038	Prkce	-1.28879	5.611e-07		8.86571	8.52001	8.3779	8.40807	8.80209	7.13301	7.46373	7.20533	7.62469	7.27246
ENSMUSG00000045594	Glb1	-0.15038	0.812187		7.4282	6.33777	6.85302	6.44849	6.04436	6.47282	7.3435	5.96566	5.76218	6.61387
ENSMUSG00000045658	Pid1	1.26835	0.000144508		7.22872	6.34925	6.91595	7.16666	7.58249	8.36406	8.75023	8.18565	8.08128	8.16652
ENSMUSG00000045994	B3gat1	-1.50856	0.0882519		5.86235	5.83234	5.93285	5.53152	5.0943	3.59893	5.88006	3.21997	2	3.69454
ENSMUSG00000046020	Pofut1	0.375949	0.441483		7.054	7.54566	6.18949	6.48676	7.12646	7.41273	6.68384	7.04029	7.85901	7.4053
ENSMUSG00000046312	Myorg	-1.93976	0.318131		4.99745	3.70544	2	4.17671	3.41988	2.26654	4.04853	2	2	2
ENSMUSG00000046329	Slc25a23	-1.303	0.0171838		8.10266	8.33612	8.1381	8.51839	8.50883	6.56846	8.27903	6.9501	6.47701	5.31426
ENSMUSG00000046785	Epm2aip1	0.530679	0.328931		6.56489	7.44227	7.41539	7.05648	5.80593	6.76967	7.13393	7.12517	7.83478	8.18881
ENSMUSG00000046794	Ppp1r3b	-0.381953	0.320664		8.56045	8.45244	7.88097	7.78882	7.64422	7.83304	7.78425	7.46618	7.44425	8.04145
ENSMUSG00000046909	Tefm	-0.215345	0.875902		2.65102	5.4823	5.61464	3.8643	4.12144	3.78032	5.91798	3.58214	2	4.54752
ENSMUSG00000046934	Csl	0.181073	0.939569		3.27839	2.40386	2.58069	2	2.878	2	3.467	2	3.55267	2
ENSMUSG00000047126	Cltc	-0.796715	0.000756403		9.8971	9.55241	10.1448	9.88826	9.83849	9.24863	8.96242	8.92259	9.03912	9.20828
ENSMUSG00000047161	Chst9	1.43494	0.387765		2	2.57003	3.06367	2.66618	2	3.54978	3.467	2.73527	2.97585	2.80371
ENSMUSG00000047344	Lancl3	2.4478	0.447186		2	2	2.48177	2	2	2.13942	2	2	3.96363	2.45711
ENSMUSG00000047443	Erfe	-0.194054	0.875902		2.89174	3.63215	3.19439	4.0799	5.76206	4.15369	3.82728	4.49901	2.97585	4.54752
ENSMUSG00000047714	Ppp1r2	0.53891	0.471403		4.51217	5.2075	5.25153	4.89831	4.25405	4.80449	3.90486	5.6206	5.27817	6.29569
ENSMUSG00000047822	Angptl8	2.00734	NA		2	2	2	2	2	2.38336	2	2	2	2
ENSMUSG00000047963	Stbd1	-2.42732	0.427352		2	3.77517	2.62772	2.66618	2	2.38336	2	2	2	2
ENSMUSG00000048029	Eno4	0.111656	0.933147		2.36192	4.18695	2.80186	3.74307	6.21678	4.50262	3.467	5.16616	5.12671	4.35069
ENSMUSG00000048120	Entpd1	-3.29657	1.41415e-10		11.3388	12.2017	11.7573	11.2682	11.9348	7.66723	9.72224	8.3824	6.12397	8.23951
ENSMUSG00000048482	Bdnf	1.20719	NA		2.19228	2	2.06978	2	2	2.49143	2	2	2	2
ENSMUSG00000048578	Mlec	-0.654717	0.0496726		9.46819	10.3314	9.67686	9.61785	9.97926	9.06624	9.66347	8.71005	9.12156	9.24064
ENSMUSG00000048583	Igf2	-0.8372	0.290326		6.28791	5.503	5.64353	5.05933	3.17423	4.55338	4.60818	5.16616	5.12671	3.99361
ENSMUSG00000048612	Myof	1.13254	0.0755346		4.89056	4.42251	4.60984	3.97612	2.878	5.32624	5.04508	5.36541	4.95747	5.73358
ENSMUSG00000048779	P2ry6	-0.971106	0.028115		9.17274	9.88468	9.31186	9.166	9.84639	9.14591	9.18478	7.50893	8.01812	8.06574
ENSMUSG00000049307	Fut4	1.04363	0.395803		2	4.02463	3.1628	4.78003	3.62973	3.78032	2.98569	4.80373	4.76571	5.46798
ENSMUSG00000049422	Chchd10	-0.7618	0.421105		4.51217	5.01914	4.83694	5.53152	5.93007	3.73707	3.24632	4.11222	6.2757	3.69454
ENSMUSG00000049734	Trex1	0.998814	0.178955		6.09679	5.2075	4.57426	4.95401	2.878	6.43271	5.17602	6.24392	5.27817	6.32281
ENSMUSG00000049999	Ppp1r3d	0.542769	0.713018		3.94537	3.29495	3.13051	3.30286	2.50478	3.4989	2.47727	3.21997	2	5.01489
ENSMUSG00000050002	Idnk	-0.945779	0.172291		5.27749	6.12722	6.23196	5.41729	5.22931	4.78339	4.65384	5.83736	2	5.01489
ENSMUSG00000050423	Ppp1r3g	-0.104814	NA		2	2	2	2.66618	2	2.13942	2	2	2	2
ENSMUSG00000050541	Adra1b	-2.60984	NA		2	2	3.06367	2.37121	5.76206	2.26654	2.47727	3.21997	2	2.45711
ENSMUSG00000050553	Gk2	1.44363	NA		2	2	2	2	2	2.13942	2	2	2	2
ENSMUSG00000050627	Gpd1l	-0.089283	0.89354		7.22323	6.806	7.81393	6.89513	6.48313	6.49895	8.18108	6.47708	6.41298	6.56926
ENSMUSG00000050697	Prkaa1	0.628682	0.170439		7.83363	7.28978	6.85549	7.61833	6.48313	7.78606	8.61249	7.63006	7.31005	7.84024
ENSMUSG00000050856	Atp5k	0.497166	0.598267		4.04841	3.55495	4.35423	4.17671	4.7792	5.28178	4.24031	3.58214	2.97585	5.31426
ENSMUSG00000050973	Gdpgp1	1.32952	0.12556		2.5137	4.28584	3.60019	4.0799	5.46648	5.25136	5.91798	5.83736	3.96363	5.14218
ENSMUSG00000051650	B3gnt2	1.36786	0.000180614		6.66558	6.27897	6.48597	6.04893	6.34126	7.16192	6.99893	8.10435	7.92936	8.06574
ENSMUSG00000051671	Coa6	1.47706	0.178955		3.36079	4.23724	3.83873	2.91096	4.48749	3.54978	2.83528	4.31854	6.90709	4.12271
ENSMUSG00000051950	B3glct	0.223436	0.768049		6.94471	6.27897	7.68645	6.90929	5.29236	6.21354	7.97619	6.47708	7.41185	6.26804
ENSMUSG00000052102	Gnpda1	-1.28	0.0898293		4.58253	5.25709	6.1006	5.33578	5.76206	4.33868	5.29607	4.49901	2	3.69454
ENSMUSG00000052423	B4galt3	-1.18362	0.0173868		8.29043	6.96367	7.17733	7.31227	7.79333	6.81717	7.18147	5.69653	6.04167	5.65036
ENSMUSG00000052459	Atp6v1a	0.407088	0.527218		5.52983	6.90265	6.76109	6.77658	8.28687	7.02026	7.77911	7.35342	7.97442	7.2157
ENSMUSG00000052544	St6galnac3	0.22709	0.884005		2.89174	3.38692	2.2609	3.74307	2.878	2.93594	3.74529	2.73527	2	3.69454
ENSMUSG00000052738	Suclg1	-0.125728	0.895386		3.51268	4.33285	4.50038	4.26743	4.7792	4.47656	4.93843	3.87139	2	3.99361
ENSMUSG00000052776	Oas1a	1.0383	0.314282		5.27749	4.54735	3.57641	3.12018	2	5.03626	5.53441	5.45558	3.96363	4.35069
ENSMUSG00000052914	Cyp2j6	-4.32212	0.062306		4.0973	2.21601	3.1628	3.46498	2	2	2	2	2	2
ENSMUSG00000053093	Myh7	0.885153	0.736701		2.5137	2	2.13634	2	3.81289	2.38336	4.24031	2	2.97585	2
ENSMUSG00000053436	Mapk14	-0.891921	0.0171838		9.88235	9.14159	9.46741	9.44155	8.8075	8.34077	9.22314	8.28737	7.99644	8.3292
ENSMUSG00000053604	Rpia	0.171094	0.884005		6.36978	4.42251	4.43577	3.74307	2	4.96307	4.46184	5.36541	5.27817	4.87528
ENSMUSG00000053647	Gper1	0.424272	0.738808		3.8344	3.8417	5.5911	3.74307	2	3.64646	5.50979	3.87139	5.12671	3.99361
ENSMUSG00000053916	Nanp	0.591427	NA		2	2	2	2.66618	2	2	2.47727	2	2	2
ENSMUSG00000054008	Ndst1	-0.556766	0.162861		8.93794	7.82589	7.74894	8.00199	8.10567	7.52825	7.88341	7.46618	7.92936	7.35362
ENSMUSG00000054362	Lexm	0.588045	NA		2	2	2.06978	2	2	2	2	2	2	2
ENSMUSG00000054428	Atpif1	-0.0710808	0.936318		4.14458	3.96619	5.19019	5.05933	4.86466	4.69573	4.65384	5.16616	2	5.01489
ENSMUSG00000054894	Dmac2l	-1.59629	0.170439		2.65102	5.15615	4.09449	4.50968	5.35276	3.39141	4.40956	2	2	3.31682
ENSMUSG00000055024	Ep300	-1.39896	8.53149e-06		11.2755	11.5382	11.6744	11.0933	11.972	10.4885	10.6144	9.57824	9.85237	9.91112
ENSMUSG00000055373	Fut9	-0.437983	0.682323		2.89174	4.80245	3.79819	5.24938	4.7792	3.59893	4.82326	4.49901	3.96363	3.31682
ENSMUSG00000055485	Soga1	-2.28353	1.36306e-11		12.3184	12.2844	12.0976	11.75	12.2388	9.60426	10.7487	9.08679	9.81569	9.52679
ENSMUSG00000055493	Epm2a	-0.358598	0.676447		3.8344	3.96619	4.90534	4.84038	4.37548	4.08635	4.24031	4.80373	3.96363	3.51801
ENSMUSG00000055866	Per2	1.46314	0.0310229		6.27734	6.81431	4.97973	5.67099	6.18391	6.67543	5.29607	7.68701	8.78462	7.12614
ENSMUSG00000055978	Fut2	0.913333	NA		2	2	2.62772	2	2	2	2.98569	2	2	2
ENSMUSG00000055980	Irs1	-4.93827	2.3033e-05		7.94466	4.33285	4.46196	2.91096	6.48313	2.26654	3.24632	3.21997	2	2
ENSMUSG00000056124	B4galt6	-0.00588211	0.985658		7.78597	8.0358	8.12689	7.99537	8.24764	7.13301	8.46341	7.75961	8.39481	8.10534
ENSMUSG00000056131	Pgm3	1.38335	0.00351783		4.71373	6.41626	6.23955	5.91503	5.88987	7.09924	6.29461	7.63006	7.62469	7.37969
ENSMUSG00000056220	Pla2g4a	-0.948348	0.0310229		8.02898	7.34816	7.9462	7.30158	7.12646	6.74259	7.42476	6.38829	5.86148	6.34944
ENSMUSG00000056493	Foxk1	-0.792956	0.0646997		8.21491	8.47357	8.87783	8.21072	9.14297	8.13955	8.33265	7.04029	7.04021	8.08171
ENSMUSG00000056529	Ptafr	-1.18019	0.0232295		6.42827	7.33089	6.51753	6.99143	6.18391	5.42494	5.91798	6.19239	3.55267	5.81226
ENSMUSG00000056812	St8sia3	0.763162	0.462393		3.77554	3.96619	5.05908	4.95401	2	4.21802	6.04335	4.31854	4.95747	4.12271
ENSMUSG00000057177	Gsk3a	-1.15923	0.00172889		7.82277	8.08811	8.099	8.19924	8.99921	7.23758	6.84997	7.12517	7.73355	6.71972
ENSMUSG00000057337	Chst3	0.299449	NA		2	2.21601	2	2.37121	2	2	2	2	2	2.45711
ENSMUSG00000057342	Sphk2	-0.148619	0.763085		8.77659	7.92893	7.99298	8.38799	8.54164	8.39743	8.80691	7.46618	7.75953	8.18881
ENSMUSG00000057411	Antkmt	0.620062	0.29895		6.18989	5.28126	5.31756	4.78003	5.16338	5.38346	5.62889	6.08348	6.90709	5.77345
ENSMUSG00000057666	Gapdh	0.42524	0.630349		5.09696	3.77517	4.23779	3.12018	4.37548	4.76197	4.51229	3.87139	4.76571	4.94677
ENSMUSG00000057722	Lepr	3.10824	0.0218875		3.58302	2.21601	2	2.91096	2	4.52822	2.47727	4.6594	5.86148	4.12271
ENSMUSG00000057963	Itpk1	-0.0945049	0.888829		4.86255	5.39639	4.50038	4.95401	5.02174	4.71815	5.35254	4.31854	5.12671	4.6367
ENSMUSG00000058076	Sdhc	0.490542	0.600024		5.27749	4.50692	7.10231	5.85778	3.17423	6.62294	5.32458	6.47708	5.76218	6.45129
ENSMUSG00000058488	Kl	1.04734	NA		2	2.21601	2	2	2	2	2	2.73527	2	2
ENSMUSG00000058914	C1qtnf3	-0.511462	NA		2.36192	2	2	2.37121	2.50478	2.38336	2	2	2	2
ENSMUSG00000059040	Eno1b	0.529794	0.830276		2.5137	2	2.19996	3.12018	2	2.13942	2.66735	2.73527	2.97585	2.45711
ENSMUSG00000059343	Aldoart1	2.40232	NA		2.19228	2	2	2	2	2.26654	2.66735	2	2	2.45711
ENSMUSG00000059363	Fxn	0.875892	0.757874		2	2	2.80186	2.37121	3.17423	3.27527	2	3.87139	2	2
ENSMUSG00000059434	Gckr	0.312511	NA		2.19228	2	2	2	2	2	2	2	2	2
ENSMUSG00000059456	Ptk2b	-0.50287	0.247306		10.0266	9.87181	9.82673	9.64771	10.4284	9.50783	10.3359	8.94611	8.83436	9.21915
ENSMUSG00000059479	B3gnt8	-0.860069	0.463623		4.04841	5.41835	3.37062	4.71704	5.16338	3.54978	2	5.26922	4.2831	3.51801
ENSMUSG00000059486	Kbtbd2	0.0648078	0.895386		6.36978	7.45826	7.29854	6.77658	7.84681	7.24917	7.53866	6.91874	7.47593	7.2157
ENSMUSG00000059534	Uqcr10	0.265191	0.705822		4.74475	4.76865	5.198	5.76741	6.00726	6.30524	4.97486	5.45558	5.41522	5.41853
ENSMUSG00000059552	Trp53	-1.58508	0.000945269		8.36469	8.1386	8.58348	7.7342	8.50883	7.52507	7.05105	5.54045	5.27817	6.91062
ENSMUSG00000059734	Ndufs8	0.0391762	0.949078		5.90417	6.3262	5.81079	4.78003	5.80593	5.57986	5.93657	5.26922	6.85983	5.01489
ENSMUSG00000060279	Ap2a1	0.232083	0.688473		7.74437	6.53158	7.93806	7.24689	8.36227	7.19426	7.53256	8.17241	8.47539	7.92235
ENSMUSG00000060402	Chst8	-3.94152	2.59995e-08		5.7598	5.76538	6.09642	4.35278	5.80593	2.77418	2.66735	3.21997	2	3.08295
ENSMUSG00000060600	Eno3	-1.0389	0.127099		4.36022	5.71303	5.66623	6.2625	5.84851	4.47656	3.65836	5.05517	4.54449	5.51578
ENSMUSG00000060961	Slc4a4	-0.588834	0.508924		5.37983	4.66224	5.74833	6.71344	6.88195	4.12041	6.56937	6.29366	4.2831	4.45246
ENSMUSG00000061099	Gapdhs	0.774575	0.412317		4.68203	3.38692	3.22529	3.46498	3.62973	4.33868	3.90486	3.58214	3.96363	5.31426
ENSMUSG00000061118	Dnajc30	0.0643997	0.942303		5.43792	4.33285	4.20716	4.58216	3.62973	4.71815	4.93843	4.11222	2.97585	5.20185
ENSMUSG00000061474	Mrps36	1.76596	0.527218		2	2.85407	2.31937	2	2	2.13942	2	2	4.2831	2.45711
ENSMUSG00000061518	Cox5b	1.51425	0.275811		2.5137	2	2.71742	2.66618	3.17423	2.93594	3.90486	2.73527	3.55267	3.31682
ENSMUSG00000061731	Ext1	0.461533	0.186854		7.66552	7.05762	7.32018	7.11873	7.55704	7.92022	7.84456	7.7772	7.16209	8.12859
ENSMUSG00000061838	Suclg2	-0.0410165	0.939569		5.91784	7.0646	6.01916	6.19476	6.00726	5.93601	6.06041	6.08348	6.53832	6.67831
ENSMUSG00000062031	Pgghg	0.438566	0.705822		3.8344	5.9119	5.07613	4.65118	4.7792	5.29675	6.99005	4.11222	3.55267	3.31682
ENSMUSG00000062070	Pgk1	1.32044	0.474811		2.19228	2.40386	2.06978	3.46498	2.50478	3.59893	3.82728	2	2	3.08295
ENSMUSG00000062190	Lancl2	1.67561	0.127099		4.19037	3.77517	2.80186	3.74307	2	4.08635	2.83528	5.36541	6.04167	3.69454
ENSMUSG00000062646	Ganc	-1.7267	0.00184582		8.62855	8.01433	8.37962	7.80406	7.4226	6.52461	7.54473	5.05517	6.34597	5.01489
ENSMUSG00000062683	Atp5g2	2.26036	0.101089		2.19228	3.29495	2.42964	2.37121	2	4.15369	2.25828	4.31854	3.55267	3.51801
ENSMUSG00000062778	Chia1	-1.8742	NA		2	2	2	3.61072	2	2	2	2	2.97585	2
ENSMUSG00000062908	Acadm	-0.46574	0.421105		5.93138	5.23251	6.86288	5.99685	5.80593	5.4385	5.62889	5.96566	4.95747	5.9578
ENSMUSG00000063129	Aldoart2	1.75677	NA		2	2	2	2	2	2.26654	2	2	2	2
ENSMUSG00000063229	Ldha	1.9811	4.48503e-05		5.29855	5.60227	4.55005	4.65118	5.96918	7.45672	5.88006	7.57076	7.20052	7.20116
ENSMUSG00000063524	Eno1	0.889514	0.178955		3.89095	5.64015	5.68303	5.49444	6.37078	7.2298	6.23578	5.45558	5.76218	6.63567
ENSMUSG00000063694	Cycs	2.17634	0.281188		3.36079	2	2	2.66618	2	3.08138	2	4.11222	3.55267	4.2412
ENSMUSG00000063779	Chil4	-1.7803	NA		2	2	2	3.12018	2	2	2	2	2	2
ENSMUSG00000063882	Uqcrh	0.404592	0.665598		4.47565	4.23724	4.44893	5.45638	3.62973	5.22028	5.53441	3.87139	2.97585	5.25915
ENSMUSG00000064246	Chil1	-0.901312	0.422165		3.65009	4.42251	4.15994	4.0799	5.41074	3.90281	4.90105	2	2.97585	2.80371
ENSMUSG00000065219	Snord32a	0.579041	NA		2	2.71903	2.06978	2	2	2.85733	2	2	2	2
ENSMUSG00000065518	Mir423	1.74862	NA		2	2	2	2	2	2	2	2.73527	2	2
ENSMUSG00000065818	Snord35a	1.36411	0.645663		2.77639	2	2.13634	2	2.50478	3.27527	2	2	2	3.31682
ENSMUSG00000065878	Snord34	1.77113	NA		2.19228	2	2	2.37121	2	2.85733	2	2	2	2.45711
ENSMUSG00000066324	Bpnt2	1.43573	0.116232		5.16733	4.99011	6.25835	5.00763	2.878	6.18968	2.98569	7.06914	7.08199	6.94595
ENSMUSG00000066551	Hmgb1	0.205166	0.871377		3.191	4.18695	3.09748	3.8643	2.50478	3.33451	2.98569	4.31854	3.55267	3.85181
ENSMUSG00000066861	Oas1g	2.47511	0.106563		2	2	2.71742	3.30286	2	2.93594	4.56103	3.58214	2.97585	3.85181
ENSMUSG00000067279	Ppp1r3c	-1.97886	0.0227647		4.58253	4.62495	5.22119	5.15748	6.77565	3.21349	4.97486	3.87139	2.97585	2.80371
ENSMUSG00000068037	Mas1	-1.02178	NA		2	2.85407	2.06978	2.66618	2.50478	2	2.66735	2	2	2
ENSMUSG00000068587	Mgam	0.104279	0.961255		2.19228	2.85407	3.55224	2.37121	2	2.38336	3.97848	2	2	2
ENSMUSG00000068917	Clk2	-0.43767	0.286468		9.82455	9.84165	10.2179	10.1844	10.9546	9.05967	10.0288	10.0493	10.0859	9.70748
ENSMUSG00000069805	Fbp1	4.19501	NA		2	2	2	2	2	2.13942	3.12188	2	2.97585	2.80371
ENSMUSG00000069920	B3gnt9	0.869206	0.101356		4.23474	5.4823	5.72148	5.15748	5.80593	6.14073	5.84112	5.76867	6.20183	6.71972
ENSMUSG00000070493	Chchd2	1.75393	0.00411569		3.191	4.50692	4.53779	5.10924	3.81289	5.7418	4.93843	6.02577	6.59713	5.9578
ENSMUSG00000071014	Ndufb6	1.50722	0.550864		2	2	2.67327	3.30286	2	3.33451	2	4.31854	2	2.45711
ENSMUSG00000071072	Ptges3	1.80603	9.56036e-05		4.23474	4.13485	3.93536	4.26743	4.37548	5.35513	5.26698	6.13896	5.95439	5.92277
ENSMUSG00000071649	B3gat3	0.165341	0.844053		4.71373	4.99011	4.2678	5.91503	3.9754	4.94417	5.67391	4.93492	4.76571	4.72068
ENSMUSG00000071650	Ganab	0.125679	0.739109		8.03212	8.4551	8.08853	8.12233	8.77476	8.62654	8.42113	8.17241	8.29175	8.61361
ENSMUSG00000071654	Uqcc3	2.28563	0.106563		3.09798	2.57003	3.39801	2.66618	2	3.86313	2	3.58214	6.04167	3.08295
ENSMUSG00000072494	Ppp1r3e	2.80308	0.104797		2	2.21601	2	3.12018	2.50478	3.86313	3.90486	2.73527	2	4.35069
ENSMUSG00000074004	B3gnt6	-3.06681	0.276293		2	2	3.09748	2.91096	3.81289	2	2	2	2	2.45711
ENSMUSG00000074064	Mlycd	-1.00887	0.0550366		4.97146	5.74814	6.34885	5.79816	5.57188	4.94417	4.65384	4.49901	5.12671	5.01489
ENSMUSG00000074218	Cox7a1	1.04734	NA		2.19228	2	2	2	2	2	2	2.73527	2	2
ENSMUSG00000074264	Amy1	-0.0398876	0.981984		2.65102	3.8417	2.2609	2.91096	2	2.68595	4.04853	2	2	2
ENSMUSG00000074340	Ovgp1	2.54339	0.0503942		2	2.85407	3.28519	2	2.50478	2.59197	3.65836	4.49901	4.95747	4.2412
ENSMUSG00000074916	Chst14	0.94039	0.328931		4.89056	5.37409	4.28257	4.35278	2.878	5.4385	2.66735	6.02577	5.41522	5.81226
ENSMUSG00000079434	Neu2	-1.12333	0.590814		2.5137	3.09129	2.53208	3.12018	2.50478	2	2.66735	2.73527	2	2.45711
ENSMUSG00000079442	St6galnac4	-0.774681	0.00454524		7.83363	8.11862	7.82406	7.8779	8.15738	7.02026	7.28666	7.20533	7.53729	7.0141
ENSMUSG00000079445	B3gnt7	-1.22084	0.458076		2.19228	2	4.15994	3.12018	6.50991	2.77418	2.66735	4.49901	2.97585	4.45246
ENSMUSG00000079562	Maea	0.55254	0.170439		6.17857	6.73777	6.23955	6.50552	6.11582	6.77503	7.45086	6.38829	6.85983	6.77969
ENSMUSG00000084234	4933405O20Rik	3.42466	NA		2	2	2	2	2	2	3.36088	2	2	2
ENSMUSG00000089774	Slc5a3	-0.239139	0.736701		7.31392	6.77229	7.45993	7.13086	5.29236	5.92641	7.61567	6.13896	6.65364	6.69916
ENSMUSG00000089960	Ugt1a1	0.342274	0.649228		5.9448	5.12977	4.95228	6.19476	7.12646	6.605	7.01651	6.08348	5.12671	6.37559
ENSMUSG00000089992	G6pd2	1.20155	0.465163		2.19228	2.21601	2.48177	2.37121	2.878	2.85733	2.66735	3.21997	2.97585	2.45711
ENSMUSG00000091415	Ak9	-0.95869	NA		2	2	2.37556	2	2.50478	2	2	2	2	2
ENSMUSG00000096146	Kcnj11	-1.23434	0.659607		2.19228	2.21601	3.25555	2.91096	2	2.13942	2	2	3.55267	2
ENSMUSG00000110195	Pde2a	-2.75939	1.98041e-06		6.48448	8.11526	8.32983	7.81913	9.59455	5.45194	6.62774	5.45558	5.65554	4.72068
ENSMUSG00000116933	Atp5o	1.10572	0.0199047		4.94499	4.83547	5.92345	5.10924	5.35276	6.08144	6.14277	6.6008	6.90709	5.77345
GM10768	NA	2.23936	NA		2	2.57003	2	2	2	2.26654	3.74529	2	2	2
MIR451A	NA	1.44363	NA		2	2	2	2	2	2.13942	2	2	2	2
SNORD33	NA	3.72202	NA		2	2	2	2	2	2.49143	2.47727	3.21997	2	2
TAFAZZIN	NA	-0.721982	0.0634508		7.07856	7.71493	7.9098	7.60969	8.14035	7.13717	7.39145	6.6008	6.41298	7.2157

## Sheet: Table 4
Row-names	Symbol	AL-AC___log2FoldChange	AL-AC___padj	data	AC_1	AC_2	AC_3	AC_4	AL_1	AL_2	AL_3	AL_4
ENSMUSG00000000088	Cox5a	0.572992	0.599177		4.42123	4.00246	4.68975	5.23283	6.0731	5.03314	4.62841	4.15295
ENSMUSG00000000148	Brat1	-0.239768	0.78694		5.07575	5.73639	5.95779	6.17331	5.15636	5.44028	5.44568	6.08604
ENSMUSG00000000168	Dlat	-0.357791	0.457007		7.33852	7.87606	7.25072	7.60069	7.57601	6.98146	6.76303	7.31691
ENSMUSG00000000171	Sdhd	-1.35916	0.150427		6.57327	7.16508	4.21247	4.27516	4.97459	5.12087	4.88	4.42963
ENSMUSG00000000394	Gcg	3.0689	NA		2	2	2	2	3.03944	2.14098	2	2.70203
ENSMUSG00000000489	Pdgfb	0.0508461	0.985389		3.18983	2.37927	2	3.66005	3.21369	2.78122	2.77132	3.17222
ENSMUSG00000000563	Atp5pb	0.279916	0.801513		4.48865	5.32488	4.76881	4.94877	4.58816	5.03314	4.73436	5.91675
ENSMUSG00000000594	Gm2a	-0.480303	0.308155		7.66427	7.50783	8.33269	7.98113	7.89668	7.36241	6.89455	7.41554
ENSMUSG00000000628	Hk2	2.23364	2.58125e-06		4.61471	5.23559	5.38545	5.23283	7.691	6.75886	6.57617	7.61322
ENSMUSG00000000708	Kat2b	0.872988	0.0351139		7.01179	7.46918	7.70733	8.00289	8.84201	7.84707	8.74497	8.14745
ENSMUSG00000000869	Il4	1.39536	0.795635		2	2	2.78821	2	2.84123	2.49633	2.55701	2
ENSMUSG00000001166	Oas1c	4.32037	0.299041		2	2	2	2	2	3.09032	4.02252	2
ENSMUSG00000001168	Oas1h	1.47764	NA		2	2	2	2	2	2.14098	2.55701	2
ENSMUSG00000001173	Ocrl	-0.91752	0.0259344		11.0942	10.3934	10.1578	10.9885	9.35812	10.4197	9.97685	9.02369
ENSMUSG00000001642	Akr1b3	1.01775	0.650715		2.82273	3.48754	2.78821	2	3.21369	3.79233	3.64178	2.70203
ENSMUSG00000001729	Akt1	1.20114	0.0213456		6.55766	6.61196	6.23342	6.97655	7.59188	6.81255	7.3677	8.70626
ENSMUSG00000001891	Ugp2	-1.4038	0.0177551		8.68992	8.13869	8.47507	7.42645	6.86952	7.37317	7.32594	4.73143
ENSMUSG00000001942	Siae	-1.02692	0.0549964		6.3558	7.16508	6.64321	6.31922	6.11763	5.60756	4.96951	5.85559
ENSMUSG00000002010	Idh3g	-0.426586	0.355439		8.89951	8.30153	8.54973	9.07871	8.90054	7.77317	8.13966	8.22808
ENSMUSG00000002413	Braf	0.689208	0.0271101		10.107	10.3934	10.0412	9.80883	11.0341	10.2265	10.7115	11.0456
ENSMUSG00000002603	Tgfb1	-1.53558	0.451825		3.01792	2.6793	4.09464	3.42235	2.61138	2.59768	3.12304	2
ENSMUSG00000002769	Gnmt	2.26137	0.0450893		3.34341	3.48754	2.44728	2.78249	5.23932	4.23131	3.52851	5.09111
ENSMUSG00000002944	Cd36	-0.14101	NA		2.59694	2	2	2	2	2	2.30522	2.3933
ENSMUSG00000003068	Stk11	1.32309	0.00687126		6.46026	6.36067	6.14726	6.80134	7.30464	7.29987	7.17417	8.65334
ENSMUSG00000003072	Atp5d	-0.752719	0.164175		7.07896	6.4023	6.36648	7.23744	6.5981	5.77918	5.75354	6.16377
ENSMUSG00000003153	Slc2a3	0.4413	0.802067		2.59694	5.48842	6.99524	2.97095	4.58816	5.8217	4.96951	7.0701
ENSMUSG00000003226	Ranbp2	0.677142	0.0147157		9.94237	9.79833	9.93382	9.39696	10.6207	10.1383	10.449	10.5801
ENSMUSG00000003418	St8sia6	4.58968	0.0755386		2.32912	2	2	2	4.97459	2.86492	2.77132	2
ENSMUSG00000003541	Ier3	5.43976	1.04372e-27		3.18983	3.48754	3.66939	2.78249	8.30083	7.37317	8.05528	8.0955
ENSMUSG00000003665	Has1	-0.00781055	0.993203		6.2817	6.02988	3.49433	5.11786	4.45565	6.85411	4.32348	4.86154
ENSMUSG00000003746	Man1a	2.53974	3.8302e-07		5.45862	5.56372	4.60609	3.9562	7.83132	7.19865	7.52361	6.98699
ENSMUSG00000003865	Gys1	-0.83615	0.0818074		7.8679	7.60015	7.82299	8.4177	7.30464	7.78127	6.65923	6.37462
ENSMUSG00000004040	Stat3	2.64515	4.86339e-25		8.51097	8.31794	8.31962	8.7395	11.1021	10.5776	11.2264	11.4288
ENSMUSG00000004056	Akt2	-1.4845	0.000394486		8.27357	9.48143	8.99831	9.62283	7.08671	7.59773	7.58155	8.32713
ENSMUSG00000004267	Eno2	0.286047	0.626051		7.17418	7.18906	6.57884	7.03052	7.83132	7.38739	6.81225	6.89881
ENSMUSG00000004446	Bid	1.41768	0.20299		5.16088	2	3.82549	5.56089	6.0503	4.83982	5.98582	6.45927
ENSMUSG00000004455	Ppp1cc	0.982063	0.344833		3.34341	4.2954	4.32139	3.66005	4.30972	4.40913	4.62841	5.37877
ENSMUSG00000004709	Cd244a	1.80719	NA		2	2	2	2	2	2.49633	2	2.3933
ENSMUSG00000004789	Dlst	0.263517	0.559758		7.68598	8.23973	8.51575	8.29958	8.09904	8.60271	8.37491	8.74049
ENSMUSG00000004815	Dgkq	0.213437	0.578101		8.14364	8.18116	8.51001	8.18526	8.47354	8.32273	8.379	8.69321
ENSMUSG00000004936	Map2k1	0.628407	0.280105		6.07789	6.22807	6.31472	6.48303	5.97967	6.528	7.24758	7.38341
ENSMUSG00000005107	Slc2a9	0.552518	0.734833		5.81443	3.63449	5.22647	2	5.97967	5.42657	4.62841	4.5112
ENSMUSG00000005142	Man2b1	0.742542	0.104242		7.78317	7.89805	7.89526	8.54183	8.69178	7.74307	9.11965	9.2275
ENSMUSG00000005373	Mlxipl	-2.28943	6.54061e-11		8.37504	8.48706	8.27968	9.0132	5.85368	6.06232	6.83625	6.41756
ENSMUSG00000005510	Ndufs3	0.354032	0.777883		4.55306	4.38116	4.60609	3.54609	4.82146	4.16681	4.92545	4.42963
ENSMUSG00000005534	Insr	0.569621	0.0280052		10.4565	10.0531	10.2994	10.3349	10.7403	10.6557	11.141	10.8625
ENSMUSG00000005683	Cs	-0.0229527	0.957111		8.50284	8.75547	8.93114	9.04764	8.99905	8.68561	8.87808	8.60771
ENSMUSG00000005686	Ampd3	2.66845	1.85636e-10		8.53109	7.54547	8.26612	8.95578	11.0657	10.1849	10.4519	11.9181
ENSMUSG00000005886	Ncoa2	-0.00787393	0.986038		9.8119	9.19506	10.0727	9.50195	9.84236	9.80582	9.72865	9.23952
ENSMUSG00000005949	Ctns	0.706157	0.120579		7.08985	6.59411	6.26103	6.37034	7.17366	6.88951	7.45553	7.60396
ENSMUSG00000005951	Shpk	-0.140228	0.941743		3.83289	2.6793	3.29506	4.80752	3.86338	3.8754	3.93634	3.36007
ENSMUSG00000006057	Atp5g1	-0.761531	0.84338		3.83289	2	2	3.42235	2	3.28521	2.77132	2.3933
ENSMUSG00000006127	Inpp5k	0.834464	0.0497459		8.01235	8.18712	7.73712	8.64231	8.65447	8.34841	9.02886	9.67078
ENSMUSG00000006269	Atp6v1b1	-1.23122	0.454493		3.7252	5.09036	3.29506	5.2692	2	3.79233	2.55701	4.73143
ENSMUSG00000006273	Atp6v1b2	0.28929	0.559557		7.32013	6.92917	6.78309	7.17171	7.59975	7.44971	6.92843	7.33942
ENSMUSG00000006362	Cbfa2t3	-1.89502	0.304765		5.03122	4.10686	4.32139	2	2	2.94403	3.27123	3.36007
ENSMUSG00000006457	Actn3	1.76414	0.528552		2.82273	2	2.44728	2.31038	2	2.94403	3.93634	2.9562
ENSMUSG00000006494	Pdk1	0.839701	0.246426		5.38974	6.1569	6.78309	5.30468	7.73455	5.98024	6.41024	6.5776
ENSMUSG00000006542	Prkag3	5.27082	0.0351139		2	2	2	2	2.33784	2.26941	4.83307	3.36007
ENSMUSG00000006574	Slc4a1	4.26261	0.336493		2	2	2	2	4.30972	2.14098	2	2
ENSMUSG00000007038	Neu1	-0.661586	0.243405		6.55766	6.02988	6.31472	6.61607	5.15636	5.90315	5.80308	6.08604
ENSMUSG00000007097	Atp1a2	-0.942228	0.000155095		14.6597	14.6792	14.6241	14.8896	13.6764	14.171	13.4754	13.6814
ENSMUSG00000007656	Arpp19	0.135496	0.88015		5.55613	6.94334	6.60062	6.24811	6.50058	6.89947	6.00711	6.63332
ENSMUSG00000007659	Bcl2l1	1.16078	0.0329512		6.49346	7.80024	6.66404	8.27296	8.62778	8.35747	7.84074	9.3434
ENSMUSG00000007815	Rhoa	0.741789	0.513143		4.67384	4.53877	5.77835	2.78249	5.95534	5.1378	5.56537	4.79795
ENSMUSG00000008461	Fut1	1.73915	NA		2	2	2	2	2	2	2.77132	2
ENSMUSG00000008763	Man1a2	0.201938	0.668773		8.60511	8.60762	8.40254	9.10159	9.17532	8.49518	9.13182	8.71059
ENSMUSG00000009378	Slc16a12	2.25881	0.102342		2.32912	3.48754	2.78821	2.78249	5.11302	2.78122	4.78456	3.81031
ENSMUSG00000009487	Otog	4.25718	0.33741		2	2	2	2	2.33784	2	4.25392	2
ENSMUSG00000009545	Kcnq1	-2.84305	0.0236082		2.32912	5.36754	5.28143	4.59471	3.21369	2.86492	2.55701	2.70203
ENSMUSG00000009588	St6galnac1	3.4426	0.0271101		3.7252	2	2	2	4.70952	3.01903	5.09416	5.69031
ENSMUSG00000009863	Sdhb	0.385068	0.597673		5.84047	5.28093	6.34083	5.19552	5.71562	6.26078	6.18583	6.13832
ENSMUSG00000009876	Cox4i2	3.77572	0.0864361		2	2.6793	2	2	3.36913	3.09032	4.38984	3.17222
ENSMUSG00000010047	Hyal2	-2.05157	0.175586		5.81443	2.92756	3.49433	4.27516	2.61138	3.45688	3.74679	2
ENSMUSG00000010051	Hyal1	-1.26449	0.0237538		7.25385	7.55473	7.26443	6.05329	5.80003	6.33604	6.20439	4.92245
ENSMUSG00000010095	Slc3a2	1.44674	9.572e-08		8.14886	7.38864	7.77592	7.78155	9.36737	9.14502	9.20044	9.20009
ENSMUSG00000010660	Plcd1	0.775187	0.0694433		7.26351	7.67847	7.93865	8.51557	8.75305	8.07726	9.03146	8.73626
ENSMUSG00000011382	Dhdh	-0.520403	0.413137		6.50978	7.16508	7.29146	5.87596	5.77244	6.56601	6.51802	6.23753
ENSMUSG00000011752	Pgam1	-0.15178	0.938598		3.18983	3.63449	3.66939	4.04279	3.75477	3.22313	3.27123	3.93378
ENSMUSG00000011877	Git1	0.194384	0.725847		8.21007	8.73117	8.64188	9.17292	8.7137	9.42733	8.28623	9.01672
ENSMUSG00000012187	Mogat1	0.370637	NA		2	2	2	2	2	2	2	2.3933
ENSMUSG00000013593	Ndufs2	0.364026	0.565264		7.0232	6.20474	7.40719	7.63594	6.74729	7.49639	7.89886	7.68529
ENSMUSG00000013663	Pten	0.562887	0.213327		8.24947	8.09493	7.30478	7.83105	8.95371	8.59813	8.23299	7.85893
ENSMUSG00000014554	Dguok	-1.20546	0.257937		4.83795	4.2954	5.48247	6.24811	3.03944	5.15453	4.68236	3.52626
ENSMUSG00000014956	Ppp1cb	1.57422	0.000847538		7.17418	7.15294	6.28812	6.15398	9.02267	7.44292	8.0138	8.31014
ENSMUSG00000015112	Slc25a13	2.49838	0.0166703		4.19771	2.37927	4.32139	2.31038	5.85368	4.29305	6.27632	5.4216
ENSMUSG00000015189	Casd1	-0.355529	0.583947		7.12206	7.73658	6.70483	6.09441	6.48366	6.76976	6.78785	6.70441
ENSMUSG00000015357	Clpx	1.01684	0.0013848		6.80252	6.87107	6.76392	6.86214	7.86437	7.54478	7.80471	8.02782
ENSMUSG00000015656	Hspa8	-0.133182	0.864255		6.26257	6.10743	6.39168	7.03052	6.35935	6.40057	6.27632	6.43857
ENSMUSG00000016194	Hsd11b1	0.307319	0.745796		6.44336	5.40897	6.62207	6.58755	7.11994	7.21868	6.29376	4.86154
ENSMUSG00000016252	Atp5e	-0.962151	0.285807		5.16088	5.40897	5.43477	5.23283	4.38453	5.31194	3.93634	3.52626
ENSMUSG00000017390	Aldoc	-1.17106	0.000510823		11.5621	11.0971	10.8227	11.9204	10.4505	10.4505	9.68967	10.26
ENSMUSG00000017446	C1qtnf1	2.17108	0.0259344		2.59694	5.86104	3.29506	3.28699	5.87977	6.07116	5.9642	7.04292
ENSMUSG00000017493	Igfbp4	-0.546655	0.885705		2	4.38116	2.44728	2	2.61138	2.69237	3.4056	2.3933
ENSMUSG00000017778	Cox7c	1.32296	0.32265		4.27613	3.3239	2.44728	2.78249	4.76657	3.8754	4.18084	4.42963
ENSMUSG00000017929	B4galt5	1.30054	0.0245729		5.73336	7.24732	5.22647	5.64634	6.97011	7.51594	7.35114	7.81944
ENSMUSG00000017950	Hnf4a	-4.63297	0.353047		2	2	2	4.27516	2	2	2	2
ENSMUSG00000018500	Adora2b	-0.504131	0.672782		5.42459	6.73108	6.02375	3.13761	5.46292	5.74645	4.73436	5.1935
ENSMUSG00000018501	Ncor1	-0.648675	0.016004		11.5916	11.7264	11.8521	12.297	11.0812	11.2864	11.2467	11.3499
ENSMUSG00000018566	Slc2a4	0.920012	0.526551		6.33763	4.61155	2.44728	2.78249	5.11302	5.38464	4.73436	6.73868
ENSMUSG00000018761	Mpdu1	0.245754	0.812745		5.78791	5.86104	6.76392	5.8034	4.82146	7.20268	5.9642	6.41756
ENSMUSG00000018770	Atp5g3	0.210559	0.864255		6.03343	5.18879	5.61677	6.33646	7.07547	5.863	5.62168	4.5884
ENSMUSG00000018914	Il3	-2.69451	NA		2.59694	2	2	2.56566	2	2	2	2
ENSMUSG00000018999	Slc35b4	-0.331228	0.594479		6.85456	7.94809	6.85733	7.82495	7.13084	7.5062	7.19287	6.55854
ENSMUSG00000019054	Fis1	0.900446	0.112402		6.14211	4.98472	6.62207	5.87596	6.65964	6.73125	6.6183	7.36158
ENSMUSG00000019139	Isyna1	-0.167636	0.934949		4.11479	5.18879	4.51729	5.56089	2	5.73538	5.44568	3.36007
ENSMUSG00000019179	Mdh2	-0.469547	0.394602		7.0232	6.94334	7.39478	7.86115	6.34068	7.17425	6.57617	7.28247
ENSMUSG00000019528	Gyg	1.30021	0.0897078		4.42123	6.13238	4.91502	3.76567	6.6292	6.29135	6.39417	5.54293
ENSMUSG00000019577	Pdk4	1.26959	2.52207e-05		8.21505	7.60907	7.75665	7.83105	9.02851	8.88297	8.98927	9.5262
ENSMUSG00000019810	Fuca2	0.392117	0.559557		6.92926	5.76858	6.34083	7.24659	6.41394	7.40847	6.91723	7.29404
ENSMUSG00000019838	Slc16a10	-0.499089	0.864255		3.18983	3.3239	3.49433	2	2.33784	2.78122	2.77132	3.36007
ENSMUSG00000019942	Cdk1	1.4349	NA		2	2.37927	2	2	2	2	2.95787	2
ENSMUSG00000019969	Psen1	-0.158834	0.755993		8.15925	8.36606	7.79494	7.73679	7.51071	8.01907	7.82284	8.1021
ENSMUSG00000019989	Enpp3	2.84731	NA		2	2	2	2	3.03944	2	2.55701	2
ENSMUSG00000020022	Ndufa12	0.165778	0.925249		4.27613	4.74695	4.84377	3.86408	3.36913	4.77639	4.32348	5.33464
ENSMUSG00000020038	Cry1	1.74729	0.00527326		5.11895	6.52042	6.14726	5.77838	8.68809	6.02641	7.41627	7.32821
ENSMUSG00000020053	Igf1	-0.63122	0.801513		2.82273	4.68084	3.06378	2.97095	2.33784	3.28521	4.18084	2
ENSMUSG00000020063	Sirt1	0.29888	0.526551		7.98926	7.92685	7.44379	7.21897	8.08789	7.66057	8.21937	7.87442
ENSMUSG00000020080	Hkdc1	2.36537	0.09949		3.60881	3.48754	2	2	4.38453	5.21957	4.62841	3.67526
ENSMUSG00000020102	Slc16a7	-0.835017	NA		2	2	2	4.99293	3.36913	2.94403	3.27123	2
ENSMUSG00000020108	Ddit4	1.39448	0.0189268		6.05583	4.38116	5.04777	6.24811	6.82992	6.54713	6.8243	7.44698
ENSMUSG00000020120	Plek	-0.425808	0.727963		6.07789	4.00246	4.98292	4.12447	4.97459	4.77639	4.83307	3.93378
ENSMUSG00000020153	Ndufs7	-0.328135	0.689848		5.52435	6.20474	5.10983	5.50097	5.5948	5.25102	5.34892	5.14321
ENSMUSG00000020176	Grb10	0.736423	0.634962		3.01792	5.23559	3.96633	2.97095	3.96438	5.63166	4.78456	3.36007
ENSMUSG00000020260	Pofut2	-0.876668	0.229292		6.18339	6.48211	7.38226	6.60188	4.87433	6.18138	4.92545	6.73868
ENSMUSG00000020277	Pfkl	-0.749517	0.154658		6.8924	6.22807	7.31799	7.7689	6.37778	6.50209	6.56185	6.28469
ENSMUSG00000020321	Mdh1	-0.060204	0.941743		7.03453	7.12834	5.77835	7.10284	7.32377	6.74236	6.34483	6.61499
ENSMUSG00000020427	Igfbp3	4.02043	0.0577669		2.59694	2	2	2	4.30972	2.94403	4.02252	3.17222
ENSMUSG00000020444	Guk1	0.0735591	0.950404		5.27985	5.32488	5.95779	5.03579	4.82146	5.61966	4.51405	6.35266
ENSMUSG00000020456	Ogdh	-0.512689	0.368652		8.75297	8.83741	8.78664	7.44247	7.58397	8.75032	7.53832	7.94951
ENSMUSG00000020463	Ppp4r3b	0.153835	0.792847		8.83944	8.64277	8.88752	7.93092	9.25224	8.57346	8.78251	8.31583
ENSMUSG00000020475	Pgam2	0.750501	0.624674		3.01792	3.1393	4.09464	3.42235	3.50945	3.95395	3.4056	4.73143
ENSMUSG00000020544	Cox11	-0.283723	0.800712		7.00029	6.36067	6.94506	5.15721	6.9822	6.14835	6.47281	4.25119
ENSMUSG00000020660	Pomc	4.96947	0.0549964		2	2	2	2	4.45565	3.22313	2.55701	2.3933
ENSMUSG00000020664	Dld	-0.0546978	0.941743		7.07896	7.28118	6.55673	6.75079	6.5823	6.50861	7.2565	7.09677
ENSMUSG00000020766	Galk1	-0.686411	0.526551		5.07575	4.2954	4.09464	5.40616	4.14736	4.75461	4.18084	3.67526
ENSMUSG00000020889	Nr1d1	-0.0379276	0.938598		11.121	10.7292	10.8604	10.8956	10.8434	10.5714	10.6977	11.2731
ENSMUSG00000020908	Myh3	-1.40253	NA		3.01792	2	2	2	2.33784	2.14098	2	2
ENSMUSG00000020918	Kat2a	-1.25136	0.00153225		9.14128	9.50311	9.23251	10.468	7.9653	8.84354	8.35428	8.49694
ENSMUSG00000021069	Pygl	1.97567	0.00184356		6.09962	5.48842	5.65889	7.89646	8.79822	7.19057	8.41927	9.25144
ENSMUSG00000021109	Hif1a	0.497039	0.195135		8.01807	7.46918	8.10024	8.12699	8.74243	8.0947	8.2687	8.58435
ENSMUSG00000021196	Pfkp	-0.309958	0.414635		9.15691	9.29236	9.56435	9.90588	8.87806	9.33311	9.17949	9.36276
ENSMUSG00000021236	Entpd5	-0.861585	0.0674462		7.3015	7.21265	7.91277	7.57912	6.77536	7.28855	6.20439	6.13832
ENSMUSG00000021255	Esrrb	-2.70508	0.402989		2	3.76785	2.78821	2.78249	2	2.14098	2.55701	2
ENSMUSG00000021322	Aoah	7.56883	3.8302e-07		2	2	2	2	4.23083	4.13344	6.48804	5.65485
ENSMUSG00000021340	Gpld1	0.477724	0.207041		10.3011	9.51502	9.86352	10.1942	10.1247	10.3045	10.9874	10.332
ENSMUSG00000021385	Ippk	-0.565084	0.328102		6.18339	6.20474	6.34083	6.94317	5.62596	5.863	6.31098	5.79173
ENSMUSG00000021482	Prxl2c	-0.144084	0.934949		5.16088	3.88992	4.09464	5.07741	5.15636	5.06887	4.10385	2.70203
ENSMUSG00000021504	B4galt7	-0.93094	0.240151		5.81443	5.23559	5.81607	7.07229	5.85368	4.79785	4.57236	5.6185
ENSMUSG00000021520	Uqcrb	1.31212	0.658133		2.82273	2.37927	2	2.31038	3.21369	3.09032	2.30522	2.70203
ENSMUSG00000021577	Sdha	0.39783	0.416678		8.89641	8.71061	8.34565	9.03977	9.84568	8.787	9.19813	8.45117
ENSMUSG00000021606	Ndufs6	-0.0569776	0.972211		4.0268	4.81017	4.84377	2	4.58816	4.29305	3.52851	4.25119
ENSMUSG00000021665	Hexb	-0.366597	0.457007		7.04576	7.33591	7.74692	7.12286	6.46654	7.09847	7.04628	7.19877
ENSMUSG00000021710	Nln	0.896444	0.0025935		7.95391	7.76876	7.54834	7.53499	8.78792	8.54836	8.29491	8.71059
ENSMUSG00000021748	Pdhb	-0.147423	0.829411		6.66356	7.37824	6.74449	7.1908	7.09787	6.40756	6.92843	7.02914
ENSMUSG00000021756	Il6st	1.41692	1.19019e-05		9.36633	9.43455	9.27376	8.95578	11.037	9.98076	10.3452	11.0719
ENSMUSG00000021764	Ndufs4	-0.252328	0.745796		6.01067	6.69804	7.41949	7.43448	6.30261	6.18138	7.33439	6.91389
ENSMUSG00000021868	Ppif	-0.947486	0.370417		6.31923	4.68084	3.66939	7.53499	5.27908	5.60756	5.2806	5.28911
ENSMUSG00000021910	Nisch	0.230078	0.547034		9.96326	9.95164	9.91873	10.3834	9.90723	10.3659	10.2048	10.6197
ENSMUSG00000021911	Parg	0.0651269	0.923248		8.22991	8.43787	8.93543	8.61431	8.78102	8.48198	8.95681	8.24009
ENSMUSG00000021913	Ogdhl	-0.278757	0.669727		8.22991	7.65283	7.98905	7.89646	6.32177	7.72918	7.86427	8.21596
ENSMUSG00000022013	Dnajc15	-0.95656	0.408893		5.42459	4.2042	4.84377	3.66005	4.14736	3.28521	3.64178	4.42963
ENSMUSG00000022094	Slc39a14	3.90876	1.41836e-46		8.56663	8.57614	7.52575	8.1661	11.9134	12.4496	12.1319	12.0935
ENSMUSG00000022110	Sucla2	-0.177601	0.830365		5.98755	5.94793	6.96198	6.54368	5.8271	6.66857	6.10912	6.23753
ENSMUSG00000022126	Acod1	6.57478	3.66785e-05		2.59694	2	2	2	5.23932	2.49633	6.12869	6.89881
ENSMUSG00000022346	Myc	1.47889	0.0010175		5.96406	5.56372	6.11736	6.82597	7.41582	7.30363	7.46326	8.16015
ENSMUSG00000022354	Ndufb9	0.0602498	0.950404		5.89118	5.23559	6.48829	5.53124	6.51729	5.32678	5.62168	5.94638
ENSMUSG00000022367	Has2	1.24036	0.594362		3.48221	3.63449	2	2	3.96438	4.46384	3.27123	2.3933
ENSMUSG00000022383	Ppara	-0.513445	0.389029		7.87422	7.09065	7.07519	8.34714	6.51729	6.91919	7.47094	7.64067
ENSMUSG00000022453	Naga	-0.170139	0.774373		7.95986	8.08857	8.10024	8.56761	7.94072	7.67803	7.63725	8.64433
ENSMUSG00000022474	Pmm1	-0.986098	0.0016923		8.44035	7.94809	8.08487	8.57489	7.31424	7.46656	7.17417	7.29404
ENSMUSG00000022477	Aco2	-0.295074	0.34078		9.55507	9.31977	9.35928	9.69144	9.11068	9.16063	9.12939	9.3737
ENSMUSG00000022490	Ppp1r1a	-0.330923	0.636924		6.22352	6.46257	6.99524	7.06196	5.65647	6.72005	6.06918	6.86817
ENSMUSG00000022546	Gpt	-1.59683	0.0259344		6.33763	5.40897	6.74449	6.89742	5.77244	4.93972	4.92545	3.36007
ENSMUSG00000022548	Apod	3.28963	4.78518e-17		5.98755	5.86104	6.02375	6.22977	8.39882	9.061	10.0897	8.84251
ENSMUSG00000022551	Cyc1	-0.672515	0.207041		7.50244	7.64418	6.80201	6.88576	6.9942	6.8945	5.82723	6.41756
ENSMUSG00000022707	Gbe1	0.791891	0.175586		6.09962	6.10743	6.92793	5.47006	6.41394	6.62722	7.22958	7.47774
ENSMUSG00000022708	Zbtb20	-0.779621	0.0105243		11.5993	11.6817	11.5516	12.2064	10.4678	11.0332	11.1977	11.2104
ENSMUSG00000022710	Usp7	0.197984	0.668773		8.96312	9.344	8.80552	9.50767	9.8054	9.05767	9.30517	9.24549
ENSMUSG00000022711	Pmm2	-0.151489	0.885708		6.44336	5.89059	6.41644	7.60781	6.20279	6.92894	7.13601	5.6185
ENSMUSG00000022747	St3gal6	0.356533	0.644217		5.55613	6.48211	5.28143	5.37312	5.95534	6.18952	6.37791	5.75871
ENSMUSG00000022789	Dnm1l	0.342903	0.266675		8.81339	8.91135	8.53284	8.52688	9.02267	9.08738	9.09251	8.97779
ENSMUSG00000022793	B4galt4	-0.559692	0.408893		6.604	6.74732	6.20527	5.56089	5.06834	6.0173	6.10912	5.85559
ENSMUSG00000022812	Gsk3b	-0.00725084	0.986038		9.36857	9.75079	9.68901	9.5378	9.98441	9.43847	9.47528	9.36001
ENSMUSG00000022890	Atp5j	0.262694	0.836341		4.88875	5.36754	4.42266	5.87596	3.96438	5.26649	5.67588	6.21336
ENSMUSG00000022892	App	0.482778	0.246274		8.29256	8.84498	8.7627	7.88478	9.01091	8.50173	9.09001	9.20009
ENSMUSG00000022973	Synj1	0.19289	0.631043		10.2583	10.117	10.4599	10.748	10.3665	10.9246	10.6679	10.3978
ENSMUSG00000023019	Gpd1	-0.149045	0.864255		6.73471	6.97127	5.69982	6.65782	7.02959	6.15668	5.91997	6.45927
ENSMUSG00000023070	Rgn	-1.15856	NA		2	2	2	2.31038	2	2	2	2
ENSMUSG00000023439	Gnb3	1.10612	0.836341		3.01792	2	2	2	2.33784	2.14098	3.52851	2
ENSMUSG00000023456	Tpi1	-0.282755	0.806668		5.96406	4.87073	4.91502	5.64634	5.27908	5.61966	5.41414	3.67526
ENSMUSG00000023571	C1qtnf12	0.0909734	0.963267		4.48865	4.10686	3.66939	2.78249	2	4.93972	4.32348	2.70203
ENSMUSG00000023805	Synj2	-0.711694	0.260719		6.61912	6.10743	6.23342	7.41025	5.8271	5.48064	6.57617	5.97541
ENSMUSG00000023826	Prkn	-0.983638	0.0236082		7.22449	7.57307	7.01159	7.44247	6.02714	5.92281	6.87151	6.51965
ENSMUSG00000023861	Mpc1	0.377557	0.895168		2.82273	4.00246	2.78821	2	3.63732	3.50985	3.12304	2.70203
ENSMUSG00000023992	Trem2	-0.67301	0.906137		3.18983	2	2.78821	2	2	2.69237	2	2.70203
ENSMUSG00000024026	Glo1	-1.29735	0.0528957		5.76089	7.44946	5.43477	6.9875	5.11302	5.75745	4.96951	5.69031
ENSMUSG00000024038	Ndufv3	-0.841081	0.243458		6.81571	4.98472	6.60062	6.63012	6.0036	5.08642	6.00711	5.14321
ENSMUSG00000024042	Sik1	1.1377	0.121914		4.19771	5.23559	5.65889	4.27516	6.0731	5.10375	6.16703	6.37462
ENSMUSG00000024085	Man2a1	0.762232	0.156538		6.42627	5.48842	6.11736	6.9875	6.70413	7.14106	7.07681	7.37254
ENSMUSG00000024099	Ndufv2	-1.27754	0.011749		6.40897	6.74732	6.89306	7.72374	6.20279	5.95181	5.41414	5.54293
ENSMUSG00000024107	Lhcgr	-3.56612	0.000359003		6.54188	5.28093	5.52864	4.47524	2.33784	3.09032	3.74679	2
ENSMUSG00000024131	Slc3a1	-0.586781	0.534686		7.61986	5.28093	6.53428	6.21119	5.46292	6.90443	6.36147	4.66169
ENSMUSG00000024151	Msh2	0.543511	0.556043		5.73336	4.00246	4.91502	6.57307	5.8271	6.15668	5.98582	6.43857
ENSMUSG00000024158	Hagh	-1.19717	0.163632		5.07575	4.2954	6.60062	6.21119	4.23083	4.43674	4.73436	5.33464
ENSMUSG00000024172	St6gal2	-0.0464421	0.986038		4.55306	2.6793	3.06378	2.78249	4.92533	2.38733	2.30522	2
ENSMUSG00000024208	Uqcc2	-1.39605	0.413137		2.82273	3.76785	4.32139	3.28699	2.61138	2.94403	3.27123	2.3933
ENSMUSG00000024248	Cox7a2l	0.376066	0.839351		3.01792	5.63529	5.04777	2.31038	4.87433	4.7325	4.25392	5.46319
ENSMUSG00000024256	Adcyap1	0.370637	NA		2	2	2	2	2	2	2.30522	2
ENSMUSG00000024401	Tnf	2.76976	NA		2	2	2	2	2.33784	2	3.12304	2
ENSMUSG00000024431	Nr3c1	-0.62186	0.0480075		9.08521	9.05854	9.4758	9.43948	9.06308	8.48032	8.50785	8.50692
ENSMUSG00000024440	Pcdh12	3.6906	0.46327		2	2	2	2	2	2.86492	3.52851	2
ENSMUSG00000024525	Impa2	-1.96073	0.422499		2.82273	3.1393	3.82549	2.78249	2.61138	2.78122	2	2
ENSMUSG00000024539	Ptpn2	0.178853	0.779743		8.25432	9.04546	8.17472	8.22284	8.2567	9.04202	9.03923	7.9348
ENSMUSG00000024668	Sdhaf2	-0.0820526	0.931058		6.24318	6.36067	5.92364	7.44247	6.35935	6.55975	6.53278	6.70441
ENSMUSG00000024740	Ddb1	1.34925	0.000301702		7.89921	8.6209	7.91277	8.4537	9.60099	8.70845	9.9755	9.80824
ENSMUSG00000024782	Ak3	-0.129876	0.808088		8.75981	8.4967	8.32617	8.72974	8.38522	8.70135	8.7418	7.83536
ENSMUSG00000024892	Pcx	0.765774	0.0818074		7.03453	7.56393	7.46769	8.31706	8.071	8.05515	8.68347	8.76148
ENSMUSG00000024900	Cpt1a	-0.937485	0.0549964		8.48231	8.6253	8.61538	8.4537	6.76139	8.33011	7.9926	6.63332
ENSMUSG00000024913	Lrp5	-0.519469	0.402989		7.05691	7.17712	6.80201	6.73787	5.65647	6.25303	6.18583	7.25905
ENSMUSG00000024944	Arl2	-0.175514	0.886177		5.07575	4.53877	5.22647	6.11455	5.15636	4.92028	4.45328	5.91675
ENSMUSG00000024959	Bad	-0.532753	0.703137		3.60881	6.64701	4.32139	4.9032	5.8271	4.09929	4.10385	4.73143
ENSMUSG00000024985	Tcf7l2	-1.05514	0.00127747		9.35282	9.38869	9.68137	10.1631	8.1101	8.88673	8.77322	8.65783
ENSMUSG00000024990	Rbp4	0.924266	NA		2.32912	2	2	2	2	2.69237	2	2
ENSMUSG00000025006	Sorbs1	1.19158	7.75711e-08		11.1428	10.6253	11.1199	10.9386	12.059	12.2795	12.0842	12.2092
ENSMUSG00000025059	Gk	-1.52541	0.00382631		7.5267	9.01895	7.25072	7.49716	6.86952	6.528	6.75046	5.72492
ENSMUSG00000025068	Gsto1	0.719678	0.614872		5.52435	2.37927	4.09464	4.04279	5.23932	3.56094	5.20889	5.46319
ENSMUSG00000025069	Gsto2	-0.534569	0.843219		3.7252	2	3.49433	4.47524	2.33784	3.8754	2.30522	3.93378
ENSMUSG00000025138	Sirt7	-0.202372	0.814437		6.86728	7.15294	7.44379	7.16207	5.27908	7.54161	7.15521	7.05657
ENSMUSG00000025161	Slc16a3	0.851911	0.46327		4.19771	2.92756	3.96633	4.04279	4.82146	4.64049	3.64178	4.73143
ENSMUSG00000025190	Got1	-0.785517	0.169052		6.78921	7.60015	6.44079	6.46746	5.5948	5.85278	6.50311	6.47968
ENSMUSG00000025204	Ndufb8	-0.0492044	0.976122		5.55613	4.53877	2.44728	3.13761	4.70952	3.91521	3.52851	4.92245
ENSMUSG00000025232	Hexa	-1.41177	0.0112696		6.33763	7.16508	6.7248	6.09441	5.46292	5.64356	5.44568	4.34316
ENSMUSG00000025236	Adpgk	0.101017	0.934949		4.73064	6.3394	4.76881	6.60188	6.51729	6.0173	5.53636	5.50361
ENSMUSG00000025271	Pfkfb1	3.49673	0.305514		2.32912	2	2	2	2.61138	3.65799	3.12304	2
ENSMUSG00000025317	Car5a	-1.86651	NA		2	2	2.44728	2.31038	2	2	2	2
ENSMUSG00000025393	Atp5b	-0.722269	0.0991669		9.48458	9.43706	9.13142	8.4298	9.15142	8.10764	8.09062	8.1976
ENSMUSG00000025403	Shmt2	-0.259374	0.815771		4.61471	5.73639	6.92793	6.65782	6.81647	5.73538	5.5938	5.28911
ENSMUSG00000025425	St8sia5	0.0456193	0.966603		4.98528	6.27364	4.32139	4.47524	4.45565	5.26649	5.13342	5.91675
ENSMUSG00000025428	Atp5a1	0.696206	0.0576003		8.27834	8.15095	8.23861	7.87301	9.33944	8.29471	8.58068	8.90798
ENSMUSG00000025466	Fuom	-0.45439	0.552098		6.47695	5.59995	6.20527	6.1344	4.70952	5.8217	6.27632	5.6185
ENSMUSG00000025477	Inpp5a	-0.687516	0.284478		6.54188	6.38164	7.2088	5.67373	6.26351	5.8006	6.0281	5.33464
ENSMUSG00000025503	Taldo1	-0.235892	0.886177		5.07575	3.3239	4.21247	4.70503	4.05877	4.99649	3.93634	3.67526
ENSMUSG00000025512	Chid1	0.629071	0.121914		6.87989	7.12834	7.31799	7.2737	8.09904	7.90011	7.16472	7.77058
ENSMUSG00000025534	Gusb	-1.06345	0.108282		6.33763	5.36754	5.95779	5.37312	4.38453	5.1378	4.68236	5.09111
ENSMUSG00000025537	Phkg1	-1.45109	0.0016923		9.42774	9.11283	9.55879	10.3477	7.80433	8.92136	8.54472	7.04292
ENSMUSG00000025579	Gaa	-0.722607	0.00973937		9.39736	9.27005	9.02271	9.5998	8.59271	8.47866	8.55921	8.83856
ENSMUSG00000025648	Pfkfb4	-0.86371	0.0576003		8.47401	6.91487	7.72726	7.6906	6.82992	7.05458	7.0667	6.88357
ENSMUSG00000025651	Uqcrc1	-0.601459	0.314698		6.39146	6.87107	6.76392	7.95345	6.50058	6.87445	6.39417	6.33035
ENSMUSG00000025736	Jmjd8	-0.290454	0.712035		8.24947	7.18906	6.55673	6.685	6.55016	7.34794	6.45742	7.55671
ENSMUSG00000025746	Il6	2.79927	NA		2	2	2	2	2.84123	2.26941	2.55701	2
ENSMUSG00000025781	Atp5c1	-0.504912	0.425277		7.63482	7.2587	6.7248	5.98932	6.71866	6.07994	6.41024	6.85261
ENSMUSG00000025789	St8sia2	1.10264	0.160756		6.09962	6.90041	5.43477	5.2692	6.95791	5.54549	6.41024	8.26382
ENSMUSG00000025791	Pgm1	-1.18265	0.00693924		8.41891	7.61793	8.76752	7.99748	6.89533	7.52562	7.3677	6.3077
ENSMUSG00000025815	Dhtkd1	-0.775834	0.0898054		8.43609	8.54396	8.48095	8.59653	6.68945	8.42107	7.92147	7.40491
ENSMUSG00000025817	Nudt5	-1.16229	0.229292		6.18339	4.38116	5.61677	5.92237	5.77244	4.02845	3.93634	3.81031
ENSMUSG00000025825	Iscu	-0.788789	0.480781		3.7252	4.74695	5.85282	4.27516	3.86338	4.46384	4.51405	3.81031
ENSMUSG00000025854	Fam20c	-1.6214	0.0157295		6.1629	5.94793	5.77835	7.49716	5.02222	5.66706	4.38984	4.66169
ENSMUSG00000025877	Hk3	2.98085	0.248732		2	2	2	2.78249	2.84123	2.86492	4.18084	2.9562
ENSMUSG00000025889	Snca	0.632137	0.770313		4.11479	4.53877	4.09464	2	5.5948	2.26941	4.38984	3.67526
ENSMUSG00000025907	Rb1cc1	0.894921	0.00121773		9.5804	9.37046	9.37516	9.02655	10.4417	9.80913	10.3103	10.3334
ENSMUSG00000025927	Tfap2b	-1.51292	0.714896		2	4.10686	2.44728	2	2	2.14098	3.12304	2
ENSMUSG00000025950	Idh1	-0.0542479	0.941743		7.05691	7.01217	6.57884	6.3535	6.30261	6.72005	7.11655	6.65142
ENSMUSG00000025963	Mdh1b	3.07376	NA		2	2	2	2	2	2	2.30522	3.36007
ENSMUSG00000025968	Ndufs1	0.163993	0.782052		8.3298	7.66997	7.63531	8.71663	8.60058	8.0122	8.33757	8.2987
ENSMUSG00000026000	Lancl1	0.118662	0.864255		7.07896	7.12834	6.74449	7.06196	6.77536	7.16189	7.64406	6.72165
ENSMUSG00000026005	Rpe	1.22627	0.113996		6.2036	6.36067	6.36648	3.54609	7.51071	7.28475	7.40829	5.72492
ENSMUSG00000026080	Chst10	-1.63384	0.0010175		7.74231	7.93397	8.29979	8.35139	6.26351	7.26563	6.6183	5.03705
ENSMUSG00000026102	Inpp1	1.16616	0.0290837		6.85456	5.66978	6.17656	6.43581	6.55016	6.97676	7.71048	8.15382
ENSMUSG00000026156	B3gat2	-0.822277	0.156538		7.18438	8.5852	7.30478	7.09273	7.55996	6.48235	6.53278	6.68696
ENSMUSG00000026200	Glb1l	-0.500282	0.308155		8.02943	7.23586	8.76752	8.17091	7.57601	7.87004	7.55287	7.59463
ENSMUSG00000026260	Ndufa10	0.339105	0.668733		6.09962	5.63529	6.02375	6.15398	6.16084	5.48064	6.04879	7.10992
ENSMUSG00000026274	Pask	-2.17221	0.082652		4.55306	8.04325	4.68975	2.56566	5.02222	4.38097	4.45328	2.9562
ENSMUSG00000026313	Hdac4	-0.432724	0.20299		9.86995	9.72231	10.1187	10.0734	9.14336	9.3658	9.4999	9.96303
ENSMUSG00000026365	Cfh	4.8031	3.14527e-08		3.01792	3.3239	2	3.13761	4.82146	5.65536	7.96021	6.86817
ENSMUSG00000026409	Pfkfb2	-1.11343	7.01625e-07		10.1335	10.2005	10.3192	10.1001	9.1024	9.17812	9.19813	8.81466
ENSMUSG00000026432	Avpr1b	0.235093	NA		2	2	2	2	2	2.14098	2	2
ENSMUSG00000026435	Slc45a3	-2.20239	0.508064		2	2	4.91502	2	2.33784	2.49633	2.77132	2
ENSMUSG00000026450	Chit1	3.55382	0.517088		2	2	2	2	2	2	2	3.81031
ENSMUSG00000026457	Adipor1	2.44669	2.60963e-11		6.05583	5.59995	6.36648	5.53124	8.32951	7.71233	8.33336	8.64433
ENSMUSG00000026459	Myog	-4.76161	0.254932		4.27613	2	2.44728	2	2	2	2	2
ENSMUSG00000026496	Parp1	-0.994084	0.00973937		7.61986	8.10127	7.52575	8.35563	6.73305	6.68594	7.23861	7.16136
ENSMUSG00000026526	Fh1	-1.28286	0.0056642		7.10067	6.3394	6.89306	6.46746	5.11302	5.55812	5.70223	5.65485
ENSMUSG00000026568	Mpc2	0.119799	0.925249		6.604	5.59995	6.17656	4.75718	6.6445	6.12307	5.62168	5.50361
ENSMUSG00000026576	Atp1b1	-0.847721	0.0147157		8.89331	9.29788	8.98595	8.42175	8.46495	7.71515	8.11044	7.99275
ENSMUSG00000026617	Bpnt1	0.367466	0.712035		4.88875	4.38116	4.98292	4.59471	5.62596	4.61654	5.01227	4.73143
ENSMUSG00000026628	Atf3	6.14528	0.00101527		2	2	2	2	4.87433	2.69237	4.02252	4.5884
ENSMUSG00000026641	Usf1	0.82332	0.383913		5.64746	3.48754	5.10983	5.33931	6.1394	5.87314	6.29376	4.42963
ENSMUSG00000026659	Dusp12	-1.27014	0.156538		6.46026	5.73639	5.57337	5.67373	4.38453	5.59536	4.96951	2.70203
ENSMUSG00000026764	Kif5c	0.435433	0.404471		8.64629	8.68554	8.10024	8.38907	9.39251	8.14579	8.21937	9.38457
ENSMUSG00000026773	Pfkfb3	0.288015	0.645971		8.26878	9.81191	8.53849	9.6729	9.35347	9.29307	9.19581	10.0441
ENSMUSG00000026791	Slc2a8	0.575083	0.465133		6.76222	6.31781	5.04777	4.99293	6.09554	6.03547	7.15521	6.55854
ENSMUSG00000026811	St6galnac6	-0.431525	0.685983		6.63409	6.42267	4.32139	6.15398	6.73305	5.356	5.01227	4.92245
ENSMUSG00000026817	Ak1	-0.71514	0.534686		5.55613	5.14041	4.60609	4.20178	3.36913	3.8754	4.18084	5.33464
ENSMUSG00000026819	Slc25a25	0.976036	0.0639576		6.44336	5.80006	6.53428	5.70061	6.67462	6.52157	7.12631	7.76228
ENSMUSG00000026827	Gpd2	-0.62099	0.0246833		9.45116	9.38351	9.51932	9.7933	9.02559	9.11221	8.88385	8.64433
ENSMUSG00000026829	Gbgt1	0.829668	0.864255		2	2.92756	2.44728	2	2.33784	2.59768	3.27123	2
ENSMUSG00000026895	Ndufa8	0.0892095	0.941743		4.88875	4.2042	5.85282	4.9032	5.62596	4.77639	5.01227	5.09111
ENSMUSG00000026917	Wdr5	0.207312	0.881684		4.67384	4.2042	5.33438	7.11288	5.31777	6.14835	6.08929	6.2613
ENSMUSG00000026925	Inpp5e	-0.921219	0.00384311		8.62022	8.59869	9.17924	9.31016	8.03662	8.04173	8.26429	7.82742
ENSMUSG00000027108	Ola1	0.0557224	0.95529		6.2817	6.18102	5.38545	6.26622	4.76657	5.89321	5.9642	7.04292
ENSMUSG00000027198	Ext2	1.40536	0.0022831		8.20506	8.34487	9.59179	8.60722	10.0448	9.80781	9.36	11.0232
ENSMUSG00000027204	Fbn1	2.50718	2.05722e-08		5.70529	5.28093	7.29146	5.94504	8.70643	8.83578	8.70969	8.55579
ENSMUSG00000027207	Galk2	-0.773646	0.348743		6.09962	5.76858	5.48247	7.68388	5.19844	5.44028	5.87435	6.45927
ENSMUSG00000027221	Chst1	-2.17842	3.60535e-07		9.10146	8.87854	8.86521	8.68669	6.78919	7.56994	6.32801	5.54293
ENSMUSG00000027227	Sord	-1.00011	0.668773		5.42459	2	2	3.76567	3.36913	3.45688	3.64178	2.70203
ENSMUSG00000027282	Mtch2	-0.317333	0.578101		7.69314	7.37824	7.87753	6.80134	7.38881	7.07669	7.49375	6.59642
ENSMUSG00000027296	Itpka	0.322516	0.886177		2	4.38116	5.22647	3.86408	3.86338	2.94403	3.74679	5.82402
ENSMUSG00000027305	Ndufaf1	0.146986	0.924592		5.42459	4.46212	3.66939	4.99293	5.02222	4.86036	5.17165	4.5112
ENSMUSG00000027340	Slc23a2	0.878319	0.000768431		8.3526	8.25685	8.39009	8.21353	9.33473	8.99054	8.99728	9.34061
ENSMUSG00000027406	Idh3b	-0.932372	0.0056711		8.68992	9.08114	9.10119	9.41939	7.63081	8.04173	8.4153	8.46146
ENSMUSG00000027531	Impa1	0.779074	0.246274		5.64746	4.2954	6.17656	5.828	6.39597	6.27615	6.12869	6.61499
ENSMUSG00000027533	Fabp5	-0.499442	0.440167		6.98869	6.50139	6.34083	5.8034	5.27908	6.26078	6.12869	6.11242
ENSMUSG00000027568	Ntsr1	-0.691346	0.898385		3.60881	2	2	2.31038	2	3.09032	2.30522	2
ENSMUSG00000027613	Eif6	1.61288	0.0755923		4.88875	5.63529	2.78821	3.86408	7.06414	5.67868	5.44568	5.58121
ENSMUSG00000027646	Src	-0.377858	0.469394		7.32935	6.87107	7.15094	7.96459	6.97011	6.72566	6.9939	7.35054
ENSMUSG00000027661	Slc2a10	-0.343428	0.664536		7.07896	6.98503	6.99524	5.47006	6.6292	6.92407	6.06918	5.79173
ENSMUSG00000027665	Pik3ca	0.676195	0.0220472		8.36611	8.66003	8.50424	8.25493	9.46325	8.91401	8.99461	9.06141
ENSMUSG00000027690	Slc2a2	-3.77638	0.00689293		3.9331	4.87073	3.82549	5.07741	2	2.94403	2.30522	2
ENSMUSG00000027751	Supt20	-0.271549	0.668733		8.6426	7.72842	8.72354	9.58545	8.87806	8.26035	8.69991	8.252
ENSMUSG00000027765	P2ry1	-0.729312	0.741136		4.61471	4.81017	2.78821	2	3.36913	2.38733	3.4056	4.25119
ENSMUSG00000027790	Sis	0.235093	NA		2	2	2	2	2	2.14098	2	2
ENSMUSG00000027808	Serp1	0.789457	0.416329		5.58722	3.48754	4.60609	4.99293	6.0731	4.66405	5.0538	6.00387
ENSMUSG00000027889	Ampd2	-0.459395	0.402989		8.94223	9.05854	9.59721	9.6678	7.87089	8.787	8.63641	9.70151
ENSMUSG00000027896	Slc16a4	0.248015	0.745796		6.14211	6.20474	6.14726	6.05329	5.95534	6.73681	5.50676	6.86817
ENSMUSG00000027936	Crtc2	-0.0324472	0.95529		7.69314	7.96207	8.05363	8.6001	7.98347	7.82373	7.96021	8.49192
ENSMUSG00000027971	Ndst4	0.643071	0.925364		2	2.92756	2	2	2	2.38733	2.55701	2.70203
ENSMUSG00000027977	Ndst3	-0.460969	0.752751		5.73336	4.61155	5.92364	2.56566	5.42798	4.38097	4.02252	4.86154
ENSMUSG00000028017	Egf	1.36836	0.156538		3.18983	3.63449	4.09464	6.03228	5.8271	5.53275	6.42614	5.82402
ENSMUSG00000028150	Rorc	-0.810586	0.194083		6.49346	7.2587	6.68458	7.78783	6.85644	5.48064	6.8243	5.85559
ENSMUSG00000028163	Nfkb1	1.02426	0.0169181		7.86156	7.89075	8.10024	9.08638	9.57127	8.58893	9.33074	9.67742
ENSMUSG00000028164	Manba	-0.122156	0.928295		5.61766	6.4023	5.48247	5.94504	4.45565	5.32678	5.47655	6.86817
ENSMUSG00000028189	Ctbs	-0.199336	0.801513		7.4011	6.95737	6.57884	6.01096	7.22545	6.49554	6.37791	6.21336
ENSMUSG00000028247	Coq3	-1.05013	0.189518		6.33763	5.44924	5.52864	4.59471	4.30972	5.08642	4.83307	4.25119
ENSMUSG00000028307	Aldob	-0.635902	0.703282		3.83289	6.95737	2.78821	5.47006	3.50945	3.91521	4.18084	6.39625
ENSMUSG00000028334	Nans	-0.293676	0.938598		3.01792	3.63449	3.29506	2	2	3.95395	2.77132	2
ENSMUSG00000028405	Aco1	0.0373598	0.954494		7.75606	7.87606	8.28642	8.05069	7.34266	7.91492	7.97108	8.64885
ENSMUSG00000028413	B4galt1	1.06034	0.284837		3.48221	6.98503	4.42266	4.65092	6.26351	6.60913	6.89455	6.18878
ENSMUSG00000028443	Nudt2	-2.25226	0.063656		4.42123	3.1393	4.84377	4.9032	3.63732	2.78122	2.77132	2.3933
ENSMUSG00000028452	Vcp	0.467881	0.469394		6.70667	6.57603	6.26103	5.19552	7.1946	6.61519	6.57617	6.43857
ENSMUSG00000028455	Stoml2	1.05861	0.264259		5.03122	4.38116	3.66939	4.12447	4.87433	4.77639	4.68236	6.2613
ENSMUSG00000028467	Gba2	1.03982	0.0351139		7.26351	6.59411	8.07712	7.79408	8.33895	8.06846	8.07558	9.34061
ENSMUSG00000028479	Gne	-0.812268	0.0897078		6.86728	7.89805	6.89306	7.56456	6.48366	6.78596	6.08929	6.86817
ENSMUSG00000028518	Prkaa2	0.268744	0.508895		8.29727	8.31249	8.29979	8.42175	9.0716	8.44506	8.43507	8.32149
ENSMUSG00000028527	Ak4	-1.63227	0.00153347		6.69245	6.85617	6.20527	7.1426	4.76657	4.93972	5.0538	5.94638
ENSMUSG00000028541	B4galt2	0.420739	0.681604		5.78791	6.0562	5.33438	4.65092	6.34068	5.55812	4.32348	6.61499
ENSMUSG00000028553	Angptl3	0.968862	0.547034		3.60881	2.37927	2.78821	3.66005	3.36913	3.95395	3.93634	4.04752
ENSMUSG00000028573	Fggy	-1.72423	0.000452514		6.37374	6.62959	6.64321	7.16207	4.70952	5.59536	5.0538	4.92245
ENSMUSG00000028630	Dyrk2	-0.986871	0.225602		5.49186	6.57603	5.77835	7.28262	4.14736	5.50693	5.31516	6.37462
ENSMUSG00000028645	Slc2a1	0.41269	0.332841		9.44905	9.19506	8.60464	9.22477	10.1219	9.4299	9.21195	9.28951
ENSMUSG00000028671	Gale	3.30709	2.46045e-09		5.81443	5.44924	4.84377	4.47524	7.59188	9.53266	7.96021	7.38341
ENSMUSG00000028673	Fuca1	-0.251657	0.704261		7.5347	6.55773	6.66404	6.93187	6.09554	7.13264	6.69904	6.80488
ENSMUSG00000028692	Akr1a1	0.220798	0.815771		5.35403	7.01217	5.57337	5.61841	6.34068	6.66274	5.94226	5.97541
ENSMUSG00000028756	Pink1	0.557668	0.445449		6.70667	7.24732	7.01159	4.65092	7.24566	7.14106	6.92843	7.49789
ENSMUSG00000028792	Ak2	-0.625765	0.305514		6.30059	7.31427	7.75665	7.43448	6.43169	6.35063	6.22271	7.41554
ENSMUSG00000028794	A3galt2	0.954801	0.704002		2	5.09036	2	2	4.14736	3.56094	4.68236	4.25119
ENSMUSG00000028893	Sesn2	1.75512	0.0474397		5.16088	4.38116	2.44728	3.66005	6.34068	5.45386	5.53636	5.50361
ENSMUSG00000028894	Inpp5b	-0.820952	0.0199416		9.00976	9.04546	8.24554	9.4072	8.32001	8.23304	7.94373	8.17274
ENSMUSG00000028944	Prkag2	-0.0065467	0.98884		7.04576	8.16915	7.45579	7.67713	7.01789	7.65176	7.21134	8.31583
ENSMUSG00000028961	Pgd	1.3868	0.0174093		5.45862	5.63529	4.68975	6.33646	7.33324	6.79665	7.35945	6.00387
ENSMUSG00000028964	Park7	-0.0889951	0.957111		3.48221	3.63449	3.66939	4.70503	3.50945	3.74892	2.95787	4.79795
ENSMUSG00000028980	H6pd	-0.301968	0.780705		4.55306	5.91954	7.12111	6.73787	5.71562	6.63916	6.36147	5.09111
ENSMUSG00000028982	Slc25a33	1.8692	0.000926415		5.49186	4.53877	5.22647	5.23283	7.72018	5.97083	6.78785	6.63332
ENSMUSG00000028991	Mtor	-0.811993	0.00378236		10.0085	10.1433	10.3044	10.6183	9.61659	9.57909	9.09001	9.5673
ENSMUSG00000028992	Nmnat1	-1.7358	NA		3.60881	2.6793	3.06378	6.3535	4.23083	3.09032	3.52851	2.3933
ENSMUSG00000029112	Nkx1-1	0.370637	NA		2	2	2	2	2	2	2	2.3933
ENSMUSG00000029119	Man2b2	0.646719	0.15229		7.8359	6.74732	7.86858	7.22823	8.29114	7.64881	8.11535	8.35502
ENSMUSG00000029136	Rbks	-1.9644	0.0011126		5.45862	5.91954	6.64321	6.58755	4.52343	4.83982	4.45328	3.81031
ENSMUSG00000029162	Khk	-1.20818	0.389722		4.93782	6.42267	2.78821	3.9562	2.61138	4.0643	4.83307	4.15295
ENSMUSG00000029167	Ppargc1a	-1.39928	1.23396e-08		11.2935	11.1308	11.0214	11.4988	10.1151	9.98836	9.5461	9.68623
ENSMUSG00000029171	Pgm2	0.747811	0.113996		5.94017	6.08204	5.85282	5.89935	6.50058	6.26848	6.98319	6.78861
ENSMUSG00000029195	Klb	-3.64096	0.0272081		4.42123	2	4.42266	6.1344	2	3.01903	2	2.9562
ENSMUSG00000029201	Ugdh	0.798236	0.167646		6.3558	5.36754	5.33438	5.61841	5.93058	6.71442	6.54739	6.63332
ENSMUSG00000029209	Gnpda2	1.0829	0.172905		5.76089	4.2042	4.32139	4.99293	6.73305	5.5199	5.85098	5.2421
ENSMUSG00000029319	Coq2	0.397789	0.56931		6.3558	5.56372	6.34083	5.77838	6.67462	6.72005	5.53636	6.47968
ENSMUSG00000029426	Scarb2	0.121218	0.869558		6.90479	6.98503	7.44379	6.685	7.71294	6.6332	6.95059	7.08349
ENSMUSG00000029431	B3gnt4	0.376586	0.798696		3.60881	2.92756	5.28143	4.47524	4.82146	4.35225	4.88	4.42963
ENSMUSG00000029432	Nipsnap2	0.574231	0.416329		6.18339	5.70347	7.15094	5.40616	7.21524	6.61519	7.05653	6.13832
ENSMUSG00000029468	P2rx7	0.0365357	0.964588		7.16391	7.31427	7.18016	8.27296	7.52732	8.29471	7.82284	5.6185
ENSMUSG00000029556	Hnf1a	-0.771418	0.614872		4.42123	4.10686	4.76881	2.56566	3.63732	3.70417	2.95787	3.93378
ENSMUSG00000029597	Sds	0.0712116	0.95529		6.12102	4.81017	5.04777	4.34498	5.65647	4.02845	5.31516	5.72492
ENSMUSG00000029672	Fam3c	-0.480261	0.556043		6.33763	5.89059	6.53428	4.94877	6.18196	5.46731	5.17165	5.33464
ENSMUSG00000029680	Hyal4	-1.15856	NA		2	2	2	2.31038	2	2	2	2
ENSMUSG00000029778	Adcyap1r1	-1.83712	1.6912e-15		11.8673	11.6136	11.5004	11.2588	9.98441	9.76351	9.59965	9.59329
ENSMUSG00000029802	Abcg2	-0.354418	0.896036		6.12102	2	3.49433	4.70503	3.96438	3.09032	5.9642	2
ENSMUSG00000029992	Gfpt1	-0.728742	0.063656		8.18488	8.28494	8.11544	7.48174	7.38881	7.54161	7.47858	6.78861
ENSMUSG00000030036	Mogs	0.447486	0.703282		4.48865	5.03851	4.32139	4.12447	4.65012	5.66706	3.84467	4.86154
ENSMUSG00000030104	Edem1	-0.000175967	0.999561		6.72076	7.59118	7.46769	6.88576	7.20496	7.33699	7.30889	6.94357
ENSMUSG00000030225	Dera	-0.764464	0.605089		5.03122	5.09036	5.28143	3.54609	3.03944	5.48064	3.84467	2.70203
ENSMUSG00000030244	Gys2	2.0433	0.380675		3.34341	2	2	2.78249	2	3.74892	3.93634	4.42963
ENSMUSG00000030246	Ldhb	0.0518079	0.941743		6.58872	6.50139	7.02776	6.55845	7.06414	6.27615	6.81225	6.68696
ENSMUSG00000030283	St8sia1	-0.747755	0.380452		6.05583	6.71465	6.11736	6.9875	4.92533	4.23131	6.45742	6.4998
ENSMUSG00000030541	Idh2	0.834394	0.120976		7.72844	6.61196	6.28812	7.94223	7.9094	7.68955	8.12998	8.63071
ENSMUSG00000030647	Ndufc2	-0.0844745	0.950404		4.98528	4.38116	4.32139	6.2841	5.53037	5.72421	4.88	3.81031
ENSMUSG00000030652	Coq7	0.118628	0.950404		3.60881	3.48754	5.04777	2.56566	3.03944	3.83446	4.73436	4.04752
ENSMUSG00000030695	Aldoa	-0.656553	0.121146		7.39232	8.08219	7.49119	7.30907	7.08671	7.16189	6.9939	6.4998
ENSMUSG00000030717	Nupr1	0.026654	NA		4.67384	4.2954	4.51729	3.86408	2	5.92281	3.64178	2.3933
ENSMUSG00000030729	Pgm2l1	-0.141778	0.864255		6.54188	7.49827	6.87531	6.46746	6.43169	6.38648	6.88308	7.22319
ENSMUSG00000030747	Dgat2	0.409156	0.864255		2.82273	4.74695	2.78821	3.42235	3.03944	2.69237	2.95787	5.37877
ENSMUSG00000030763	Lcmt1	-0.659773	0.451183		5.55613	4.68084	5.38545	5.43846	4.30972	5.356	4.68236	4.15295
ENSMUSG00000030785	Cox6a2	0.93635	0.886177		2	2.92756	2	2	2	2	3.27123	2.3933
ENSMUSG00000030802	Bckdk	0.297302	0.644217		6.74853	6.02988	6.34083	7.1426	7.15241	6.57225	7.19287	6.65142
ENSMUSG00000030815	Phkg2	-0.0590514	0.928295		7.44419	7.65283	7.82299	7.81268	7.1946	7.5224	7.95474	7.75392
ENSMUSG00000030834	Abcc6	-6.14395	0.0259344		2	3.88992	5.22647	2	2	2	2	2
ENSMUSG00000030851	Ldhc	2.06266	NA		2	2	2	2	2	2.14098	2.55701	2.3933
ENSMUSG00000030930	Chst15	2.80837	0.00151516		3.18983	3.3239	2.44728	3.9562	5.87977	4.19942	5.41414	6.13832
ENSMUSG00000031266	Gla	0.34334	0.801513		4.98528	2.6793	6.85733	5.92237	6.50058	5.8006	6.08929	5.72492
ENSMUSG00000031295	Phka2	0.629691	0.191755		7.64224	7.72842	7.40719	7.71718	7.85782	8.69565	8.69007	7.27081
ENSMUSG00000031299	Pdha1	-0.07484	0.931289		8.13315	7.06496	7.44379	6.63012	7.77682	7.07229	7.43995	6.98699
ENSMUSG00000031378	Abcd1	-1.0147	0.0805519		7.72145	8.93989	8.02975	7.20025	5.9054	7.78665	7.19287	7.00118
ENSMUSG00000031387	Renbp	-1.00149	0.457724		5.03122	5.03851	3.06378	6.57307	4.14736	5.64356	4.10385	2.70203
ENSMUSG00000031393	Mecp2	0.0986168	0.864255		9.77017	9.98455	9.44604	9.29701	10.1544	9.63007	9.76661	9.31244
ENSMUSG00000031399	Fam3a	-2.10735	0.0010175		6.09962	6.71465	5.92364	6.33646	4.14736	5.17107	4.25392	3.36007
ENSMUSG00000031400	G6pdx	-0.0594456	0.950404		6.1629	7.65283	7.22291	6.76359	5.5948	7.66057	6.9939	7.01523
ENSMUSG00000031594	Fgl1	-1.15856	NA		2	2	2.44728	2	2	2	2	2
ENSMUSG00000031749	St3gal2	-0.599826	0.410881		6.94135	7.58215	6.31472	6.61607	7.08671	6.71442	5.50676	5.4216
ENSMUSG00000031782	Coq9	-1.09266	0.0346476		6.92926	6.48211	6.46474	6.88576	5.39217	6.26848	5.0538	5.65485
ENSMUSG00000031807	Pgls	-1.15637	0.305514		4.19771	4.68084	6.57884	5.53124	3.03944	4.56741	5.50676	3.81031
ENSMUSG00000031818	Cox4i1	0.677066	0.257937		6.50978	7.09065	6.17656	5.58994	6.97011	6.60305	6.91723	7.67647
ENSMUSG00000031906	Smpd3	0.21179	0.864255		5.45862	6.1569	6.20527	4.9032	5.02222	4.95889	6.10912	6.89881
ENSMUSG00000031910	Has3	-0.454119	0.444541		7.26351	7.35723	6.34083	6.57307	6.86952	6.50209	6.63208	5.85559
ENSMUSG00000031918	Mtmr2	0.877697	0.0391749		6.76222	7.05194	7.53709	7.56456	8.71007	7.60079	8.07558	7.88976
ENSMUSG00000031958	Ldhd	-2.06847	0.0280052		5.31742	4.74695	5.57337	5.67373	3.50945	4.23131	4.02252	2
ENSMUSG00000031966	Glb1l3	2.99157	0.451825		2	2	2.44728	2	3.03944	2	3.27123	2.3933
ENSMUSG00000032038	St3gal4	-0.455905	0.348743		7.89921	7.61793	7.80435	8.81217	7.33324	7.68668	7.76775	7.83536
ENSMUSG00000032081	Apoc3	-1.90383	NA		2.32912	2	2.44728	2	2	2	2	2
ENSMUSG00000032098	Treh	4.58476	0.00101842		2	2	3.29506	2	4.45565	3.91521	5.20889	6.03178
ENSMUSG00000032114	Slc37a4	0.239435	0.864255		4.0268	5.18879	4.84377	6.3535	4.52343	6.31387	5.87435	4.79795
ENSMUSG00000032238	Rora	0.0317468	0.950404		8.39714	7.98964	7.85958	8.36406	8.19569	7.9914	8.36257	8.252
ENSMUSG00000032271	Nnmt	2.60487	NA		2	2	2	2	2	2.14098	3.12304	2
ENSMUSG00000032279	Idh3a	0.0462238	0.957111		6.58872	6.76338	4.84377	6.05329	5.9054	6.56601	6.16703	6.37462
ENSMUSG00000032293	Ireb2	0.579785	0.276081		8.00661	8.36606	7.83223	6.45172	8.61618	8.30785	8.13966	8.44599
ENSMUSG00000032294	Pkm	-0.092521	0.886177		7.03453	7.32513	6.97871	7.29149	6.55016	7.28095	7.22958	7.12295
ENSMUSG00000032295	Man2c1	0.284473	0.699543		6.69245	7.11589	5.95779	7.45041	6.28319	7.24235	7.39219	7.5276
ENSMUSG00000032306	Mpi	-0.455815	0.465133		6.46026	7.16508	6.68458	7.68388	6.84324	6.79131	6.89455	5.72492
ENSMUSG00000032330	Cox7a2	-0.140161	0.932133		5.07575	6.13238	4.84377	2.97095	5.53037	5.1378	4.73436	4.34316
ENSMUSG00000032350	Gclc	0.853784	0.0351139		6.61912	7.57307	7.39478	6.75079	8.1374	7.57927	8.17302	7.9348
ENSMUSG00000032401	Lctl	1.33823	NA		2	2	2	2.56566	2	2.49633	2.95787	2
ENSMUSG00000032420	Nt5e	2.69663	0.0010175		4.0268	3.3239	4.76881	4.99293	7.88384	4.16681	6.98319	6.43857
ENSMUSG00000032492	Pth1r	1.20298	0.0116265		6.01067	5.89059	5.16933	5.40616	6.30261	7.00471	6.81225	6.97266
ENSMUSG00000032594	Ip6k1	-0.218248	0.683647		8.16441	7.57307	7.79494	8.61431	7.73455	8.1374	7.94925	7.63158
ENSMUSG00000032633	Flcn	-1.3589	0.00153347		8.28309	8.67709	8.30643	8.7232	6.11763	7.06346	7.0667	7.92739
ENSMUSG00000032648	Pygm	-0.502117	0.565264		6.86728	6.66422	6.31472	8.1661	6.1394	7.2067	7.35114	5.14321
ENSMUSG00000032737	Inppl1	-0.784995	0.0250415		9.31153	9.32248	10.0492	10.0849	9.3857	8.75582	8.7576	8.84251
ENSMUSG00000032902	Slc16a1	3.52845	4.38078e-16		5.98755	6.92917	5.61677	5.15721	10.1027	9.63604	8.67351	9.32095
ENSMUSG00000032988	Slc16a8	3.20581	0.000644039		2.82273	2.6793	3.96633	2.97095	4.97459	4.97781	4.78456	6.83687
ENSMUSG00000033059	Pygb	-1.08957	0.000458137		10.2715	9.91616	10.342	10.2634	8.66577	9.04314	9.6681	8.91549
ENSMUSG00000033065	Pfkm	-0.872481	0.0157295		9.55704	9.50311	9.07031	10.2338	8.99608	9.02279	8.41131	8.62614
ENSMUSG00000033157	Abhd10	0.268791	0.779743		5.61766	5.40897	5.92364	6.73787	7.10895	5.72421	5.50676	6.21336
ENSMUSG00000033350	Chst2	0.387253	0.335609		11.0461	11.1951	11.3161	10.4874	11.9408	11.39	11.0225	11.1935
ENSMUSG00000033400	Agl	-1.50137	9.18126e-05		10.3359	10.2483	10.5812	10.0382	9.09685	9.35227	8.66349	7.63158
ENSMUSG00000033526	Ppip5k1	-0.893981	0.00410116		8.46148	8.59869	9.10119	9.02655	7.95307	7.94648	7.66431	8.15382
ENSMUSG00000033540	Idua	-0.241073	0.575296		8.62022	7.94809	8.52717	8.1661	7.92828	8.32643	8.12512	7.98563
ENSMUSG00000033703	Fcsk	-0.76081	0.248352		5.84047	6.3394	6.20527	5.47006	4.58816	5.54549	5.34892	5.50361
ENSMUSG00000033751	Gadd45gip1	-0.0818173	0.941743		5.96406	5.09036	5.04777	5.07741	4.52343	5.74645	5.44568	5.09111
ENSMUSG00000033788	Dysf	5.1968	2.4381e-09		3.60881	2.6793	2.44728	2	5.49704	6.81255	6.06918	7.91994
ENSMUSG00000033792	Atp7a	0.616561	0.0802385		8.51501	8.05634	8.8102	8.64231	9.56927	8.91032	9.12696	8.85037
ENSMUSG00000033849	B3galt2	-0.130864	0.864255		8.61269	8.40753	8.29312	8.43381	8.58876	8.40018	8.70644	7.01523
ENSMUSG00000033965	Slc16a2	1.00166	0.00620276		7.84878	8.52052	8.77711	8.50035	9.96474	9.09823	8.97042	9.52128
ENSMUSG00000034000	Neu4	-3.46993	0.0280052		4.73064	2	5.10983	5.11786	2	2.14098	2.95787	2.9562
ENSMUSG00000034055	Phka1	-1.16088	0.000201847		11.6627	11.2032	11.4054	11.5739	9.74102	10.6733	10.6604	9.93559
ENSMUSG00000034160	Ogt	-1.28814	2.52207e-05		11.5133	11.5709	11.2854	10.9547	9.70316	10.4835	10.2887	9.58154
ENSMUSG00000034371	Tkfc	0.466623	0.599177		4.88875	4.74695	4.84377	5.43846	4.97459	6.09735	5.13342	5.14321
ENSMUSG00000034450	Gulo	-2.56724	0.409894		3.60881	2	4.51729	2	3.03944	2.14098	2	2
ENSMUSG00000034566	Atp5h	-0.0134978	0.98766		5.78791	4.2954	4.32139	5.47006	5.39217	5.01493	4.38984	5.46319
ENSMUSG00000034570	Inpp5j	-1.84032	1.46077e-06		8.15406	8.16915	8.13049	9.10159	6.02714	6.8945	6.8001	6.73868
ENSMUSG00000034612	Chst11	0.338429	0.588662		9.32542	8.98511	8.70355	9.01856	10.2711	8.37005	8.60882	9.40338
ENSMUSG00000034744	Nagk	-0.707584	0.639154		4.3505	5.52656	4.42266	3.28699	2.84123	4.79785	3.12304	4.42963
ENSMUSG00000034748	Sirt6	0.157966	0.925364		4.61471	4.00246	4.09464	6.30177	4.38453	5.1378	5.9642	5.03705
ENSMUSG00000034780	B3galt1	-1.49078	0.000334052		8.25432	9.32519	8.33918	8.95019	6.5823	7.77046	7.56009	7.05657
ENSMUSG00000034793	G6pc3	0.00786807	0.98766		8.25916	8.25117	7.93865	7.17171	8.27648	7.90507	7.58155	8.04846
ENSMUSG00000034959	Rubcnl	4.2524	0.189231		2	2	2	2	2.33784	2.38733	3.93634	2.70203
ENSMUSG00000034997	Htr2a	1.60337	0.669727		2.82273	2.6793	2	2	4.05877	3.01903	2	2
ENSMUSG00000035011	Zbtb7a	0.281708	0.699543		6.67808	8.1201	7.25072	6.31922	7.94691	7.42235	7.30029	7.36158
ENSMUSG00000035069	Oma1	-0.453773	0.614872		5.61766	5.40897	5.65889	6.71168	5.02222	6.07116	5.89734	4.5884
ENSMUSG00000035232	Pdk3	0.456509	0.699554		4.67384	4.61155	5.28143	3.13761	4.92533	4.68723	4.83307	5.4216
ENSMUSG00000035239	Neu3	-0.368324	0.782052		4.83795	4.46212	3.66939	5.40616	3.63732	4.26251	5.09416	4.34316
ENSMUSG00000035283	Adrb1	-0.917026	0.428251		4.3505	6.02988	5.48247	3.86408	3.96438	4.61654	3.12304	5.14321
ENSMUSG00000035311	Gnptab	-0.0697984	0.931058		8.10657	8.97135	8.06934	7.58635	8.52818	8.20521	8.34595	7.56628
ENSMUSG00000035473	Galm	-3.81078	0.00236398		4.0268	5.28093	4.21247	4.94877	2	2.69237	2	2.9562
ENSMUSG00000035521	Gnptg	0.0883349	0.928295		7.46107	6.22807	7.63531	6.03228	6.9822	7.30737	7.17417	6.85261
ENSMUSG00000035621	Midn	1.20817	0.00265535		7.96579	8.37131	7.96407	8.17571	8.74598	10.1556	8.77942	9.11132
ENSMUSG00000035769	Xylb	0.553693	0.5739		5.20164	4.2042	4.60609	4.27516	4.97459	5.10375	4.38984	5.69031
ENSMUSG00000035778	Ggta1	2.37521	2.61831e-08		6.09962	7.79243	7.31799	7.36895	9.8407	9.70509	8.51901	9.97026
ENSMUSG00000036067	Slc2a6	0.0700203	0.969026		4.0268	4.53877	4.32139	2.78249	2	3.56094	4.73436	4.73143
ENSMUSG00000036073	Galt	-1.06169	0.0951384		7.08985	7.26998	7.36963	6.21119	5.15636	6.63916	4.96951	6.55854
ENSMUSG00000036091	Hyal3	-1.00492	0.597673		3.01792	5.86104	4.42266	2.31038	2.61138	4.51656	4.25392	2.3933
ENSMUSG00000036356	Csgalnact1	-1.23192	0.000324241		8.69349	9.14383	9.27376	9.51147	8.15353	8.02363	8.2148	7.29404
ENSMUSG00000036395	Glb1l2	0.16204	0.925364		3.60881	4.2954	4.68975	4.9032	3.75477	3.91521	4.92545	5.2421
ENSMUSG00000036401	Glt6d1	-1.82258	NA		2.32912	2	2	2.31038	2	2	2	2
ENSMUSG00000036427	Gpi1	-1.5925	0.000507326		8.23482	9.0156	8.24554	9.11664	6.37778	7.74583	6.37791	7.5276
ENSMUSG00000036437	Npy1r	-3.39431	0.310799		2.32912	4.00246	2	3.13761	2	2.38733	2	2
ENSMUSG00000036599	Chst12	-1.11046	0.381712		5.89118	3.76785	5.81607	4.27516	2.61138	5.15453	4.51405	3.52626
ENSMUSG00000036646	Man1b1	0.146241	0.864255		5.64746	6.18102	6.28812	6.11455	6.82992	6.06232	5.98582	5.72492
ENSMUSG00000036820	Amdhd2	0.3008	0.84391		4.11479	3.76785	5.04777	5.53124	3.21369	5.54549	5.09416	5.37877
ENSMUSG00000036879	Phkb	-0.0607458	0.928295		8.79019	9.19802	9.07809	8.40141	8.47354	9.29495	8.66013	8.77393
ENSMUSG00000037012	Hk1	-0.87844	0.0588213		7.95986	8.14483	7.76632	8.81832	7.06414	7.93684	7.50127	6.61499
ENSMUSG00000037243	Zfp692	-1.15742	0.065916		6.44336	7.33591	8.39633	8.40141	5.49704	7.42924	6.75046	6.5776
ENSMUSG00000037251	Pomk	-1.16956	0.166828		5.27985	8.52524	6.31472	6.19237	5.8271	5.29695	5.98582	6.63332
ENSMUSG00000037306	Man1c1	0.0939387	0.928295		6.977	8.13869	8.46323	6.58755	8.14817	7.13264	7.24758	8.39854
ENSMUSG00000037347	Chst7	1.43227	0.461053		2.59694	3.3239	2.78821	2	3.03944	3.45688	3.84467	3.52626
ENSMUSG00000037370	Enpp1	-2.37752	0.0656709		3.60881	4.38116	4.32139	4.34498	2.84123	2.78122	3.12304	2
ENSMUSG00000037622	Wdtc1	-0.102348	0.885708		6.86728	7.87606	7.31799	7.01989	7.31424	7.05458	7.09682	7.40491
ENSMUSG00000037762	Slc16a9	0.942629	0.528195		3.60881	4.38116	4.76881	2.56566	5.31777	5.06887	5.01227	2.3933
ENSMUSG00000037916	Ndufv1	0.204744	0.836341		5.81443	5.56372	4.84377	6.11455	5.35545	6.04448	6.32801	5.4216
ENSMUSG00000037940	Inpp4b	-1.65415	0.038655		6.07789	5.83087	4.98292	6.97655	5.35545	3.45688	5.0538	4.04752
ENSMUSG00000038028	Tigar	-1.61914	0.299041		5.58722	4.00246	3.66939	3.28699	2	3.91521	3.52851	2.9562
ENSMUSG00000038214	Bend3	-0.71414	0.348548		5.11895	5.97577	6.08683	5.828	4.58816	5.53275	4.51405	5.58121
ENSMUSG00000038302	Afg1l	-2.40483	6.8597e-06		5.96406	7.05194	6.62207	7.15237	4.30972	5.08642	4.10385	4.5112
ENSMUSG00000038312	Edem2	-0.644843	0.556043		4.42123	5.36754	6.02375	5.23283	4.05877	4.99649	5.64903	3.52626
ENSMUSG00000038323	1700066M21Rik	-1.89063	0.00828306		5.86605	6.2959	6.08683	4.65092	4.52343	4.51656	3.93634	3.52626
ENSMUSG00000038462	Uqcrfs1	0.507991	0.669727		4.78529	4.98472	4.84377	2.97095	5.53037	4.56741	5.13342	4.5884
ENSMUSG00000038615	Nfe2l1	0.902753	0.0197037		8.56272	8.86372	9.01056	9.58003	9.71408	9.56665	9.66977	10.5989
ENSMUSG00000038690	Atp5j2	0.522133	0.654363		4.19771	3.88992	4.21247	3.66005	4.30972	4.29305	4.45328	4.5884
ENSMUSG00000038717	Atp5l	1.54726	0.559758		2	2.6793	2.78821	2.31038	3.63732	2.38733	2.30522	3.52626
ENSMUSG00000038871	Bpgm	-0.626473	0.418474		6.01067	5.94793	6.85733	6.874	6.74729	6.04448	4.92545	5.09111
ENSMUSG00000038886	Man2a2	-0.742645	0.0423716		7.76289	8.11385	7.80435	8.48497	7.0412	7.25404	7.47858	7.55671
ENSMUSG00000038894	Irs2	1.92807	1.52837e-07		6.95333	6.90041	6.76392	7.74972	8.62392	8.71833	9.03664	9.60959
ENSMUSG00000038967	Pdk2	-0.949358	0.0474397		9.24971	9.16817	8.97349	10.6393	8.45197	9.2731	8.47	8.57963
ENSMUSG00000039037	St6galnac5	1.30595	0.000911435		7.84878	6.73108	7.78546	8.05069	9.01974	8.68418	9.44438	8.58905
ENSMUSG00000039058	Ak5	-0.340966	0.713692		5.42459	6.53919	6.02375	5.30468	5.19844	4.86036	5.47655	6.39625
ENSMUSG00000039065	Atpsckmt	-0.405172	0.857039		4.98528	2.92756	3.96633	2.31038	3.63732	3.8754	3.52851	3.36007
ENSMUSG00000039275	Foxk2	0.0445674	0.944536		7.93591	7.75276	6.92793	8.019	7.51904	7.71233	7.87589	7.91994
ENSMUSG00000039307	Hexdc	-0.591058	0.308155		6.37374	6.52042	7.09066	7.57912	5.87977	6.59081	6.71206	6.28469
ENSMUSG00000039308	Ndst2	1.35155	0.000507897		7.15356	6.98503	7.1361	8.24583	8.58876	8.96824	8.99195	8.65783
ENSMUSG00000039431	Mtmr7	0.0927926	0.928295		6.61912	7.12834	7.22291	5.40616	6.5981	6.53441	7.02555	7.09677
ENSMUSG00000039450	Dcxr	0.823705	0.121146		5.24127	5.52656	5.69982	5.61841	6.70413	6.03547	6.0281	6.33035
ENSMUSG00000039556	Ppp1r3f	-0.0584201	0.959801		5.27985	5.14041	6.05564	4.70503	4.30972	4.49044	4.96951	6.45927
ENSMUSG00000039942	Ptger4	0.931682	0.714896		2	4.61155	3.96633	2	2	3.79233	4.02252	5.4216
ENSMUSG00000040151	Hs2st1	0.289828	0.703137		7.06798	7.69531	7.93865	7.30907	8.86832	7.2067	7.17417	7.21103
ENSMUSG00000040364	Sec1	2.40042	NA		2	2	2	2	2	2.69237	2.55701	2
ENSMUSG00000040385	Ppp1ca	0.470548	0.572784		6.33763	6.68123	6.05564	4.85615	6.0036	5.98024	6.36147	7.4261
ENSMUSG00000040618	Pck2	0.533678	0.427668		4.78529	6.59411	6.14726	6.19237	6.55016	6.29135	6.6044	6.80488
ENSMUSG00000040648	Ppip5k2	-0.0177322	0.983737		7.13263	6.95737	7.23688	6.685	7.92828	6.80727	6.67262	5.75871
ENSMUSG00000040710	St8sia4	-0.765258	0.86965		2	3.1393	3.06378	2	2.61138	2.14098	2.77132	2
ENSMUSG00000040752	Myh6	-3.20476	6.78125e-12		8.74265	8.99874	9.21144	9.21081	4.38453	6.3213	5.20889	6.73868
ENSMUSG00000040809	Chil3	2.25883	NA		2	2	2	2	2	2	2.77132	2.3933
ENSMUSG00000040938	Slc16a11	0.80989	0.599177		4.61471	2.37927	4.60609	3.28699	5.71562	3.99168	4.38984	3.36007
ENSMUSG00000041237	Pklr	2.22594	0.518757		2.82273	2	2	2.31038	2	3.8754	3.64178	2
ENSMUSG00000041417	Pik3r1	0.376715	0.308155		11.1204	10.8488	10.1505	11.1126	11.3946	11.0476	11.1283	11.3381
ENSMUSG00000041440	Gk5	0.702875	0.413137		4.88875	4.00246	4.84377	5.03579	5.19844	4.66405	5.44568	5.91675
ENSMUSG00000041697	Cox6a1	0.486883	0.48018		6.07789	5.83087	6.48829	5.70061	6.86952	6.48235	5.34892	6.89881
ENSMUSG00000041731	Pgm5	-0.129736	0.934949		5.16088	5.83087	5.16933	5.70061	6.34068	5.15453	5.47655	2.3933
ENSMUSG00000041736	Tspo	2.77638	0.174765		2	3.3239	2	2	3.86338	4.32295	3.52851	3.36007
ENSMUSG00000041774	Ydjc	0.231667	0.963267		3.01792	2	2	2	2	2.26941	2.77132	2.3933
ENSMUSG00000041798	Gck	1.73915	NA		2	2	2	2	2	2	2.77132	2
ENSMUSG00000041846	Ppp4r3a	0.447715	0.26243		9.07702	9.13151	9.1426	8.31271	9.8307	9.14292	9.11475	9.38727
ENSMUSG00000041881	Ndufa7	0.239686	0.925364		4.78529	2	4.68975	2.78249	4.70952	4.46384	3.52851	3.67526
ENSMUSG00000041920	Slc16a6	0.281807	0.782643		5.61766	4.92885	5.88867	7.4583	6.37778	6.50209	7.08685	6.13832
ENSMUSG00000042010	Acacb	-1.06405	0.0702416		7.89921	7.53615	8.06151	7.72374	6.11763	6.93863	7.70397	5.2421
ENSMUSG00000042406	Atf4	1.50078	0.000756309		6.61912	7.10332	7.50281	7.83712	8.26167	8.22118	8.77632	9.56492
ENSMUSG00000042608	Stk40	0.087483	0.907415		7.03453	6.81052	7.95565	7.10284	7.48545	7.39797	7.40026	7.21103
ENSMUSG00000042684	Npl	-1.72996	0.353446		4.98528	2	4.51729	3.9562	2.61138	3.50985	3.52851	2
ENSMUSG00000042744	Hectd4	-0.269313	0.440167		10.3876	10.4203	10.4114	10.9491	10.0317	10.1659	10.4836	10.4478
ENSMUSG00000043013	Onecut1	1.91019	NA		2	2	2.44728	2	3.21369	2	2	2
ENSMUSG00000043019	Edem3	0.0327947	0.957111		7.58947	7.12834	7.74692	7.92524	8.22143	7.60688	7.58155	6.94357
ENSMUSG00000043207	Zmpste24	0.259693	0.685983		7.50244	7.26998	7.34404	6.26622	7.66872	7.60991	7.47094	6.73868
ENSMUSG00000043262	Uevld	-0.468601	0.655889		4.48865	4.87073	4.91502	4.41158	4.14736	4.40913	4.51405	4.04752
ENSMUSG00000043300	B3galnt1	-0.451986	0.864255		2.32912	3.76785	6.14726	2	2.84123	2.94403	4.02252	5.37877
ENSMUSG00000043445	Pgp	-1.07785	0.154658		5.16088	6.20474	4.84377	6.58755	4.45565	4.90058	4.92545	5.2421
ENSMUSG00000043702	Pde12	1.91648	0.00892861		4.78529	4.74695	4.09464	4.04279	6.8029	4.83982	5.3819	6.75552
ENSMUSG00000043998	Mgat2	0.468234	0.777883		4.55306	4.74695	3.49433	3.28699	4.97459	4.90058	2.55701	4.66169
ENSMUSG00000044167	Foxo1	0.88836	0.0143414		9.3092	8.86372	8.53849	9.72947	10.298	9.91294	9.68802	10.2776
ENSMUSG00000044231	Nhlrc1	-2.029	0.338126		3.18983	4.46212	5.38545	2.31038	2.33784	4.09929	2	2
ENSMUSG00000044367	Slc16a13	-1.24176	0.257401		4.42123	3.88992	6.20527	5.15721	3.21369	3.8754	4.96951	3.93378
ENSMUSG00000044894	Uqcrq	1.49251	0.288859		4.78529	2	3.29506	3.66005	6.09554	4.40913	3.84467	4.34316
ENSMUSG00000045038	Prkce	0.531834	0.315199		7.3015	8.51579	8.00547	7.99205	9.00203	7.77046	8.08563	8.93409
ENSMUSG00000045594	Glb1	-1.29639	0.150427		6.26257	6.76338	5.61677	6.95438	4.65012	5.863	6.00711	2.70203
ENSMUSG00000045658	Pid1	-1.74481	0.00147222		5.67667	7.02555	7.38226	7.37731	4.82146	5.46731	5.77852	5.1935
ENSMUSG00000045775	Slc16a5	0.961179	NA		2	2	2	2	2	2.38733	2	2
ENSMUSG00000045994	B3gat1	-0.981153	0.0619858		7.34763	6.50139	7.59248	7.06196	6.28319	5.93254	6.87151	5.50361
ENSMUSG00000046020	Pofut1	0.281122	0.699554		5.91588	6.00308	7.33107	6.46746	6.6292	6.71442	6.64572	7.18641
ENSMUSG00000046312	Myorg	-2.67076	4.50546e-09		9.76168	9.81961	9.09736	9.97357	6.61374	8.12896	6.18583	6.33035
ENSMUSG00000046329	Slc25a23	-0.156415	0.681604		9.82826	10.1782	9.94663	10.0695	10.062	9.9006	9.4848	9.91513
ENSMUSG00000046785	Epm2aip1	-0.436119	0.229145		8.44035	9.02895	8.43926	8.64923	8.43006	8.21919	8.30355	7.91245
ENSMUSG00000046794	Ppp1r3b	-1.90588	0.539944		2.32912	2	2	4.70503	2	2.59768	2.77132	2.3933
ENSMUSG00000046909	Tefm	-0.524241	0.728906		3.48221	5.66978	4.32139	3.13761	4.58816	3.8754	3.52851	4.15295
ENSMUSG00000046934	Csl	-0.609614	0.779743		3.18983	2	4.32139	4.27516	2.84123	3.34473	3.74679	3.17222
ENSMUSG00000047126	Cltc	0.0055088	0.98766		9.14128	9.01225	8.96931	8.89888	9.18058	9.13978	9.19117	8.39317
ENSMUSG00000047161	Chst9	1.33575	0.206772		3.60881	4.46212	3.49433	3.13761	4.65012	4.43674	4.10385	5.6185
ENSMUSG00000047344	Lancl3	3.38621	0.00916239		2.32912	2.92756	2.78821	2	4.87433	4.29305	4.88	3.67526
ENSMUSG00000047443	Erfe	1.68836	0.0793988		3.83289	4.68084	3.29506	5.94504	5.31777	5.31194	5.62168	7.63158
ENSMUSG00000047714	Ppp1r2	1.42617	0.000926415		5.64746	5.48842	6.17656	5.92237	7.46835	6.59694	7.2565	7.31691
ENSMUSG00000047822	Angptl8	0.854746	0.669727		2.82273	2.37927	4.09464	2.78249	2.84123	4.64049	3.12304	3.36007
ENSMUSG00000047963	Stbd1	-2.7982	0.633441		3.7252	2	2	2	2	2.26941	2	2
ENSMUSG00000048029	Eno4	-0.412715	0.864255		2.82273	4.68084	4.76881	2.56566	2.33784	3.50985	4.78456	3.17222
ENSMUSG00000048120	Entpd1	-0.610964	0.337595		7.51057	8.1201	6.70483	7.13276	7.02959	7.52883	6.45742	5.94638
ENSMUSG00000048482	Bdnf	4.20379	0.0189268		2	2.6793	2.78821	2	5.77244	5.34146	3.12304	2
ENSMUSG00000048578	Mlec	-0.159424	0.725037		8.6719	9.0715	8.39009	8.53063	8.36689	8.66533	8.29924	8.74472
ENSMUSG00000048583	Igf2	-0.684861	0.583947		4.83795	7.01217	6.57884	4.20178	3.50945	4.56741	6.56185	5.50361
ENSMUSG00000048612	Myof	0.96688	0.380452		5.38974	5.23559	2.78821	4.04279	4.87433	4.64049	6.32801	5.72492
ENSMUSG00000048779	P2ry6	0.303935	0.930052		4.88875	2	3.96633	2	2	3.65799	3.52851	5.09111
ENSMUSG00000049422	Chchd10	0.0657955	0.95529		4.93782	5.28093	4.51729	6.15398	6.39597	4.97781	4.88	4.73143
ENSMUSG00000049734	Trex1	1.28657	0.0793794		4.98528	3.63449	5.04777	6.22977	6.6445	5.96135	6.22271	6.83687
ENSMUSG00000049999	Ppp1r3d	-0.823633	0.436276		5.81443	6.46257	4.76881	5.11786	3.63732	3.95395	6.06918	4.86154
ENSMUSG00000050002	Idnk	1.1031	0.0834192		5.81443	4.68084	5.22647	6.85018	6.73305	7.09414	7.23861	6.55854
ENSMUSG00000050423	Ppp1r3g	-2.41616	0.00123129		7.32935	6.36067	6.66404	7.76253	3.63732	5.21957	5.89734	2.9562
ENSMUSG00000050541	Adra1b	-2.10357	0.082652		4.27613	3.88992	3.82549	4.99293	2.84123	2.94403	2.30522	3.52626
ENSMUSG00000050553	Gk2	-0.941278	NA		2	2.6793	2	2.56566	2	2.59768	2	2
ENSMUSG00000050627	Gpd1l	-0.618332	0.188731		7.42711	7.23586	6.99524	6.52875	6.16084	6.48235	6.64572	6.61499
ENSMUSG00000050697	Prkaa1	0.00693913	0.98766		7.58177	7.18906	7.83223	8.20886	7.69835	8.27954	7.50127	7.35054
ENSMUSG00000050856	Atp5k	0.55033	0.745796		4.0268	4.38116	3.66939	3.28699	2.84123	4.0643	3.12304	5.58121
ENSMUSG00000050973	Gdpgp1	-0.436317	0.614872		6.73471	4.81017	5.92364	5.828	5.9054	5.78993	5.01227	5.4216
ENSMUSG00000051650	B3gnt2	0.625663	0.556043		3.01792	6.10743	5.57337	4.65092	5.5948	5.6902	6.06918	5.75871
ENSMUSG00000051671	Coa6	0.509957	0.71545		4.73064	3.48754	4.51729	4.20178	4.82146	4.75461	5.44568	2.70203
ENSMUSG00000051950	B3glct	-0.388926	0.48018		8.22991	8.47248	8.35208	7.44247	7.90305	8.23304	6.8243	7.85112
ENSMUSG00000052102	Gnpda1	-0.0500558	0.957111		6.42627	5.86104	5.28143	4.85615	5.02222	5.41273	5.80308	6.23753
ENSMUSG00000052423	B4galt3	-0.089813	0.886177		6.91708	6.74732	7.05955	6.73787	6.8029	6.83348	6.75046	6.73868
ENSMUSG00000052459	Atp6v1a	0.483852	0.259909		7.64962	7.4395	7.6033	6.96551	8.03662	7.39093	7.98188	8.14106
ENSMUSG00000052544	St6galnac3	-0.0511361	0.95529		5.31742	5.56372	6.05564	5.47006	5.87977	5.60756	4.88	5.75871
ENSMUSG00000052738	Suclg1	-1.65861	0.046085		6.54188	6.97127	4.51729	5.07741	3.75477	5.1378	4.88	4.25119
ENSMUSG00000052776	Oas1a	5.6771	0.00505169		2	2	2	2.31038	2.33784	3.70417	5.9642	2.70203
ENSMUSG00000052914	Cyp2j6	-1.52167	0.000458137		9.66481	9.64206	8.9942	8.66638	7.87089	8.34841	7.84074	6.61499
ENSMUSG00000053093	Myh7	-1.44354	0.436276		3.01792	4.38116	4.76881	4.85615	2	3.28521	2	4.5884
ENSMUSG00000053436	Mapk14	0.92374	0.00698659		7.13263	7.66143	6.85733	7.51998	8.05392	8.18296	8.20101	8.47677
ENSMUSG00000053604	Rpia	-0.228228	0.928295		4.27613	4.61155	2.44728	5.40616	3.03944	4.77639	5.34892	2
ENSMUSG00000053647	Gper1	-1.38323	0.358487		4.83795	2.6793	2.78821	5.58994	3.03944	3.34473	4.10385	3.17222
ENSMUSG00000053916	Nanp	-1.15856	NA		2.32912	2	2	2	2	2	2	2
ENSMUSG00000054008	Ndst1	1.38544	0.000507326		8.02376	9.21564	9.08583	8.29518	10.079	9.52945	9.88637	10.7132
ENSMUSG00000054362	Lexm	-0.449318	0.934949		3.01792	2	3.06378	2	2	3.15825	2.30522	2
ENSMUSG00000054428	Atpif1	0.156238	0.911713		4.3505	4.98472	4.42266	5.2692	5.71562	4.71004	4.38984	4.5884
ENSMUSG00000054894	Dmac2l	-1.32996	0.257937		6.1629	3.3239	5.69982	4.04279	3.75477	4.93972	3.64178	3.52626
ENSMUSG00000055024	Ep300	-0.0117787	0.970009		10.4084	10.3766	10.4732	10.6209	10.3267	10.4881	10.534	10.4874
ENSMUSG00000055373	Fut9	-1.52265	0.000140875		9.84925	9.81769	9.42483	8.62487	8.54866	7.99837	7.88742	7.27081
ENSMUSG00000055485	Soga1	-1.06625	0.000187907		9.62229	8.96442	9.72415	9.45929	8.23665	8.39138	8.5153	8.49192
ENSMUSG00000055493	Epm2a	-0.074722	0.96061		5.20164	2.37927	3.82549	5.92237	4.30972	4.38097	4.68236	5.54293
ENSMUSG00000055866	Per2	-0.113465	0.896598		9.62977	8.08219	9.68392	9.94294	9.14067	8.27763	9.67643	9.91326
ENSMUSG00000055978	Fut2	5.47255	0.00693924		2	2	2	2	3.50945	3.56094	4.02252	3.81031
ENSMUSG00000055980	Irs1	0.112689	0.864255		9.66481	8.76347	10.0131	9.32536	9.11618	9.81572	9.78676	9.67078
ENSMUSG00000056124	B4galt6	-0.4134	0.428435		8.05189	8.37654	7.93007	7.48174	7.0412	7.26948	7.50127	8.252
ENSMUSG00000056131	Pgm3	0.500453	0.20299		7.60474	7.77669	7.76632	7.41025	8.41229	7.82111	8.42324	7.76228
ENSMUSG00000056220	Pla2g4a	-1.3172	0.461053		2	4.98472	3.66939	3.76567	2.84123	3.01903	2.95787	3.52626
ENSMUSG00000056436	Cyct	-2.64553	0.508064		2	4.98472	2	2	2	3.01903	2	2
ENSMUSG00000056493	Foxk1	0.967805	0.0019631		7.91155	7.31427	7.83223	7.38562	8.65447	8.35022	8.51158	8.80256
ENSMUSG00000056529	Ptafr	1.73915	NA		2	2	2	2	2	2	2.77132	2
ENSMUSG00000056812	St8sia3	0.731697	0.5739		3.01792	5.66978	6.05564	3.13761	6.20279	5.42657	4.51405	6.16377
ENSMUSG00000057177	Gsk3a	-0.724158	0.256084		7.39232	8.35551	8.06934	8.95578	7.21524	7.43267	6.41024	8.51188
ENSMUSG00000057337	Chst3	-1.21946	0.428435		4.27613	4.00246	5.38545	3.28699	2.33784	3.15825	4.68236	2.70203
ENSMUSG00000057342	Sphk2	-0.639148	0.197516		8.86187	7.76078	9.27376	8.28633	7.47692	7.88265	8.47	8.08888
ENSMUSG00000057411	Antkmt	-0.490267	0.651299		6.47695	7.58215	5.88867	6.21119	3.86338	7.24625	5.5938	6.37462
ENSMUSG00000057666	Gapdh	1.07839	0.150427		4.78529	4.00246	4.60609	4.53621	5.68635	5.53275	4.68236	5.69031
ENSMUSG00000057722	Lepr	2.62503	0.00320637		2.59694	4.00246	3.29506	4.53621	5.5948	5.29695	7.15521	4.86154
ENSMUSG00000057963	Itpk1	0.0956534	0.934949		5.61766	5.44924	5.10983	7.1908	5.53037	6.00812	6.63208	6.37462
ENSMUSG00000058076	Sdhc	0.117666	0.886177		6.3558	6.76338	5.77835	6.49843	6.46654	5.87314	6.78785	6.75552
ENSMUSG00000058488	Kl	-2.34827	0.447961		3.18983	2.6793	3.06378	2.78249	2	2.69237	2	2
ENSMUSG00000058914	C1qtnf3	-0.636135	0.854226		3.48221	2.6793	3.06378	2.78249	2	3.4019	2.95787	2
ENSMUSG00000059040	Eno1b	-2.88954	0.346566		2.59694	2.6793	3.06378	2.78249	2.33784	2.14098	2	2
ENSMUSG00000059343	Aldoart1	-0.905946	0.864255		2	3.1393	2.44728	2.31038	2.33784	2	2.77132	2
ENSMUSG00000059363	Fxn	-2.20773	0.0664448		4.78529	5.28093	4.09464	2.78249	3.03944	2.86492	2.95787	3.17222
ENSMUSG00000059434	Gckr	3.45614	0.175586		2	2	2	2.56566	2.84123	3.95395	3.4056	2.70203
ENSMUSG00000059456	Ptk2b	0.0533343	0.963135		4.48865	7.36778	6.53428	4.65092	6.16084	5.53275	6.00711	7.0701
ENSMUSG00000059479	B3gnt8	-0.453053	0.712035		4.55306	5.48842	4.60609	6.15398	3.50945	5.39875	5.70223	4.15295
ENSMUSG00000059486	Kbtbd2	0.85049	0.315199		6.33763	4.2042	5.48247	6.48303	7.51071	6.40756	6.67262	5.33464
ENSMUSG00000059534	Uqcr10	-0.794068	0.402989		6.61912	6.2959	3.82549	6.15398	6.09554	5.1378	4.83307	4.73143
ENSMUSG00000059552	Trp53	0.484822	0.432346		7.90539	7.2923	7.19455	7.18129	6.44922	8.42968	7.82883	8.20987
ENSMUSG00000059734	Ndufs8	-0.698644	0.526551		5.81443	6.10743	5.85282	3.66005	5.15636	5.2818	5.34892	3.36007
ENSMUSG00000060279	Ap2a1	0.635294	0.137379		7.40982	7.48864	7.76632	8.29518	8.3943	7.80531	8.49283	8.79444
ENSMUSG00000060402	Chst8	1.3037	0.384016		2.82273	3.1393	3.82549	3.42235	5.46292	3.8754	2.95787	3.36007
ENSMUSG00000060600	Eno3	-0.463459	0.703137		5.61766	4.10686	6.55673	5.07741	6.22331	4.56741	4.25392	4.79795
ENSMUSG00000060961	Slc4a4	-0.853508	0.000644039		12.3198	12.3684	12.4709	12.2204	11.7721	11.6191	11.4144	11.0836
ENSMUSG00000061099	Gapdhs	-0.254872	0.704261		6.46026	6.20474	5.92364	6.92048	5.93058	6.29135	6.41024	6.05916
ENSMUSG00000061118	Dnajc30	-0.1844	0.931811		4.0268	6.97127	4.21247	4.41158	2.84123	5.1378	3.4056	6.77216
ENSMUSG00000061474	Mrps36	-1.34154	0.739883		2.59694	3.48754	2.44728	2	2	2	2.55701	2.70203
ENSMUSG00000061518	Cox5b	-0.269989	0.925364		3.7252	2	3.82549	3.86408	2.33784	3.4019	3.64178	3.67526
ENSMUSG00000061731	Ext1	0.10341	0.896036		7.74231	7.83864	8.53284	8.37662	7.46835	7.9247	8.15881	9.03752
ENSMUSG00000061838	Suclg2	0.884477	0.164175		5.45862	4.61155	5.33438	4.9032	6.34068	5.54549	5.87435	5.82402
ENSMUSG00000062031	Pgghg	0.98347	0.0189268		6.98869	6.69804	7.69725	6.37034	7.9094	8.22118	7.91021	7.84326
ENSMUSG00000062070	Pgk1	1.13359	0.716441		3.01792	2.37927	2.44728	2.31038	2	3.61028	3.64178	2
ENSMUSG00000062190	Lancl2	0.243649	0.864913		7.42711	7.05194	4.76881	3.66005	7.23559	6.20566	5.56537	7.0701
ENSMUSG00000062646	Ganc	-1.52325	0.00620276		7.45266	7.55473	7.26443	9.08383	6.20279	7.16189	6.69904	5.82402
ENSMUSG00000062683	Atp5g2	-1.286	0.294849		4.93782	3.48754	3.82549	4.9032	2.84123	3.91521	3.4056	3.52626
ENSMUSG00000062778	Chia1	-0.565716	NA		2	2.6793	2.44728	2	2	2.14098	2.30522	2.3933
ENSMUSG00000062908	Acadm	-1.21245	0.0213456		6.6489	6.90041	6.26103	7.11288	4.97459	5.92281	6.08929	5.14321
ENSMUSG00000063229	Ldha	0.145772	0.864255		6.31923	6.36067	6.68458	5.77838	6.56632	5.61966	6.53278	6.86817
ENSMUSG00000063524	Eno1	-1.2106	0.00830021		6.30059	7.01217	6.70483	7.38562	5.93058	5.8217	5.5938	5.65485
ENSMUSG00000063694	Cycs	1.08952	0.645971		2	2	3.96633	3.66005	4.65012	4.09929	2.30522	3.52626
ENSMUSG00000063779	Chil4	0.235093	NA		2	2	2	2	2	2.14098	2	2
ENSMUSG00000063882	Uqcrh	0.892281	0.336493		4.42123	4.46212	4.84377	3.54609	5.71562	4.7325	5.24519	4.5884
ENSMUSG00000064246	Chil1	1.70431	0.000803953		5.27985	6.79498	4.91502	6.01096	7.58397	7.8445	7.33439	7.47774
ENSMUSG00000065219	Snord32a	0.370637	NA		2	2	2	2	2.33784	2	2	2
ENSMUSG00000065518	Mir423	0.370637	NA		2	2	2	2	2	2	2.30522	2
ENSMUSG00000065818	Snord35a	-0.336585	0.941743		2.82273	2	2.44728	2.78249	2	2.86492	2	2.70203
ENSMUSG00000065878	Snord34	-0.35817	0.950404		2	2	3.49433	2	2.84123	2	2	2.70203
ENSMUSG00000066324	Bpnt2	1.15077	0.0157295		7.66427	6.98503	7.5595	6.01096	8.85851	8.07066	7.92147	8.21596
ENSMUSG00000066551	Hmgb1	1.94544	0.0539195		3.18983	3.1393	3.06378	4.9032	5.65647	3.8754	5.75354	5.79173
ENSMUSG00000066861	Oas1g	4.33105	0.0244553		2.32912	2	2	2.31038	3.86338	3.01903	4.88	3.17222
ENSMUSG00000067279	Ppp1r3c	-1.29161	8.71276e-06		9.8652	9.20097	9.61605	10.1189	8.34832	8.57035	8.58068	8.30443
ENSMUSG00000068037	Mas1	0.0575734	0.976347		3.9331	4.10686	2	2.97095	3.96438	3.28521	2.95787	3.67526
ENSMUSG00000068587	Mgam	4.46653	0.259909		2	2	2	2	2	2.94403	2	4.25119
ENSMUSG00000068917	Clk2	0.249046	0.655059		9.93484	9.88897	10.5154	11.1678	10.5493	10.288	10.6604	11.2271
ENSMUSG00000069805	Fbp1	-3.22861	NA		2	2	2	3.28699	2	2	2	2
ENSMUSG00000069920	B3gnt9	0.863615	0.167646		5.70529	4.53877	5.99115	5.30468	6.5981	5.87314	6.37791	6.18878
ENSMUSG00000070493	Chchd2	-0.203045	0.87853		5.16088	6.25104	5.33438	4.12447	5.74431	4.79785	4.45328	5.54293
ENSMUSG00000071014	Ndufb6	1.80211	0.345185		3.9331	2	2	2.56566	4.65012	3.99168	3.4056	3.52626
ENSMUSG00000071072	Ptges3	1.23629	0.0974901		4.83795	6.22807	5.57337	3.9562	6.50058	6.17319	5.72811	7.27081
ENSMUSG00000071649	B3gat3	0.0833593	0.934341		5.49186	5.70347	5.10983	5.85218	5.31777	5.98024	5.44568	5.72492
ENSMUSG00000071650	Ganab	0.395395	0.402989		7.78317	8.50628	8.33269	7.41025	8.68069	8.44336	8.60533	8.02087
ENSMUSG00000071654	Uqcc3	0.828463	0.704716		4.3505	2.37927	3.06378	2.97095	5.19844	3.56094	3.27123	2
ENSMUSG00000072494	Ppp1r3e	-0.762638	0.801513		6.24318	3.1393	5.10983	5.85218	6.44922	3.8754	2.30522	2
ENSMUSG00000074004	B3gnt6	-0.160593	0.950404		2	5.23559	2.78821	3.42235	3.63732	2.78122	3.4056	4.66169
ENSMUSG00000074064	Mlycd	-0.99119	0.389722		5.55613	4.98472	4.68975	6.75079	2.61138	5.76835	4.73436	4.73143
ENSMUSG00000074218	Cox7a1	0.319223	NA		2	2	2.78821	2	2	2.26941	2	2.70203
ENSMUSG00000074264	Amy1	0.120039	0.886177		8.05746	7.58215	6.87531	6.60188	6.9942	7.7403	7.91021	7.19877
ENSMUSG00000074340	Ovgp1	-1.00765	0.134744		5.78791	5.73639	6.11736	5.11786	4.65012	5.18742	4.92545	4.34316
ENSMUSG00000074916	Chst14	0.184274	0.931058		3.18983	4.98472	4.09464	2.78249	4.38453	4.81899	3.27123	3.52626
ENSMUSG00000078650	G6pc	-1.79529	NA		2	2	2	2.56566	2	2	2	2
ENSMUSG00000079434	Neu2	3.15901	0.575296		2	2	2	2	2	2	3.52851	2
ENSMUSG00000079442	St6galnac4	-0.876822	0.256579		6.12102	6.68123	5.92364	5.85218	4.38453	5.88321	4.38984	6.00387
ENSMUSG00000079445	B3gnt7	1.54309	0.699612		2	3.76785	2	2	2	2	2.55701	4.92245
ENSMUSG00000079562	Maea	-0.245311	0.779332		6.22352	5.59995	7.15094	6.3535	6.68945	5.99889	6.37791	5.46319
ENSMUSG00000089774	Slc5a3	1.46508	4.33861e-05		8.53907	9.4067	8.72354	8.75561	10.4774	10.4488	9.44438	10.742
ENSMUSG00000089960	Ugt1a1	0.8974	0.421707		5.94017	5.03851	5.57337	4.34498	4.70952	7.41195	6.25867	3.67526
ENSMUSG00000089992	G6pd2	1.01529	0.71545		2.32912	2.92756	2.78821	2	2.61138	3.28521	2.55701	3.17222
ENSMUSG00000091415	Ak9	-2.65314	0.000161556		4.98528	6.13238	6.14726	5.85218	3.03944	3.45688	3.64178	4.25119
ENSMUSG00000091455	Otogl	1.42928	0.782052		2	2	3.06378	2	3.86338	2.26941	2	2
ENSMUSG00000096146	Kcnj11	-2.56958	0.416329		3.83289	2	4.09464	2.31038	3.03944	2	2	2
ENSMUSG00000110195	Pde2a	0.113264	0.911473		5.27985	6.48211	5.99115	6.38699	6.65964	6.18952	6.2408	5.54293
ENSMUSG00000116933	Atp5o	-0.513813	0.399412		6.72076	5.80006	6.20527	6.26622	5.56294	5.74645	6.14799	5.69031
GM10768	NA	1.49764	0.716441		3.01792	2	2	2	3.50945	2.49633	2.77132	2
SNORD33	NA	2.26027	0.433456		2	2	2	2.97095	3.21369	2.26941	3.12304	3.67526
TAFAZZIN	NA	-0.844314	0.0714969		7.64962	8.59869	7.46769	7.72374	6.44922	7.39445	7.44776	6.89881

## Sheet: Table 5
Row-names	Symbol	NL-NC___log2FoldChange	NL-NC___padj	data	NC_1	NC_2	NC_3	NC_4	NC_5	NL_1	NL_2	NL_3	NL_4	NL_5
ENSMUSG00000000088	Cox5a	0.674812	0.108305		5.10344	4.74867	4.23783	4.7168	4.04731	5.21183	5.22919	4.02987	4.95545	5.67167
ENSMUSG00000000148	Brat1	0.35877	0.383632		5.34722	4.87247	4.35279	5.08808	5.18742	4.92458	5.53142	5.12254	5.21604	5.7168
ENSMUSG00000000168	Dlat	0.149539	0.517633		7.58947	7.43647	7.66915	7.23498	7.29105	7.8049	7.45877	7.69712	7.49908	7.50917
ENSMUSG00000000171	Sdhd	0.151948	0.816554		4.87359	4.20578	4.11291	4.56827	4.22844	4.72434	3.9686	4.49198	4.66072	4.44741
ENSMUSG00000000394	Gcg	0.295561	NA		2	2.20233	2.25776	2.51478	2.24405	2.25917	2.44809	3.34587	2.14061	2
ENSMUSG00000000489	Pdgfb	-0.177197	0.759029		4.80991	5.2374	4.23783	5.124	4.78619	4.56555	4.91767	3.34587	4.77302	5.05119
ENSMUSG00000000563	Atp5pb	0.179603	0.66264		5.25459	5.06644	5.29324	4.89369	5.37851	5.48969	5.43754	5.12254	5.27826	5.18568
ENSMUSG00000000594	Gm2a	0.481253	0.293628		4.35439	4.54044	4.69544	4.34295	5.35271	5.477	5.11252	4.02987	5.04764	5.12
ENSMUSG00000000628	Hk2	-0.393175	0.819172		2.39665	2.92851	2.98413	2.71648	2.45273	2.57723	2	2	2.77957	2.8559
ENSMUSG00000000708	Kat2b	0.254774	0.421085		5.5557	5.65449	5.32175	5.81535	5.77796	5.72259	5.994	6.28555	5.81803	5.84429
ENSMUSG00000000869	Il4	-0.471196	0.530966		4.52272	3.94878	4.35279	3.44101	3.41079	3.94616	3.06537	4.02987	3.87253	2.8559
ENSMUSG00000001166	Oas1c	-0.139226	0.955313		2.96298	2.20233	2	2.51478	3.5981	2.4788	2.78949	2	2.69086	3.14719
ENSMUSG00000001173	Ocrl	0.219394	0.29752		9.36283	9.02763	9.58002	9.57218	9.47973	9.70742	9.6664	9.17384	9.5199	9.93531
ENSMUSG00000001642	Akr1b3	0.440569	0.626544		3.18	3.83163	3.74308	3.74772	3.19547	3.74911	3.9686	5.12254	2.59634	4.21551
ENSMUSG00000001729	Akt1	-0.113637	0.812863		4.87359	5.49025	5.50692	5.32256	5.21632	5.27185	5.43754	4.84144	5.04764	5.2485
ENSMUSG00000001891	Ugp2	-0.328606	0.347225		5.8686	5.80193	5.3497	5.44121	6.10598	5.37123	5.48524	4.84144	5.63992	5.36648
ENSMUSG00000001942	Siae	-0.255727	0.455528		7.09705	6.37311	6.70266	6.44598	6.47223	6.24842	5.78117	6.68198	6.87063	6.13772
ENSMUSG00000002010	Idh3g	-0.944316	3.2689e-07		8.52569	9.04418	8.89909	9.07445	8.60579	7.86216	7.6488	8.49867	7.93054	7.7453
ENSMUSG00000002413	Braf	0.167681	0.319394		10.5325	10.3362	10.6995	10.6834	10.3768	10.7597	10.8223	10.5173	10.536	10.814
ENSMUSG00000002603	Tgfb1	-0.613554	NA		2.39665	2	2	2	2.45273	2	2	2	2.14061	2
ENSMUSG00000002769	Gnmt	1.58675	0.0663451		3.53539	3.1404	2.8339	2	2.94228	4.54137	3.82767	2	2.94214	4.44741
ENSMUSG00000002944	Cd36	-0.838604	0.581933		2.70743	2.37974	2.66619	3.44101	2.45273	2.4788	2	3.34587	2.69086	2
ENSMUSG00000003068	Stk11	0.416065	0.314403		5.10344	5.19059	4.29646	5.32256	4.57929	5.11685	5.66169	5.12254	5.35244	5.18568
ENSMUSG00000003072	Atp5d	-0.521214	0.0899687		6.43088	6.64894	5.64868	6.16485	6.07476	5.53938	5.78117	5.73711	5.91912	5.7168
ENSMUSG00000003153	Slc2a3	-0.030412	0.940001		8.26578	8.03202	8.20501	7.82633	8.10104	8.24937	7.71031	8.10519	8.25645	7.85029
ENSMUSG00000003226	Ranbp2	0.19814	0.210555		10.5472	10.1175	10.2829	10.167	10.1643	10.5647	10.5355	10.3296	10.3334	10.4991
ENSMUSG00000003418	St8sia6	0.554007	0.319394		3.53539	3.70411	4.23783	4.56827	3.76387	4.21433	4.91767	4.02987	4.61323	4.0839
ENSMUSG00000003541	Ier3	0.142203	0.902338		3.8203	3.56422	3.74308	4.00052	2.45273	3.70625	3.67148	2	3.98873	3.59679
ENSMUSG00000003665	Has1	-0.622207	0.0348102		6.38791	6.70831	6.0743	6.41731	6.34717	5.24215	5.8189	6.28555	5.89946	6.10414
ENSMUSG00000003746	Man1a	-0.824242	0.00526867		6.62838	6.92399	6.42899	6.03879	6.94761	5.7333	5.48524	6.59261	6.14462	5.36648
ENSMUSG00000003865	Gys1	-0.762488	0.0429466		5.5557	6.03178	5.57954	5.77072	5.40386	4.46629	4.60864	6.03724	5.36683	4.73751
ENSMUSG00000004040	Stat3	2.4824	1.40393e-05		6.43088	6.21836	6.3756	6.28077	5.99362	8.90878	9.37502	5.89497	8.32805	9.02432
ENSMUSG00000004056	Akt2	-0.688764	0.00526867		6.22657	6.54113	6.42899	6.82994	6.55375	5.61084	6.15014	6.16673	5.79693	5.96143
ENSMUSG00000004267	Eno2	-0.286765	0.0992508		8.8405	9.04747	9.01054	9.22263	9.09634	8.62076	9.04177	8.922	8.70878	8.55668
ENSMUSG00000004446	Bid	0.42189	0.296471		4.7433	4.68255	4.55842	4.51515	4.93268	5.10039	5.3882	4.84144	5.04764	4.64714
ENSMUSG00000004455	Ppp1cc	0.327663	0.495916		4.52272	4.25211	4.65119	4.46	4.9671	5.10039	5.05045	4.02987	4.48719	5.05119
ENSMUSG00000004709	Cd244a	1.30064	NA		2	2	2.66619	2	2.24405	2	3.29686	2	2	2.49051
ENSMUSG00000004789	Dlst	0.214645	0.347576		7.51155	7.54744	7.53559	7.93648	7.62861	7.86703	8.22063	7.6536	7.53456	7.86038
ENSMUSG00000004815	Dgkq	-0.366147	0.0510621		8.2052	7.99163	8.08126	7.84259	8.00494	7.58596	7.28097	7.93385	7.7747	7.80921
ENSMUSG00000004842	Pou1f1	0.609121	NA		2	2	2	2.28023	2.24405	2	2.44809	2	2.14061	2
ENSMUSG00000004936	Map2k1	0.212818	0.403601		6.45189	6.67469	6.54233	6.55526	6.60927	6.75363	6.36937	6.49734	6.9635	7.00811
ENSMUSG00000005107	Slc2a9	0.789496	0.119361		3.18	4.74867	4.23783	4.28066	3.76387	4.65841	5.22919	4.49198	5.04764	4.21551
ENSMUSG00000005142	Man2b1	0.814836	9.78631e-05		7.95591	8.08097	8.38801	8.43532	8.17283	9.14676	9.27339	8.72581	8.39452	9.34493
ENSMUSG00000005232	G6pc2	2.7424	NA		2	2	2	2	2	2.57723	2.44809	2	2.14061	2
ENSMUSG00000005373	Mlxipl	0.984766	0.574592		2	2	3.56377	2	2.45273	2.57723	2.78949	2	3.60762	2.8559
ENSMUSG00000005510	Ndufs3	-0.372424	0.423016		4.44101	4.61324	5.50692	4.89369	5.29969	4.8078	4.51981	5.12254	4.46061	4.82255
[truncated: 693 more rows]

## Sheet: Table 6
Genes changing in both populations	Neurons	Microglia		Genes changing only in microglia	Microglia	Neurons		Genes changing only in neurons	Neurons	Microglia
[truncated: 153 more rows]

[truncated: 2 more sheets: Table 7, Table 8]
